# Supplementary material for: High-resolution multi-omics enhances prediction and detection of smORF-encoded proteins in the human gut microbiome
Source: Nat Commun. 2026 May 9;17:6296. doi: 10.1038/s41467-026-72762-5 (PMC13376575; doi:10.1038/s41467-026-72762-5)
Supplement: Supplementary file 3 — Supplementary Data 1. Benchmarking results [file 41467_2026_72762_MOESM3_ESM.zip › SupplementalTable1_BenchmarkingResults.csv]

Cut-off Size	Small Proteins in EcoCyc	Predicted by smORFinder	smORFinder Validated Predictions 100% identity 100% coverage	smORFinder Validated Predictions 100% identity 100% coverage (%)	smORFinder Validated Predictions 100% identity 90% coverage	smORFinder Validated Predictions 100% identity 90% coverage (%)	Predicted by smORF Pipeline	smORF Pipeline Validated Predictions 100% identity 100% coverage	smORF Pipeline Validated Predictions 100% identity 100% coverage (%)	smORF Pipeline Validated Predictions 100% identity 90% coverage	smORF Pipeline Validated Predictions 100% identity 90% coverage (%)
100 amino acids	536	-	-	-	-	-	450	343	64%	342	63.80%
50 amino acids	164	17	0	0%	16	9.80%	91	41	25%	42	25.60%
