# Supplementary material for: High-resolution multi-omics enhances prediction and detection of smORF-encoded proteins in the human gut microbiome
Source: Nat Commun. 2026 May 9;17:6296. doi: 10.1038/s41467-026-72762-5 (PMC13376575; doi:10.1038/s41467-026-72762-5)
Supplement: Supplementary file 4 — Supplementary Data 2. Unique and shared predicted smORFs between samples table [file 41467_2026_72762_MOESM4_ESM.zip › SupplementalTable2_Unique_and_shared_predicted_smORFs_between_samples_table.tsv]

Number_of_Samples	Number_of_smORFs
1	3218263
2	316596
3	96586
4	42390
5	22989
6	13967
7	9403
8	6694
9	5084
10	3974
11	3190
12	2702
13	2216
14	1946
15	1667
16	1486
17	1341
18	1059
19	961
20	871
21	821
22	690
23	675
24	596
25	544
26	498
27	471
28	387
29	374
30	300
31	308
32	250
33	246
34	195
35	156
36	156
37	132
38	143
39	136
40	84
41	49
