# Supplementary material for: High-resolution multi-omics enhances prediction and detection of smORF-encoded proteins in the human gut microbiome
Source: Nat Commun. 2026 May 9;17:6296. doi: 10.1038/s41467-026-72762-5 (PMC13376575; doi:10.1038/s41467-026-72762-5)
Supplement: Supplementary file 5 — Supplementary Data 3. Predicted smORFs sequence length distribution table [file 41467_2026_72762_MOESM5_ESM.zip]

Archive with 1 entries (1 files):
- SupplementalTable3_Predicted_smORFs_sequence_length_distribution_table.tsv
