# Supplementary material for: High-resolution multi-omics enhances prediction and detection of smORF-encoded proteins in the human gut microbiome
Source: Nat Commun. 2026 May 9;17:6296. doi: 10.1038/s41467-026-72762-5 (PMC13376575; doi:10.1038/s41467-026-72762-5)
Supplement: Supplementary file 6 — Supplementary Data 4. Human-microbial homology analysis results at different identities and coverages [file 41467_2026_72762_MOESM6_ESM.zip › SupplementalTable4_Human-Microbial_Homology_Analysis_Results_At_Different_Identities_and_Coverages.xlsx]

## Sheet: in
Identity (%)	Coverage (%)	Total number of clusters	Number of mixed clusters	Number of human smORFs with homology to microbial smORFs	Percentage of microbial clusters with human members (%)
100	100	3918497	0	0	0
95	95	3209445	0	0	0
90	90	2930540	2	2	6e-05
90	80	2787273	4	4	0.00014
