# Supplementary material for: High-resolution multi-omics enhances prediction and detection of smORF-encoded proteins in the human gut microbiome
Source: Nat Commun. 2026 May 9;17:6296. doi: 10.1038/s41467-026-72762-5 (PMC13376575; doi:10.1038/s41467-026-72762-5)
Supplement: Supplementary file 7 — Supplementary Data 5. Clustering metrics [file 41467_2026_72762_MOESM7_ESM.zip › SupplementalTable5_ClusteringMetrics.csv]

clustering_parameters	n_clusters	singleton_clusters	singleton_clusters(%)	mean_cluster_size	median_cluster_size	max_cluster_size	mean_sample_prevalence	median_sample_prevalence	pct_clusters_in_1_sample(%)	pct_clusters_in_more2_samples(%)
100id_100cov	3760596	3760596	100	1	1	1	1.37	1	85.58	14.42
95id_95cov	3060759	2646386	86.46	1.23	1	109	1.64	1	77.83	22.17
