# Supplementary material for: High-resolution multi-omics enhances prediction and detection of smORF-encoded proteins in the human gut microbiome
Source: Nat Commun. 2026 May 9;17:6296. doi: 10.1038/s41467-026-72762-5 (PMC13376575; doi:10.1038/s41467-026-72762-5)
Supplement: Supplementary file 8 — Supplementary Data 6. Top taxa prevalence in each taxonomic rank [file 41467_2026_72762_MOESM8_ESM.zip › SupplementalTable6_Top_taxa_prevalence_in_each_taxonomic_rank.txt]

=== TAXONOMIC ANALYSIS REPORT ===

GENERAL CLASSIFICATION:
Total smORFs: 5160834
Classified: 4122080 (79.87%)
Unclassified: 1038754 (20.13%)

DOMINIONS:
Number of unique dominions: 2
Dominions found: d_Bacteria, d_Archaea

TAXONOMIC RANK ANALYSIS:
--------------------------------------------------------------------------------
Domain:
  Classified: 4100030 (79.45%)
  Unclassified: 1060804 (20.55%)
  Unique taxa found: 2
  Most frequent:
    d_Bacteria: 4089690
    d_Archaea: 10340

Phylum:
  Classified: 3997157 (77.45%)
  Unclassified: 1163677 (22.55%)
  Unique taxa found: 101
  Most frequent:
    p_Bacillota: 3191024
    p_Bacteroidota: 468488
    p_Actinomycetota: 189069
    p_Pseudomonadota: 55175
    p_Desulfobacterota I: 33084

Class:
  Classified: 3940174 (76.35%)
  Unclassified: 1220660 (23.65%)
  Unique taxa found: 299
  Most frequent:
    c_Clostridia: 2968916
    c_Bacteroidia: 468488
    c_Coriobacteriia: 143694
    c_Bacilli: 130490
    c_Gammaproteobacteria: 42780

Order:
  Classified: 3783975 (73.32%)
  Unclassified: 1376859 (26.68%)
  Unique taxa found: 767
  Most frequent:
    o_Oscillospirales: 1307040
    o_Lachnospirales: 1105223
    o_Bacteroidales: 462759
    o_Christensenellales: 242975
    o_Coriobacteriales: 143621

Family:
  Classified: 3674137 (71.19%)
  Unclassified: 1486697 (28.81%)
  Unique taxa found: 1603
  Most frequent:
    f_Lachnospiraceae: 1072535
    f_Oscillospiraceae: 628544
    f_Ruminococcaceae: 362107
    f_Bacteroidaceae: 237766
    f_Acutalibacteraceae: 139007

Genus:
  Classified: 3374964 (65.40%)
  Unclassified: 1785870 (34.60%)
  Unique taxa found: 5713
  Most frequent:
    g_Blautia A: 162722
    g_Faecalibacterium: 159497
    g_Bacteroides: 121872
    g_Oscillibacter: 89050
    g_CAG-170: 78912

Species:
  Classified: 2396991 (46.45%)
  Unclassified: 2763843 (53.55%)
  Unique taxa found: 22824
  Most frequent:
    s_Lawsonibacter asaccharolyticus: 15176
    s_Bilophila wadsworthia: 15083
    s_Limivivens faecihominis: 13385
    s_Odoribacter splanchnicus: 12182
    s_Blautia A faecis: 11319
