# Supplementary material for: High-resolution multi-omics enhances prediction and detection of smORF-encoded proteins in the human gut microbiome
Source: Nat Commun. 2026 May 9;17:6296. doi: 10.1038/s41467-026-72762-5 (PMC13376575; doi:10.1038/s41467-026-72762-5)
Supplement: Supplementary file 9 — Supplementary Data 7. Core smORFs taxonomic annotation [file 41467_2026_72762_MOESM9_ESM.zip]

Archive with 1 entries (1 files):
- SupplementalTable7_Core_smORFs_taxonomic_annotation.tsv
