# Supplementary material for: High-resolution multi-omics enhances prediction and detection of smORF-encoded proteins in the human gut microbiome
Source: Nat Commun. 2026 May 9;17:6296. doi: 10.1038/s41467-026-72762-5 (PMC13376575; doi:10.1038/s41467-026-72762-5)
Supplement: Supplementary file 9 — Supplementary Data 7. Core smORFs taxonomic annotation [file 41467_2026_72762_MOESM9_ESM.zip › SupplementalTable7_Core_smORFs_taxonomic_annotation.tsv]

ExpoBiomeID	Cluster_number	Taxonomy	domain	phylum	class	order	family	genus	species	is_human
expobiome_imp_28875097	Cluster_10785712	d_Bacteria;p_Bacillota;c_Clostridia;o_Oscillospirales;f_Oscillospiraceae;g_Evtepia;s_Evtepia sp004556345	d_Bacteria	Bacillota	Clostridia	Oscillospirales	Oscillospiraceae	Evtepia	s_Evtepia sp004556345	False
expobiome_imp_12494618	Cluster_12039801	d_Bacteria;p_Bacteroidota;c_Bacteroidia;o_Bacteroidales;f_Bacteroidaceae;g_Bacteroides;s_Bacteroides uniformis	d_Bacteria	Bacteroidota	Bacteroidia	Bacteroidales	Bacteroidaceae	Bacteroides	s_Bacteroides uniformis	False
expobiome_imp_02588871	Cluster_12039815	d_Bacteria;p_Bacteroidota;c_Bacteroidia;o_Bacteroidales;f_Bacteroidaceae;g_Bacteroides	d_Bacteria	Bacteroidota	Bacteroidia	Bacteroidales	Bacteroidaceae	Bacteroides	Unknown	False
expobiome_imp_16436966	Cluster_12619555	d_Bacteria;p_Bacteroidota;c_Bacteroidia;o_Bacteroidales;f_Bacteroidaceae;g_Phocaeicola;s_Phocaeicola dorei	d_Bacteria	Bacteroidota	Bacteroidia	Bacteroidales	Bacteroidaceae	Phocaeicola	s_Phocaeicola dorei	False
expobiome_smorf_04151380	Cluster_13400172	d_Bacteria;p_Bacillota;c_Clostridia;o_Lachnospirales;f_Lachnospiraceae;g_Blautia A	d_Bacteria	Bacillota	Clostridia	Lachnospirales	Lachnospiraceae	Blautia A	Unknown	False
expobiome_imp_06946351	Cluster_13447419	d_Bacteria;p_Bacillota;c_Clostridia;o_Oscillospirales;f_Oscillospiraceae;g_UMGS1766;s_UMGS1766 sp959602365	d_Bacteria	Bacillota	Clostridia	Oscillospirales	Oscillospiraceae	UMGS1766	s_UMGS1766 sp959602365	False
expobiome_imp_09380670	Cluster_15827464	d_Bacteria;p_Bacteroidota;c_Bacteroidia;o_Bacteroidales;f_Bacteroidaceae;g_Phocaeicola	d_Bacteria	Bacteroidota	Bacteroidia	Bacteroidales	Bacteroidaceae	Phocaeicola	Unknown	False
expobiome_imp_02626956	Cluster_1811218	d_Bacteria;p_Bacillota;c_Clostridia;o_Lachnospirales;f_Lachnospiraceae;g_Blautia A;s_Blautia A faecis	d_Bacteria	Bacillota	Clostridia	Lachnospirales	Lachnospiraceae	Blautia A	s_Blautia A faecis	False
expobiome_imp_06039076	Cluster_18996529	d_Bacteria;p_Bacteroidota;c_Bacteroidia;o_Bacteroidales;f_Bacteroidaceae;g_Bacteroides;s_Bacteroides uniformis	d_Bacteria	Bacteroidota	Bacteroidia	Bacteroidales	Bacteroidaceae	Bacteroides	s_Bacteroides uniformis	False
expobiome_imp_05281305	Cluster_1930746	d_Bacteria;p_Bacteroidota;c_Bacteroidia;o_Bacteroidales;f_Bacteroidaceae;g_Bacteroides;s_Bacteroides caccae	d_Bacteria	Bacteroidota	Bacteroidia	Bacteroidales	Bacteroidaceae	Bacteroides	s_Bacteroides caccae	False
expobiome_imp_07033724	Cluster_19764835	d_Bacteria;p_Bacteroidota;c_Bacteroidia;o_Bacteroidales;f_Bacteroidaceae;g_Colenecus;s_Colenecus sp017615835	d_Bacteria	Bacteroidota	Bacteroidia	Bacteroidales	Bacteroidaceae	Colenecus	s_Colenecus sp017615835	False
expobiome_smorf_00232369	Cluster_20101358	d_Bacteria;p_Bacteroidota;c_Bacteroidia;o_Bacteroidales;f_Bacteroidaceae;g_Phocaeicola	d_Bacteria	Bacteroidota	Bacteroidia	Bacteroidales	Bacteroidaceae	Phocaeicola	Unknown	False
expobiome_imp_09277680	Cluster_20101362	d_Bacteria;p_Bacteroidota;c_Bacteroidia;o_Bacteroidales;f_Bacteroidaceae;g_Phocaeicola;s_Phocaeicola sp900551445	d_Bacteria	Bacteroidota	Bacteroidia	Bacteroidales	Bacteroidaceae	Phocaeicola	s_Phocaeicola sp900551445	False
expobiome_imp_05440176	Cluster_20157449	d_Bacteria;p_Bacillota;c_Clostridia;o_Lachnospirales;f_Lachnospiraceae;g_Anaerobutyricum;s_Anaerobutyricum sp963600375	d_Bacteria	Bacillota	Clostridia	Lachnospirales	Lachnospiraceae	Anaerobutyricum	s_Anaerobutyricum sp963600375	False
expobiome_imp_18762608	Cluster_21768435	d_Bacteria;p_Bacillota;c_Clostridia;o_Lachnospirales;f_Lachnospiraceae	d_Bacteria	Bacillota	Clostridia	Lachnospirales	Lachnospiraceae	Unknown	Unknown	False
expobiome_smorf_05820620	Cluster_22849092	d_Bacteria;p_Bacillota;c_Clostridia;o_Lachnospirales;f_Lachnospiraceae	d_Bacteria	Bacillota	Clostridia	Lachnospirales	Lachnospiraceae	Unknown	Unknown	False
expobiome_smorf_12245886	Cluster_24046367	d_Bacteria;p_Bacillota;c_Clostridia;o_Lachnospirales;f_Lachnospiraceae;g_Blautia A	d_Bacteria	Bacillota	Clostridia	Lachnospirales	Lachnospiraceae	Blautia A	Unknown	False
expobiome_imp_02562790	Cluster_24475944	d_Bacteria;p_Bacillota;c_Clostridia;o_Lachnospirales;f_Lachnospiraceae;g_Blautia A	d_Bacteria	Bacillota	Clostridia	Lachnospirales	Lachnospiraceae	Blautia A	Unknown	False
expobiome_smorf_04261208	Cluster_25232491	d_Bacteria;p_Bacillota;c_Clostridia;o_Lachnospirales;f_Lachnospiraceae;g_Blautia A;s_Blautia A wexlerae	d_Bacteria	Bacillota	Clostridia	Lachnospirales	Lachnospiraceae	Blautia A	s_Blautia A wexlerae	False
expobiome_smorf_02204772	Cluster_25281513	d_Bacteria;p_Bacillota;c_Clostridia;o_Lachnospirales;f_Lachnospiraceae;g_Blautia A;s_Blautia A wexlerae	d_Bacteria	Bacillota	Clostridia	Lachnospirales	Lachnospiraceae	Blautia A	s_Blautia A wexlerae	False
expobiome_smorf_10049820	Cluster_25341901	d_Bacteria;p_Bacillota;c_Clostridia;o_Lachnospirales;f_Lachnospiraceae;g_Fusicatenibacter;s_Fusicatenibacter saccharivorans	d_Bacteria	Bacillota	Clostridia	Lachnospirales	Lachnospiraceae	Fusicatenibacter	s_Fusicatenibacter saccharivorans	False
expobiome_imp_06595437	Cluster_25765105	d_Bacteria;p_Bacteroidota;c_Bacteroidia;o_Bacteroidales;f_Bacteroidaceae;g_Phocaeicola;s_Phocaeicola dorei	d_Bacteria	Bacteroidota	Bacteroidia	Bacteroidales	Bacteroidaceae	Phocaeicola	s_Phocaeicola dorei	False
expobiome_imp_15654974	Cluster_25765106	d_Bacteria;p_Bacteroidota;c_Bacteroidia;o_Bacteroidales;f_Bacteroidaceae;g_Phocaeicola;s_Phocaeicola massiliensis	d_Bacteria	Bacteroidota	Bacteroidia	Bacteroidales	Bacteroidaceae	Phocaeicola	s_Phocaeicola massiliensis	False
expobiome_imp_06042614	Cluster_27209858	d_Bacteria;p_Bacteroidota;c_Bacteroidia;o_Bacteroidales;f_Bacteroidaceae;g_Phocaeicola;s_Phocaeicola dorei	d_Bacteria	Bacteroidota	Bacteroidia	Bacteroidales	Bacteroidaceae	Phocaeicola	s_Phocaeicola dorei	False
expobiome_imp_42669618	Cluster_27518570	d_Bacteria;p_Bacillota;c_Bacilli;o_Erysipelotrichales;f_Erysipelotrichaceae;g_Faecalitalea;s_Faecalitalea cylindroides	d_Bacteria	Bacillota	Bacilli	Erysipelotrichales	Erysipelotrichaceae	Faecalitalea	s_Faecalitalea cylindroides	False
expobiome_imp_02673039	Cluster_29082813	d_Bacteria;p_Bacteroidota;c_Bacteroidia;o_Bacteroidales;f_Bacteroidaceae;g_Bacteroides;s_Bacteroides ovatus	d_Bacteria	Bacteroidota	Bacteroidia	Bacteroidales	Bacteroidaceae	Bacteroides	s_Bacteroides ovatus	False
expobiome_imp_33718777	Cluster_31146051	d_Bacteria;p_Bacillota;c_Clostridia;o_Lachnospirales;f_Lachnospiraceae;g_Blautia A;s_Blautia A sp900120195	d_Bacteria	Bacillota	Clostridia	Lachnospirales	Lachnospiraceae	Blautia A	s_Blautia A sp900120195	False
expobiome_imp_02659371	Cluster_33195161	d_Bacteria;p_Bacillota;c_Clostridia;o_Oscillospirales;f_Oscillospiraceae;g_Lawsonibacter A;s_Lawsonibacter A hominis	d_Bacteria	Bacillota	Clostridia	Oscillospirales	Oscillospiraceae	Lawsonibacter A	s_Lawsonibacter A hominis	False
expobiome_smorf_00445167	Cluster_34860116	d_Bacteria;p_Bacillota;c_Clostridia;o_Lachnospirales;f_Lachnospiraceae;g_Anaerobutyricum	d_Bacteria	Bacillota	Clostridia	Lachnospirales	Lachnospiraceae	Anaerobutyricum	Unknown	False
expobiome_imp_06412177	Cluster_36362024	d_Bacteria;p_Bacteroidota;c_Bacteroidia;o_Bacteroidales;f_Bacteroidaceae;g_Phocaeicola;s_Phocaeicola dorei	d_Bacteria	Bacteroidota	Bacteroidia	Bacteroidales	Bacteroidaceae	Phocaeicola	s_Phocaeicola dorei	False
expobiome_imp_26079878	Cluster_3892165	d_Bacteria;p_Bacteroidota;c_Bacteroidia;o_Bacteroidales;f_Bacteroidaceae;g_Bacteroides;s_Bacteroides eggerthii	d_Bacteria	Bacteroidota	Bacteroidia	Bacteroidales	Bacteroidaceae	Bacteroides	s_Bacteroides eggerthii	False
expobiome_imp_16165099	Cluster_39417597	d_Bacteria;p_Bacteroidota;c_Bacteroidia;o_Bacteroidales;f_Bacteroidaceae;g_Phocaeicola;s_Phocaeicola dorei	d_Bacteria	Bacteroidota	Bacteroidia	Bacteroidales	Bacteroidaceae	Phocaeicola	s_Phocaeicola dorei	False
expobiome_imp_32085721	Cluster_40633010	d_Bacteria;p_Bacteroidota;c_Bacteroidia;o_Bacteroidales;f_Bacteroidaceae;g_Bacteroides;s_Bacteroides uniformis	d_Bacteria	Bacteroidota	Bacteroidia	Bacteroidales	Bacteroidaceae	Bacteroides	s_Bacteroides uniformis	False
expobiome_imp_14580447	Cluster_40685526	d_Bacteria;p_Bacillota;c_Bacilli;o_Erysipelotrichales;f_Erysipelotrichaceae;g_Merdibacter;s_Merdibacter massiliensis	d_Bacteria	Bacillota	Bacilli	Erysipelotrichales	Erysipelotrichaceae	Merdibacter	s_Merdibacter massiliensis	False
expobiome_imp_05249186	Cluster_4123651	d_Bacteria;p_Bacillota;c_Clostridia;o_Lachnospirales;f_Lachnospiraceae;g_Dorea;s_Dorea formicigenerans	d_Bacteria	Bacillota	Clostridia	Lachnospirales	Lachnospiraceae	Dorea	s_Dorea formicigenerans	False
expobiome_imp_77360139	Cluster_41426645	d_Bacteria;p_Bacteroidota;c_Bacteroidia;o_Bacteroidales;f_Muribaculaceae;g_Limisoma;s_Limisoma sp000437795	d_Bacteria	Bacteroidota	Bacteroidia	Bacteroidales	Muribaculaceae	Limisoma	s_Limisoma sp000437795	False
expobiome_imp_09314433	Cluster_41668079	d_Bacteria;p_Bacteroidota;c_Bacteroidia;o_Bacteroidales;f_Bacteroidaceae;g_Phocaeicola	d_Bacteria	Bacteroidota	Bacteroidia	Bacteroidales	Bacteroidaceae	Phocaeicola	Unknown	False
expobiome_smorf_03202954	Cluster_41831995	d_Bacteria;p_Bacteroidota;c_Bacteroidia;o_Bacteroidales;f_Bacteroidaceae;g_Phocaeicola;s_Phocaeicola dorei	d_Bacteria	Bacteroidota	Bacteroidia	Bacteroidales	Bacteroidaceae	Phocaeicola	s_Phocaeicola dorei	False
expobiome_imp_25061274	Cluster_43792129	d_Bacteria;p_Bacillota;c_Clostridia;o_Lachnospirales;f_Lachnospiraceae;g_Agathobacter;s_Agathobacter sp000434275	d_Bacteria	Bacillota	Clostridia	Lachnospirales	Lachnospiraceae	Agathobacter	s_Agathobacter sp000434275	False
expobiome_imp_05462445	Cluster_44115522	d_Bacteria;p_Bacillota;c_Clostridia;o_Oscillospirales;f_Oscillospiraceae;g_Lawsonibacter;s_Lawsonibacter sp902363045	d_Bacteria	Bacillota	Clostridia	Oscillospirales	Oscillospiraceae	Lawsonibacter	s_Lawsonibacter sp902363045	False
expobiome_imp_06091197	Cluster_44175912	d_Bacteria;p_Bacillota;c_Clostridia;o_Lachnospirales;f_Lachnospiraceae;g_Blautia A;s_Blautia A luti	d_Bacteria	Bacillota	Clostridia	Lachnospirales	Lachnospiraceae	Blautia A	s_Blautia A luti	False
expobiome_smorf_06894918	Cluster_6212143	d_Bacteria;p_Bacillota;c_Clostridia;o_Oscillospirales;f_Oscillospiraceae;g_CAG-103	d_Bacteria	Bacillota	Clostridia	Oscillospirales	Oscillospiraceae	CAG-103	Unknown	False
expobiome_imp_09156811	Cluster_7159033	d_Bacteria;p_Bacteroidota;c_Bacteroidia;o_Bacteroidales;f_Bacteroidaceae;g_Phocaeicola;s_Phocaeicola dorei	d_Bacteria	Bacteroidota	Bacteroidia	Bacteroidales	Bacteroidaceae	Phocaeicola	s_Phocaeicola dorei	False
expobiome_smorf_10084422	Cluster_7159035	d_Bacteria;p_Bacteroidota;c_Bacteroidia;o_Bacteroidales;f_Bacteroidaceae;g_Phocaeicola;s_Phocaeicola dorei	d_Bacteria	Bacteroidota	Bacteroidia	Bacteroidales	Bacteroidaceae	Phocaeicola	s_Phocaeicola dorei	False
expobiome_imp_18838381	Cluster_7331001	d_Bacteria;p_Bacteroidota;c_Bacteroidia;o_Bacteroidales;f_Bacteroidaceae;g_Phocaeicola;s_Phocaeicola dorei	d_Bacteria	Bacteroidota	Bacteroidia	Bacteroidales	Bacteroidaceae	Phocaeicola	s_Phocaeicola dorei	False
expobiome_imp_05367790	Cluster_7851750	d_Bacteria;p_Bacillota;c_Clostridia;o_Oscillospirales;f_Ruminococcaceae;g_Gemmiger;s_Gemmiger formicilis	d_Bacteria	Bacillota	Clostridia	Oscillospirales	Ruminococcaceae	Gemmiger	s_Gemmiger formicilis	False
expobiome_imp_06135216	Cluster_8154224	d_Bacteria;p_Bacteroidota;c_Bacteroidia;o_Bacteroidales;f_Bacteroidaceae;g_Bacteroides;s_Bacteroides sp910586915	d_Bacteria	Bacteroidota	Bacteroidia	Bacteroidales	Bacteroidaceae	Bacteroides	s_Bacteroides sp910586915	False
expobiome_smorf_11191152	Cluster_8743116	d_Bacteria;p_Bacillota;c_Clostridia;o_Lachnospirales;f_Lachnospiraceae;g_Bacteroides F;s_Bacteroides F pectinophilus	d_Bacteria	Bacillota	Clostridia	Lachnospirales	Lachnospiraceae	Bacteroides F	s_Bacteroides F pectinophilus	False
expobiome_imp_07079791	Cluster_9665688	d_Bacteria;p_Bacillota;c_Clostridia;o_Lachnospirales;f_Lachnospiraceae;g_Blautia A;s_Blautia A luti	d_Bacteria	Bacillota	Clostridia	Lachnospirales	Lachnospiraceae	Blautia A	s_Blautia A luti	False
