# Supplementary material for: High-resolution multi-omics enhances prediction and detection of smORF-encoded proteins in the human gut microbiome
Source: Nat Commun. 2026 May 9;17:6296. doi: 10.1038/s41467-026-72762-5 (PMC13376575; doi:10.1038/s41467-026-72762-5)
Supplement: Supplementary file 10 — Supplementary Data 8. Functional annotation of core smORFs [file 41467_2026_72762_MOESM10_ESM.zip › SupplementalTable8_Functional_annotation_of_core_smORFs.tsv]

ExpoBiomeID	Cluster_number	Function	cog_family	cog	description	eggnog	go	kegg_ko	kegg_brite	kegg_module	kegg_pathway	pfam	tigrfam	tcdb	cazy	arcog	kegg_rclass	kegg_reaction	enzyme_ec	is_essential
expobiome_imp_28875097	Cluster_10785712	description:Ribosomal protein S14p/S29e description:ribosome description:structural constituent of ribosome description:translation description:type Z 30S ribosomal protein S14 go:0003735 go:0005840 go:0006412 pfam:PF00253 pfam:Ribosomal_S14	S		Ribosomal protein S14p/S29e|ribosome|structural constituent of ribosome|translation|type Z 30S ribosomal protein S14		0003735|0005840|0006412					PF00253|Ribosomal_S14								False
expobiome_imp_12494618	Cluster_12039801	cog:COG0257 description:Ribosomal protein L36 description:large subunit ribosomal protein L36 description:ribosome description:structural constituent of ribosome description:translation description:type B 50S ribosomal protein L36 eggnog:2FVEE eggnog:4ASQK eggnog:4NXGE eggnog:COG0257 go:0003735 go:0005762 go:0005840 go:0006412 go:0022625 kegg_ko:K02919 pfam:PF00444 pfam:Ribosomal_L36	J	COG0257	Ribosomal protein L36|large subunit ribosomal protein L36|ribosome|structural constituent of ribosome|translation|type B 50S ribosomal protein L36	2FVEE|4ASQK|4NXGE|COG0257	0003735|0005762|0005840|0006412|0022625	K02919				PF00444|Ribosomal_L36								False
expobiome_imp_02588871	Cluster_12039815	cog:COG0185 description:Ribosomal protein S19 description:ribosome description:small subunit ribosomal protein S19 description:structural constituent of ribosome description:translation eggnog:2FT46 eggnog:4ARAC eggnog:4NQ8T eggnog:COG0185 go:0003735 go:0005840 go:0006412 go:0022627 kegg_ko:K02965 pfam:PF00203 pfam:Ribosomal_S19	J	COG0185	Ribosomal protein S19|ribosome|small subunit ribosomal protein S19|structural constituent of ribosome|translation	2FT46|4ARAC|4NQ8T|COG0185	0003735|0005840|0006412|0022627	K02965				PF00203|Ribosomal_S19								False
expobiome_imp_16436966	Cluster_12619555	eggnog:2A9U8 eggnog:2FVAB eggnog:349SH eggnog:4AVR7 eggnog:4P5GG	S			2A9U8|2FVAB|349SH|4AVR7|4P5GG														False
expobiome_smorf_04151380	Cluster_13400172	eggnog:1V7KH eggnog:24K1Z eggnog:2ATT1 eggnog:31JBZ eggnog:36S9Y	S			1V7KH|24K1Z|2ATT1|31JBZ|36S9Y														False
expobiome_imp_06946351	Cluster_13447419	cog:COG0257 description:50S ribosomal protein L36 description:Ribosomal protein L36 description:large subunit ribosomal protein L36 description:ribosome description:structural constituent of ribosome description:translation go:0003735 go:0005762 go:0005840 go:0006412 go:0022625 kegg_ko:K02919 pfam:PF00444 pfam:Ribosomal_L36 tigrfam:TIGR01022	J	COG0257	50S ribosomal protein L36|Ribosomal protein L36|large subunit ribosomal protein L36|ribosome|structural constituent of ribosome|translation		0003735|0005762|0005840|0006412|0022625	K02919				PF00444|Ribosomal_L36	TIGR01022							False
expobiome_imp_09380670	Cluster_15827464	cog:COG1773 description:Rubredoxin description:iron ion binding eggnog:2FUN6 eggnog:4AS7V eggnog:4NHF0 eggnog:COG1773 go:0005506 pfam:PF00301 pfam:Rubredoxin	P	COG1773	Rubredoxin|iron ion binding	2FUN6|4AS7V|4NHF0|COG1773	0005506					PF00301|Rubredoxin								False
expobiome_imp_02626956	Cluster_1811218	cog:COG1278 description:'Cold-shock' DNA-binding domain description:cold shock protein description:nucleic acid binding eggnog:1VEE0 eggnog:24QJE eggnog:3Y0CS eggnog:COG1278 go:0003676 kegg_ko:K03704 pfam:CSD pfam:PF00313	K	COG1278	'Cold-shock' DNA-binding domain|cold shock protein|nucleic acid binding	1VEE0|24QJE|3Y0CS|COG1278	0003676	K03704				CSD|PF00313								False
expobiome_imp_06039076	Cluster_18996529	cog:COG0236 description:acyl carrier protein go:0000036 go:0006633 kegg_ko:K02078	I	COG0236	acyl carrier protein		0000036|0006633	K02078												False
expobiome_imp_05281305	Cluster_1930746	cog:COG1841 description:Ribosomal protein L30p/L7e description:large subunit ribosomal protein L30 eggnog:2FUJQ eggnog:4AS5Q eggnog:4NUXV eggnog:COG1841 go:0005762 go:0022625 kegg_brite:br01610 kegg_brite:ko00000 kegg_brite:ko00001 kegg_brite:ko00002 kegg_brite:ko03011 kegg_ko:K02907 kegg_module:M00178 kegg_module:M00179 kegg_pathway:ko03010 pfam:PF00327 pfam:Ribosomal_L30	J	COG1841	Ribosomal protein L30p/L7e|large subunit ribosomal protein L30	2FUJQ|4AS5Q|4NUXV|COG1841	0005762|0022625	K02907	br01610|ko00000|ko00001|ko00002|ko03011	M00178|M00179	ko03010	PF00327|Ribosomal_L30								False
expobiome_imp_07033724	Cluster_19764835	cog:COG0361 description:RNA binding description:Translation initiation factor 1A / IF-1 description:translation initiation factor IF-1 description:translation initiation factor activity description:translational initiation eggnog:2FTSU eggnog:4ARRC eggnog:4NS6S eggnog:COG0361 go:0003723 go:0003743 go:0006413 kegg_ko:K02518 pfam:PF01176 pfam:eIF-1a	J	COG0361	RNA binding|Translation initiation factor 1A / IF-1|translation initiation factor IF-1|translation initiation factor activity|translational initiation	2FTSU|4ARRC|4NS6S|COG0361	0003723|0003743|0006413	K02518				PF01176|eIF-1a								False
expobiome_smorf_00232369	Cluster_20101358	cog:COG0255 description:Ribosomal L29 protein description:large subunit ribosomal protein L29 description:ribosome description:structural constituent of ribosome description:translation eggnog:2FUJB eggnog:4ARW0 eggnog:4NUSC eggnog:COG0255 go:0003735 go:0005840 go:0006412 go:0022625 kegg_ko:K02904 pfam:PF00831 pfam:Ribosomal_L29	J	COG0255	Ribosomal L29 protein|large subunit ribosomal protein L29|ribosome|structural constituent of ribosome|translation	2FUJB|4ARW0|4NUSC|COG0255	0003735|0005840|0006412|0022625	K02904				PF00831|Ribosomal_L29								False
expobiome_imp_09277680	Cluster_20101362	cog:COG0828 description:Ribosomal protein S21 description:ribosome description:small subunit ribosomal protein S21 description:structural constituent of ribosome description:translation eggnog:2FUNX eggnog:4ARQ8 eggnog:4NUPV eggnog:COG0828 go:0003735 go:0005763 go:0005840 go:0006412 go:0022627 kegg_brite:br01610 kegg_brite:ko00000 kegg_brite:ko00001 kegg_brite:ko00002 kegg_brite:ko03011 kegg_ko:K…	J	COG0828	Ribosomal protein S21|ribosome|small subunit ribosomal protein S21|structural constituent of ribosome|translation	2FUNX|4ARQ8|4NUPV|COG0828	0003735|0005763|0005840|0006412|0022627	K02970	br01610|ko00000|ko00001|ko00002|ko03011	M00178	ko03010	PF01165|Ribosomal_S21								False
expobiome_imp_05440176	Cluster_20157449	cog:COG4577 description:BMC domain description:bacterial microcompartment description:bacterial microcompartment shell protein eggnog:1VA0E eggnog:24N43 eggnog:25WKA eggnog:COG4577 go:0031469 kegg_ko:K27266 pfam:BMC pfam:PF00936	QC	COG4577	BMC domain|bacterial microcompartment|bacterial microcompartment shell protein	1VA0E|24N43|25WKA|COG4577	0031469	K27266				BMC|PF00936								False
expobiome_imp_18762608	Cluster_21768435	description:Transposon-encoded protein TnpW eggnog:1VEMU eggnog:24N4S eggnog:2DNP9 eggnog:32YE1 eggnog:3Y0IW pfam:PF14202 pfam:TnpW	S		Transposon-encoded protein TnpW	1VEMU|24N4S|2DNP9|32YE1|3Y0IW						PF14202|TnpW								False
expobiome_smorf_05820620	Cluster_22849092	cog:COG1476 description:Helix-turn-helix description:putative transcriptional regulator eggnog:1VEGF eggnog:24QPB eggnog:3Y0JP eggnog:COG1476 kegg_ko:K07729 pfam:HTH_3 pfam:PF01381	K	COG1476	Helix-turn-helix|putative transcriptional regulator	1VEGF|24QPB|3Y0JP|COG1476		K07729				HTH_3|PF01381								False
expobiome_smorf_12245886	Cluster_24046367	cog:COG3041 description:Bacterial toxin of type II toxin-antitoxin system, YafQ description:mRNA interferase YafQ eggnog:1VENE eggnog:24MW1 eggnog:36MNQ eggnog:COG3041 kegg_ko:K19157 pfam:PF15738 pfam:YafQ_toxin	JV	COG3041	Bacterial toxin of type II toxin-antitoxin system, YafQ|mRNA interferase YafQ	1VENE|24MW1|36MNQ|COG3041		K19157				PF15738|YafQ_toxin								False
expobiome_imp_02562790	Cluster_24475944	eggnog:1VKAZ eggnog:24UGV eggnog:2EG1V eggnog:339TV eggnog:3Y0SX pfam:DUF4250 pfam:PF14056	S			1VKAZ|24UGV|2EG1V|339TV|3Y0SX						DUF4250|PF14056								False
expobiome_smorf_04261208	Cluster_25232491	eggnog:1VMAM eggnog:24WIE eggnog:2EGAW eggnog:33A2R eggnog:3Y1R7	S			1VMAM|24WIE|2EGAW|33A2R|3Y1R7														False
expobiome_smorf_02204772	Cluster_25281513	cog:COG2104 description:ThiS family description:sulfur carrier protein eggnog:1VKB4 eggnog:25HV0 eggnog:3Y0TI eggnog:COG2104 kegg_ko:K03154 pfam:PF02597 pfam:ThiS	HJ	COG2104	ThiS family|sulfur carrier protein	1VKB4|25HV0|3Y0TI|COG2104		K03154				PF02597|ThiS								False
expobiome_smorf_10049820	Cluster_25341901	eggnog:1VFEC eggnog:24R3P eggnog:2E5UB eggnog:330IM eggnog:3WM8N	S			1VFEC|24R3P|2E5UB|330IM|3WM8N														False
expobiome_imp_06595437	Cluster_25765105	cog:COG0267 description:Ribosomal protein L33 description:large subunit ribosomal protein L33 description:ribosome description:structural constituent of ribosome description:translation eggnog:2FTST eggnog:4ARU6 eggnog:4NURM eggnog:COG0267 go:0003735 go:0005762 go:0005840 go:0006412 go:0022625 kegg_ko:K02913 pfam:PF00471 pfam:Ribosomal_L33	J	COG0267	Ribosomal protein L33|large subunit ribosomal protein L33|ribosome|structural constituent of ribosome|translation	2FTST|4ARU6|4NURM|COG0267	0003735|0005762|0005840|0006412|0022625	K02913				PF00471|Ribosomal_L33								False
expobiome_imp_15654974	Cluster_25765106	eggnog:2E359 eggnog:2G2M5 eggnog:32Y58 eggnog:4AW0S eggnog:4NV78 pfam:DUF4295 pfam:PF14128	S			2E359|2G2M5|32Y58|4AW0S|4NV78						DUF4295|PF14128								False
expobiome_imp_06042614	Cluster_27209858	eggnog:2C8VT eggnog:2FTSK eggnog:32RN1 eggnog:4ARQ3 eggnog:4NS78 pfam:DUF2795 pfam:PF11387	S			2C8VT|2FTSK|32RN1|4ARQ3|4NS78						DUF2795|PF11387								False
expobiome_imp_42669618	Cluster_27518570	eggnog:1TUWK eggnog:2DIMJ eggnog:303N8 eggnog:3VTZW	S			1TUWK|2DIMJ|303N8|3VTZW														False
expobiome_imp_02673039	Cluster_29082813	cog:COG0267 description:Ribosomal protein L33 description:large subunit ribosomal protein L33 description:ribosome description:structural constituent of ribosome description:translation eggnog:2FTST eggnog:4ARU6 eggnog:4NURM eggnog:COG0267 go:0003735 go:0005762 go:0005840 go:0006412 go:0022625 kegg_ko:K02913 pfam:PF00471 pfam:Ribosomal_L33	J	COG0267	Ribosomal protein L33|large subunit ribosomal protein L33|ribosome|structural constituent of ribosome|translation	2FTST|4ARU6|4NURM|COG0267	0003735|0005762|0005840|0006412|0022625	K02913				PF00471|Ribosomal_L33								False
expobiome_imp_33718777	Cluster_31146051	cog:COG1841 description:Ribosomal protein L30p/L7e description:large subunit ribosomal protein L30 eggnog:1VEG4 eggnog:24QKC eggnog:3Y0NM eggnog:COG1841 go:0005762 go:0022625 kegg_ko:K02907 pfam:PF00327 pfam:Ribosomal_L30	J	COG1841	Ribosomal protein L30p/L7e|large subunit ribosomal protein L30	1VEG4|24QKC|3Y0NM|COG1841	0005762|0022625	K02907				PF00327|Ribosomal_L30								False
expobiome_imp_02659371	Cluster_33195161	cog:COG0257 description:50S ribosomal protein L36 description:Ribosomal protein L36 description:large subunit ribosomal protein L36 description:ribosome description:structural constituent of ribosome description:translation go:0003735 go:0005762 go:0005840 go:0006412 go:0022625 kegg_ko:K02919 pfam:PF00444 pfam:Ribosomal_L36 tigrfam:TIGR01022	J	COG0257	50S ribosomal protein L36|Ribosomal protein L36|large subunit ribosomal protein L36|ribosome|structural constituent of ribosome|translation		0003735|0005762|0005840|0006412|0022625	K02919				PF00444|Ribosomal_L36	TIGR01022							False
expobiome_smorf_00445167	Cluster_34860116	cog:COG1841 description:Ribosomal protein L30p/L7e description:large subunit ribosomal protein L30 eggnog:1VEG4 eggnog:24QKC eggnog:25X9Q eggnog:COG1841 go:0005762 go:0022625 kegg_brite:br01610 kegg_brite:ko00000 kegg_brite:ko00001 kegg_brite:ko00002 kegg_brite:ko03011 kegg_ko:K02907 kegg_module:M00178 kegg_module:M00179 kegg_pathway:ko03010 pfam:PF00327 pfam:Ribosomal_L30	J	COG1841	Ribosomal protein L30p/L7e|large subunit ribosomal protein L30	1VEG4|24QKC|25X9Q|COG1841	0005762|0022625	K02907	br01610|ko00000|ko00001|ko00002|ko03011	M00178|M00179	ko03010	PF00327|Ribosomal_L30								False
expobiome_imp_06412177	Cluster_36362024	cog:COG0236 description:acyl carrier protein go:0000036 go:0006633 kegg_ko:K02078	I	COG0236	acyl carrier protein		0000036|0006633	K02078												False
expobiome_imp_26079878	Cluster_3892165	cog:COG1841 description:Ribosomal protein L30p/L7e description:large subunit ribosomal protein L30 eggnog:2FUJQ eggnog:4AS5Q eggnog:4NUXV eggnog:COG1841 go:0005762 go:0022625 kegg_ko:K02907 pfam:PF00327 pfam:Ribosomal_L30	J	COG1841	Ribosomal protein L30p/L7e|large subunit ribosomal protein L30	2FUJQ|4AS5Q|4NUXV|COG1841	0005762|0022625	K02907				PF00327|Ribosomal_L30								False
expobiome_imp_16165099	Cluster_39417597	eggnog:2EP0Q eggnog:2FTU4 eggnog:33GMJ eggnog:4ARSI eggnog:4NY4V	S			2EP0Q|2FTU4|33GMJ|4ARSI|4NY4V														False
expobiome_imp_32085721	Cluster_40633010	cog:COG0778 eggnog:2FNIP eggnog:4ANZZ eggnog:4NPZV eggnog:COG0778 pfam:PF00881	C	COG0778		2FNIP|4ANZZ|4NPZV|COG0778						PF00881								False
expobiome_imp_14580447	Cluster_40685526	description:Transposon-encoded protein TnpW eggnog:2E8ED eggnog:2H0WG eggnog:332SU eggnog:4D1RI pfam:PF14202 pfam:TnpW	S		Transposon-encoded protein TnpW	2E8ED|2H0WG|332SU|4D1RI						PF14202|TnpW								False
expobiome_imp_05249186	Cluster_4123651	cog:COG0361 description:RNA binding description:Translation initiation factor 1A / IF-1 description:translation initiation factor IF-1 description:translation initiation factor activity description:translational initiation eggnog:1V9ZK eggnog:24MQE eggnog:269B1 eggnog:COG0361 go:0003723 go:0003743 go:0006413 kegg_ko:K02518 pfam:PF01176 pfam:eIF-1a	J	COG0361	RNA binding|Translation initiation factor 1A / IF-1|translation initiation factor IF-1|translation initiation factor activity|translational initiation	1V9ZK|24MQE|269B1|COG0361	0003723|0003743|0006413	K02518				PF01176|eIF-1a								False
expobiome_imp_77360139	Cluster_41426645	cog:COG0185 description:Ribosomal protein S19 description:ribosome description:small subunit ribosomal protein S19 description:structural constituent of ribosome description:translation eggnog:22Y5Y eggnog:2FT46 eggnog:4NQ8T eggnog:COG0185 go:0003735 go:0005840 go:0006412 go:0022627 kegg_ko:K02965 pfam:PF00203 pfam:Ribosomal_S19	J	COG0185	Ribosomal protein S19|ribosome|small subunit ribosomal protein S19|structural constituent of ribosome|translation	22Y5Y|2FT46|4NQ8T|COG0185	0003735|0005840|0006412|0022627	K02965				PF00203|Ribosomal_S19								False
expobiome_imp_09314433	Cluster_41668079	eggnog:2DZ5J eggnog:2FVEN eggnog:34CHR eggnog:4P75U	S			2DZ5J|2FVEN|34CHR|4P75U														False
expobiome_smorf_03202954	Cluster_41831995	cog:COG1144 cog:COG1146 description:2-oxoglutarate ferredoxin oxidoreductase subunit delta eggnog:2FTXT eggnog:4ARPW eggnog:4NV91 eggnog:COG1146 enzyme_ec:1.2.7.3 go:0047553 kegg_brite:br01601 kegg_brite:ko00000 kegg_brite:ko00001 kegg_brite:ko00002 kegg_brite:ko01000 kegg_ko:K00176 kegg_module:M00009 kegg_module:M00011 kegg_module:M00173 kegg_module:M00620 kegg_pathway:ko00020 kegg_pathway:ko007…	C,F	COG1144|COG1146	2-oxoglutarate ferredoxin oxidoreductase subunit delta	2FTXT|4ARPW|4NV91|COG1146	0047553	K00176	br01601|ko00000|ko00001|ko00002|ko01000	M00009|M00011|M00173|M00620	ko00020|ko00720|ko01100|ko01120|ko01200	PF14697					RC00004|RC02833	R01197	1.2.7.3	False
expobiome_imp_25061274	Cluster_43792129	description:Helix-turn-helix domain eggnog:1VABD eggnog:24PA6 eggnog:25X04 eggnog:2DAN3 eggnog:32TVS pfam:HTH_17 pfam:PF12728	S		Helix-turn-helix domain	1VABD|24PA6|25X04|2DAN3|32TVS						HTH_17|PF12728								False
expobiome_imp_05462445	Cluster_44115522	description:Maff2 family eggnog:1VA17 eggnog:2CDEH eggnog:32RXK eggnog:3VR9H pfam:Maff2 pfam:PF12750	S		Maff2 family	1VA17|2CDEH|32RXK|3VR9H						Maff2|PF12750								False
expobiome_imp_06091197	Cluster_44175912	cog:COG0361 description:RNA binding description:Translation initiation factor 1A / IF-1 description:translation initiation factor IF-1 description:translation initiation factor activity description:translational initiation eggnog:1V9ZK eggnog:24MQE eggnog:3Y0HJ eggnog:COG0361 go:0003723 go:0003743 go:0006413 kegg_ko:K02518 pfam:PF01176 pfam:eIF-1a	J	COG0361	RNA binding|Translation initiation factor 1A / IF-1|translation initiation factor IF-1|translation initiation factor activity|translational initiation	1V9ZK|24MQE|3Y0HJ|COG0361	0003723|0003743|0006413	K02518				PF01176|eIF-1a								False
expobiome_smorf_06894918	Cluster_6212143	cog:COG4443 description:DNA binding description:Transcriptional Coactivator p15 (PC4) description:regulation of DNA-templated transcription eggnog:1VEFE eggnog:4HNSP eggnog:COG4443 go:0003677 go:0006355 pfam:PC4 pfam:PF02229	S	COG4443	DNA binding|Transcriptional Coactivator p15 (PC4)|regulation of DNA-templated transcription	1VEFE|4HNSP|COG4443	0003677|0006355					PC4|PF02229								False
expobiome_imp_09156811	Cluster_7159033	eggnog:28VPK eggnog:2G028 eggnog:2ZHRI eggnog:4P94R	S			28VPK|2G028|2ZHRI|4P94R														False
expobiome_smorf_10084422	Cluster_7159035	cog:COG0776 description:Bacterial DNA-binding protein description:DNA binding description:DNA-binding protein HU-beta description:structural constituent of chromatin eggnog:2FTUV eggnog:4AR9I eggnog:4NT0D eggnog:COG0776 go:0003677 go:0030527 kegg_brite:ko00000 kegg_brite:ko03032 kegg_brite:ko03036 kegg_brite:ko03400 kegg_ko:K03530 pfam:Bac_DNA_binding pfam:PF00216	B	COG0776	Bacterial DNA-binding protein|DNA binding|DNA-binding protein HU-beta|structural constituent of chromatin	2FTUV|4AR9I|4NT0D|COG0776	0003677|0030527	K03530	ko00000|ko03032|ko03036|ko03400			Bac_DNA_binding|PF00216								False
expobiome_imp_18838381	Cluster_7331001	cog:COG0333 description:Ribosomal L32p protein family description:large ribosomal subunit description:large subunit ribosomal protein L32 description:structural constituent of ribosome description:translation eggnog:2FUZD eggnog:4ARR4 eggnog:4NUXU eggnog:COG0333 go:0003735 go:0005762 go:0006412 go:0015934 go:0022625 is_essential_gene:True kegg_ko:K02911 pfam:PF01783 pfam:Ribosomal_L32p	J	COG0333	Ribosomal L32p protein family|large ribosomal subunit|large subunit ribosomal protein L32|structural constituent of ribosome|translation	2FUZD|4ARR4|4NUXU|COG0333	0003735|0005762|0006412|0015934|0022625	K02911				PF01783|Ribosomal_L32p								True
expobiome_imp_05367790	Cluster_7851750	cog:COG0257 description:50S ribosomal protein L36 description:Ribosomal protein L36 description:large subunit ribosomal protein L36 description:ribosome description:structural constituent of ribosome description:translation go:0003735 go:0005762 go:0005840 go:0006412 go:0022625 kegg_ko:K02919 pfam:PF00444 pfam:Ribosomal_L36 tigrfam:TIGR01022	J	COG0257	50S ribosomal protein L36|Ribosomal protein L36|large subunit ribosomal protein L36|ribosome|structural constituent of ribosome|translation		0003735|0005762|0005840|0006412|0022625	K02919				PF00444|Ribosomal_L36	TIGR01022							False
expobiome_imp_06135216	Cluster_8154224	cog:COG0828 description:Ribosomal protein S21 description:ribosome description:small subunit ribosomal protein S21 description:structural constituent of ribosome description:translation eggnog:2FUNX eggnog:4ARQ8 eggnog:4NUPV eggnog:COG0828 go:0003735 go:0005763 go:0005840 go:0006412 go:0022627 kegg_ko:K02970 pfam:PF01165 pfam:Ribosomal_S21	J	COG0828	Ribosomal protein S21|ribosome|small subunit ribosomal protein S21|structural constituent of ribosome|translation	2FUNX|4ARQ8|4NUPV|COG0828	0003735|0005763|0005840|0006412|0022627	K02970				PF01165|Ribosomal_S21								False
expobiome_smorf_11191152	Cluster_8743116	description:Helix-turn-helix domain eggnog:1VABD eggnog:24N3S eggnog:27NRT eggnog:2DAN3 eggnog:32TVS pfam:HTH_17 pfam:PF12728	S		Helix-turn-helix domain	1VABD|24N3S|27NRT|2DAN3|32TVS						HTH_17|PF12728								False
expobiome_imp_07079791	Cluster_9665688	cog:COG0227 description:Ribosomal L28 family description:large subunit ribosomal protein L28 description:structural constituent of ribosome eggnog:1VEI2 eggnog:24QNA eggnog:3WKM9 eggnog:COG0227 go:0003735 go:0005762 go:0022625 is_essential_gene:True kegg_ko:K02902 pfam:PF00830 pfam:Ribosomal_L28	J	COG0227	Ribosomal L28 family|large subunit ribosomal protein L28|structural constituent of ribosome	1VEI2|24QNA|3WKM9|COG0227	0003735|0005762|0022625	K02902				PF00830|Ribosomal_L28								True
