# Supplementary material for: High-resolution multi-omics enhances prediction and detection of smORF-encoded proteins in the human gut microbiome
Source: Nat Commun. 2026 May 9;17:6296. doi: 10.1038/s41467-026-72762-5 (PMC13376575; doi:10.1038/s41467-026-72762-5)
Supplement: Supplementary file 11 — Supplementary Data 9. Detected Proteins including SEPs (Orbitrap Astral and Q Exactive Plus) [file 41467_2026_72762_MOESM11_ESM.zip › SupplementalTable9_DetectedProteins_95sc.xlsx]

## Sheet: Global_Astral
ClusterID	BHC02_Pellet_QE	BHC03_Pellet_QE	BHC12_Pellet_QE	BHC13_Pellet_QE	BHC15_Pellet_QE	BHC17_Pellet_QE	BHC18_Pellet_QE	BHC19_Pellet_QE	BHC20_Pellet_QE	BHC25_Pellet_QE	BHC27_Pellet_QE	BHC28_Pellet_QE	BHC29_Pellet_QE	BHC31_Pellet_QE	BHC32_Pellet_QE	KHC01_Pellet_QE	KHC02_Pellet_QE	KHC03_Pellet_QE	KHC04_Pellet_QE	KHC06_Pellet_QE	KHC07_Pellet_QE	KHC08_Pellet_QE	KHC09_Pellet_QE	KHC10_Pellet_QE	KHC11_Pellet_QE	KHC12_Pellet_QE	KHC13_Pellet_QE	KHC14_Pellet_QE	KHC15_Pellet_QE	KHC17_Pellet_QE	KHC18_Pellet_QE	KHC19_Pellet_QE	KHC20_Pellet_QE	KHC21_Pellet_QE	KHC23_Pellet_QE	KHC24_Pellet_QE	KHC25_Pellet_QE	KHC26_Pellet_QE	KHC27_Pellet_QE	KHC28_Pellet_QE	KHC30_Pellet_QE
expobiome_imp_00000058	0	0	0	0	0	0	0	0	0	0	0	0	0	0	0	0	0	0	0	0	0	0	0	0	57056.6	0	0	0	0	0	0	0	0	0	0	0	0	0	0	0	60407.2
expobiome_imp_00000533	0	0	207730	0	0	0	0	0	0	0	0	0	0	0	0	0	0	0	0	0	0	0	0	0	0	144020	0	0	0	0	0	0	0	0	0	0	0	0	0	0	0
expobiome_imp_00000626	0	0	0	0	0	0	0	0	0	0	0	0	0	0	0	0	0	0	0	0	0	0	0	0	0	65234.9	0	0	0	0	0	0	0	0	0	0	0	366413	0	0	0
expobiome_imp_00000627	0	0	0	0	0	0	0	0	0	0	0	0	0	0	0	0	0	0	0	0	0	0	0	0	0	0	0	0	0	0	0	0	0	0	114950	0	0	0	0	0	0
expobiome_imp_00001112	0	0	21986.8	0	0	0	0	0	0	0	0	0	0	0	0	0	0	0	0	0	0	0	0	0	0	0	0	0	0	0	0	0	0	0	0	0	0	0	0	0	0
expobiome_imp_00001904	0	0	0	0	0	0	0	0	0	193773	0	0	0	0	0	0	0	0	0	0	0	0	0	0	0	0	0	0	0	0	0	0	0	0	0	0	0	0	200410	0	0
expobiome_imp_00002322	0	0	0	0	0	0	0	0	0	0	0	0	0	0	0	0	0	0	0	0	0	0	0	1.61766e+06	1.42391e+06	0	0	1.38564e+06	0	0	104479	0	0	0	0	0	0	0	0	0	0
expobiome_imp_00003195	0	0	0	0	0	0	0	0	0	0	0	0	0	0	0	0	0	0	0	0	0	0	0	0	0	0	0	0	0	0	0	0	0	0	51481.2	0	0	0	0	0	0
expobiome_imp_00003278	0	0	0	0	0	0	0	0	0	0	0	0	0	309851	0	0	0	0	0	0	0	0	0	0	0	0	0	0	0	0	0	0	0	0	0	0	0	0	0	0	0
expobiome_imp_00003646	0	0	0	0	0	0	0	0	0	775264	0	0	186802	0	126897	0	0	0	205672	0	0	0	0	0	0	0	0	0	0	0	0	0	0	0	0	0	0	0	0	0	0
expobiome_imp_00003647	0	0	0	0	0	0	0	0	0	1.40203e+06	0	0	372263	0	94623.7	0	0	0	0	0	0	0	0	0	0	0	0	0	0	0	0	0	0	0	0	0	0	0	0	0	0
expobiome_imp_00004121	0	0	0	0	0	0	0	0	0	61121.5	0	0	0	0	0	61247	0	0	0	0	0	0	0	0	59079.4	0	0	0	0	0	0	0	0	0	0	0	0	0	0	0	60954.6
expobiome_imp_00004122	0	0	0	0	0	0	0	0	0	0	0	0	0	0	0	0	0	0	0	143834	0	0	0	0	0	0	0	0	0	0	0	0	0	0	0	0	0	0	0	0	90305.8
expobiome_imp_00004192	0	0	0	0	0	0	0	0	0	0	0	0	451588	0	5.35179e+06	0	0	0	0	0	0	0	0	0	0	0	0	0	0	0	0	0	0	0	0	0	0	0	0	0	0
expobiome_imp_00004736	0	0	0	0	0	0	0	0	0	0	0	0	0	0	0	0	0	0	0	0	0	0	0	0	0	0	0	0	0	0	174745	0	0	0	0	0	0	0	0	0	0
expobiome_imp_00004786	0	0	0	0	0	0	288799	0	0	0	0	0	0	0	0	0	66290.1	0	0	0	0	0	0	0	46611.4	96956.8	0	0	0	0	0	0	0	0	0	0	0	0	0	0	0
expobiome_imp_00005370	0	0	0	0	0	0	0	0	0	0	0	0	0	0	34947.2	0	0	0	0	0	0	0	17606.8	0	0	0	0	0	0	0	0	0	0	0	0	0	0	0	0	0	0
expobiome_imp_00005838	0	0	0	0	0	0	0	0	0	0	0	0	0	0	0	0	0	0	0	121507	0	0	0	0	0	0	0	0	0	0	0	0	0	0	0	102326	0	0	0	0	0
expobiome_imp_00005840	0	0	0	0	0	0	0	0	0	0	0	0	0	0	0	0	0	0	0	0	0	0	0	0	0	0	0	0	0	0	0	0	0	0	0	26925.8	0	0	0	0	0
expobiome_imp_00005949	0	0	0	0	0	0	0	0	0	0	0	0	0	0	0	0	0	0	0	0	0	0	0	0	0	0	204086	0	0	0	0	0	0	0	0	0	0	0	0	0	0
expobiome_imp_00005986	0	0	0	0	0	0	0	0	0	0	0	0	0	0	0	0	0	0	0	0	0	0	0	0	0	0	0	0	0	0	0	0	0	0	0	0	0	0	0	0	59126
expobiome_imp_00006675	0	0	0	0	0	0	0	0	0	0	0	0	0	0	0	0	0	0	0	0	0	0	0	0	0	0	0	294830	0	0	0	0	0	0	0	0	0	0	0	0	0
expobiome_imp_00007272	0	0	0	0	0	0	0	161502	0	0	0	0	0	0	0	0	0	0	0	0	0	0	0	0	0	0	0	0	0	0	0	0	0	0	0	0	0	0	0	0	0
expobiome_imp_00007276	0	0	0	0	0	0	0	0	0	0	0	0	0	0	0	0	0	0	0	0	0	0	0	0	0	0	17887.3	0	0	0	0	0	121559	0	0	0	0	0	0	0	0
expobiome_imp_00007584	0	0	0	0	0	0	0	0	0	0	63694.1	0	367275	0	2.72463e+06	0	0	0	0	671977	0	0	0	0	351986	0	0	0	0	0	0	1.11351e+06	0	0	244705	0	0	0	0	0	862972
expobiome_imp_00007632	0	0	0	0	0	0	0	0	0	0	0	0	525030	0	0	43389.5	0	0	0	0	66323.9	0	0	0	0	0	0	0	0	631582	0	0	0	0	0	0	0	0	0	0	35744.1
expobiome_imp_00007817	0	0	0	0	0	0	0	0	0	0	0	0	0	0	0	0	0	0	0	0	0	0	0	0	0	0	0	0	0	62029.5	0	0	0	0	0	0	0	0	0	0	0
expobiome_imp_00007837	0	0	0	0	0	0	0	0	0	0	0	0	2.65688e+06	0	0	0	0	0	0	0	1.19158e+06	0	0	0	56676.4	0	0	0	0	830329	0	0	0	0	0	0	0	0	0	0	18161.3
expobiome_imp_00007911	0	0	0	0	0	0	0	0	0	0	0	0	0	0	0	0	0	0	0	0	0	0	0	0	0	0	42466.8	0	0	0	0	0	0	0	0	0	0	0	0	0	0
expobiome_imp_00008490	0	0	0	0	0	0	0	0	0	0	0	0	0	0	71528.2	0	0	0	0	0	0	0	0	0	0	0	0	0	0	0	0	0	0	0	0	0	0	0	0	0	0
expobiome_imp_00008491	0	0	0	0	0	0	0	0	0	0	0	0	81351.2	0	1.06708e+06	0	0	0	0	0	0	0	0	0	0	0	0	0	0	0	0	0	0	0	0	0	0	0	0	0	0
expobiome_imp_00009119	0	0	0	0	0	0	0	0	0	0	0	0	0	0	0	0	0	0	0	0	0	0	0	0	366153	0	0	0	0	0	0	0	0	0	124302	0	0	0	0	0	0
expobiome_imp_00009121	0	0	0	0	0	0	0	0	0	0	0	0	0	0	0	0	0	0	0	0	0	0	0	0	0	0	0	0	0	0	0	0	0	0	24267.9	0	0	0	0	0	0
expobiome_imp_00009712	0	0	0	0	0	0	0	0	0	0	0	0	0	0	0	0	0	0	0	0	0	0	0	0	46535.3	0	0	0	0	0	0	0	0	0	0	0	0	0	0	0	80144.4
expobiome_imp_00009719	0	0	0	0	0	0	0	0	0	0	0	0	0	0	0	0	0	0	0	0	0	0	0	0	39511.2	0	0	0	0	0	0	0	0	0	0	0	0	0	0	0	45766.1
expobiome_imp_00011008	0	0	0	0	0	0	0	0	0	0	0	0	0	0	0	0	0	0	0	0	0	0	0	0	0	0	0	0	0	0	0	0	0	0	0	0	0	0	0	15774.5	0
expobiome_imp_00011400	0	0	0	0	0	0	0	0	0	76909.4	0	0	0	0	0	0	0	0	0	0	0	0	0	0	0	0	0	0	0	0	0	0	0	0	0	0	0	0	0	0	0
expobiome_imp_00012267	56341.1	80317	0	0	0	0	0	0	0	0	0	0	0	0	0	274128	0	33857.8	0	291411	0	0	27170.8	0	0	0	111610	0	0	0	0	0	0	0	0	279859	0	0	0	0	0
expobiome_imp_00012474	0	0	0	0	0	0	0	0	0	0	0	0	0	0	0	0	0	0	0	0	0	0	0	0	0	0	0	0	0	0	0	0	0	0	70947.1	0	0	0	0	0	0
expobiome_imp_00012481	0	0	0	0	0	0	0	0	0	0	0	0	0	0	0	0	0	0	0	0	0	0	0	0	0	0	0	0	0	0	0	0	0	0	111470	0	0	0	0	0	0
expobiome_imp_00012728	0	0	0	0	0	0	0	0	0	0	0	0	0	0	0	0	0	0	0	0	0	0	0	0	0	0	0	0	0	0	0	0	0	0	0	0	0	23181.4	0	0	0
expobiome_imp_00012826	0	0	0	0	0	0	0	0	0	0	0	0	0	0	0	0	0	0	0	0	0	0	0	0	0	0	0	0	0	0	0	0	0	0	0	0	0	0	27311.4	93081.9	0
expobiome_imp_00013028	0	0	0	0	0	0	0	0	0	0	0	0	0	0	0	0	0	0	0	0	0	0	0	0	0	0	0	0	0	0	0	0	0	0	0	0	0	0	0	0	169768
expobiome_imp_00014220	0	0	0	0	0	0	0	0	0	0	0	0	0	0	0	0	0	0	0	0	0	0	0	0	0	0	0	0	0	0	0	0	0	0	0	0	0	0	63541.7	0	0
expobiome_imp_00015298	0	0	0	0	0	0	0	0	0	0	0	170436	0	0	0	35689.9	0	0	0	0	0	288225	0	0	0	0	0	0	0	0	0	0	0	0	0	108643	0	0	0	0	0
expobiome_imp_00016269	0	0	0	0	0	0	0	0	0	0	0	0	0	0	0	0	0	0	0	0	0	0	0	0	0	0	0	0	0	0	0	86470.9	0	0	0	0	0	0	0	0	0
expobiome_imp_00016382	0	0	0	0	0	0	0	0	0	0	0	0	0	47839.6	0	0	0	0	0	0	0	0	0	0	0	0	0	0	0	0	0	0	0	0	0	0	0	0	0	0	0
expobiome_imp_00017313	0	0	0	0	0	0	0	0	0	0	0	0	0	0	109507	0	0	0	0	0	0	0	0	0	0	0	0	0	0	0	0	0	0	0	0	0	0	0	0	0	0
expobiome_imp_00017452	0	0	0	0	0	0	0	0	0	0	0	0	0	0	0	0	256194	0	0	0	0	0	0	0	0	0	0	0	0	0	0	0	0	0	0	0	0	0	0	0	0
expobiome_imp_00017554	0	0	0	0	0	0	0	0	0	0	0	0	0	0	0	0	0	0	0	0	0	0	0	0	0	0	0	0	0	0	0	0	0	0	0	0	0	0	0	0	33823.2
expobiome_imp_00017559	0	0	49543.9	0	0	0	0	0	0	0	0	0	25999.8	0	0	0	0	0	0	0	0	0	0	0	0	0	0	0	0	0	0	0	0	0	0	0	0	0	0	0	0
expobiome_imp_00018059	0	0	0	0	0	0	0	0	0	0	0	0	0	0	0	0	0	0	0	0	0	0	0	0	1.42923e+06	0	0	0	0	0	0	0	0	216612	0	0	0	0	0	0	2.61087e+06
expobiome_imp_00018069	0	0	0	0	0	0	0	0	0	0	0	0	0	0	0	0	0	0	1.41565e+06	0	0	0	0	0	0	0	0	0	0	0	0	0	0	0	0	0	0	0	0	0	0
expobiome_imp_00018095	0	0	0	0	0	0	0	0	0	0	0	0	0	0	0	0	0	0	6346.55	0	0	0	0	0	0	0	0	0	0	0	0	0	0	0	0	0	0	0	0	0	0
expobiome_imp_00018097	0	0	0	0	0	0	0	0	0	0	0	0	0	0	0	0	0	0	94408.1	0	0	0	0	0	0	0	0	0	0	0	0	0	0	0	0	0	0	0	0	0	0
expobiome_imp_00018343	0	0	53726.9	0	0	0	0	0	0	0	0	0	0	0	0	0	0	0	0	0	0	0	0	0	0	0	0	0	0	0	0	0	0	0	0	0	0	0	0	0	0
expobiome_imp_00018409	0	0	0	0	0	0	0	0	0	0	0	0	0	0	0	0	0	0	0	0	0	0	0	0	0	0	0	0	0	0	0	0	0	0	97867.5	0	0	0	0	0	0
expobiome_imp_00018422	0	0	0	0	0	0	0	0	0	0	0	0	0	0	0	0	0	0	0	0	0	0	0	0	0	0	0	0	0	0	0	0	0	0	77325.6	0	0	0	0	0	0
expobiome_imp_00018603	0	0	0	0	0	0	0	0	0	0	0	0	0	0	0	0	0	0	0	0	0	0	0	0	0	0	0	0	0	29278.4	0	0	0	0	0	0	0	0	0	0	0
expobiome_imp_00019151	0	0	0	0	0	0	0	0	0	0	0	0	0	0	0	0	0	0	0	0	0	0	0	0	199273	0	0	0	0	0	0	0	0	0	0	0	0	0	0	0	205285
expobiome_imp_00019565	0	0	0	2.21694e+06	0	4.33453e+06	1.41147e+06	0	0	0	3.2482e+06	0	0	0	0	0	0	0	0	0	0	0	0	0	0	0	2.46733e+06	0	0	0	2.00672e+06	0	0	0	885911	0	0	0	0	0	0
expobiome_imp_00020169	0	0	0	0	0	0	0	0	0	984028	0	0	204937	0	0	0	0	0	138470	0	0	0	0	0	0	0	0	0	0	0	0	0	0	0	0	0	0	0	0	0	0
expobiome_imp_00020170	0	0	0	0	0	0	0	0	0	789437	0	0	176850	0	0	0	0	0	112212	0	0	0	0	0	0	0	0	0	0	0	0	0	0	0	0	0	0	0	0	0	0
expobiome_imp_00020578	0	0	0	0	0	0	0	0	0	0	0	0	0	0	0	0	0	0	0	0	0	0	0	0	0	33321.9	0	0	0	0	0	0	0	0	1.52814e+06	0	0	0	0	0	0
expobiome_imp_00020598	0	0	0	0	0	0	0	0	0	0	0	0	0	0	0	0	0	0	0	0	0	0	0	0	0	0	0	0	0	0	0	0	0	0	937381	0	0	0	0	0	0
expobiome_imp_00020600	0	0	0	0	0	0	0	0	0	0	0	0	15113	0	0	0	0	0	0	0	0	0	0	0	0	128599	0	0	0	0	0	0	0	0	4.02504e+06	0	0	0	0	0	0
expobiome_imp_00021871	0	0	0	0	0	0	0	0	0	0	0	0	0	0	0	0	0	0	0	0	0	0	0	0	0	24283.6	0	0	0	0	0	0	0	0	0	0	0	0	0	0	0
expobiome_imp_00022005	0	0	0	0	0	0	0	0	0	0	0	0	0	0	0	0	0	0	0	0	0	0	0	0	0	0	0	0	0	0	0	0	0	0	0	48983.4	0	0	0	0	0
expobiome_imp_00022232	0	0	0	0	0	0	0	0	0	0	0	0	381410	0	0	0	0	0	0	0	321226	0	0	0	0	0	0	0	0	191093	0	0	0	0	0	0	0	0	0	0	0
expobiome_imp_00022262	0	0	0	0	0	0	0	0	0	0	0	0	328629	0	0	0	0	0	0	0	119160	0	0	0	0	0	0	0	0	189413	0	0	0	0	0	0	0	0	0	0	0
expobiome_imp_00022264	0	0	0	0	0	0	0	0	0	0	0	0	162964	0	0	0	0	0	0	0	0	0	0	0	0	0	0	0	0	0	0	0	0	0	0	0	0	0	0	0	0
expobiome_imp_00022276	0	0	0	0	0	0	0	0	0	0	0	0	2.21076e+06	0	0	126761	0	0	0	0	2.00886e+06	0	0	0	0	0	0	0	0	725639	0	0	0	0	0	0	0	0	0	0	97100.1
expobiome_imp_00022281	0	0	0	0	0	0	0	0	0	0	0	0	72575.2	0	0	0	0	0	0	0	195100	0	0	0	0	0	0	0	0	108270	0	0	0	0	0	0	0	0	0	0	0
expobiome_imp_00022283	0	0	0	0	0	0	0	0	0	0	0	0	0	0	0	0	0	0	0	0	0	0	0	0	0	0	0	0	0	49364.2	0	0	0	0	0	0	0	0	0	0	0
expobiome_imp_00022285	0	0	0	0	0	0	0	0	0	0	0	0	0	0	0	0	0	0	0	0	52194.2	0	0	0	0	0	0	0	0	45504.8	0	0	0	0	0	0	0	0	0	0	0
expobiome_imp_00023324	0	0	0	0	0	0	0	0	0	0	0	0	0	0	0	0	0	0	0	0	0	0	0	0	0	0	0	0	0	0	0	0	0	0	0	0	0	0	0	0	36010.1
expobiome_imp_00023356	0	0	0	0	0	0	0	0	0	0	0	0	0	0	0	0	0	0	0	0	0	0	0	0	0	0	0	0	0	0	0	0	0	0	66589.8	0	0	0	0	0	0
expobiome_imp_00023361	0	0	0	0	0	0	0	0	0	0	0	0	0	0	0	0	0	0	0	0	0	0	0	0	0	0	0	0	0	0	0	0	0	0	753264	0	0	0	0	0	0
expobiome_imp_00023365	0	0	0	0	0	0	0	0	0	54949.8	0	0	0	0	0	0	0	0	0	0	0	0	0	0	0	0	0	0	0	0	0	0	0	0	0	0	0	0	0	0	444608
expobiome_imp_00024319	0	0	0	0	0	0	0	0	0	782056	0	0	0	0	0	0	0	0	0	0	259460	0	0	0	0	0	0	0	0	0	0	0	0	0	0	0	0	0	0	0	0
expobiome_imp_00024333	0	0	0	0	0	0	0	0	0	444379	0	0	0	0	0	0	0	0	0	0	176251	0	0	0	0	0	0	0	0	0	0	0	0	0	0	0	0	0	0	0	0
expobiome_imp_00025029	0	0	0	0	0	39619.8	0	0	0	0	0	14161.1	0	0	0	0	44850.9	20588.5	0	0	28225.7	0	167057	0	44978.4	0	0	0	0	0	0	22997.4	0	0	0	0	0	17876.3	68036.8	0	0
expobiome_imp_00025219	0	0	0	0	0	0	0	0	0	0	0	0	0	0	0	0	0	0	0	0	0	0	0	0	123385	0	0	0	0	0	0	0	0	0	0	0	0	0	0	0	0
expobiome_imp_00025531	0	0	0	0	0	0	0	0	0	0	0	0	0	0	0	0	0	0	0	0	0	0	0	0	0	0	0	0	0	0	0	0	93067.8	0	0	0	0	0	0	0	0
expobiome_imp_00026159	0	0	0	0	0	0	0	0	0	16470	0	0	0	0	0	0	0	0	0	0	0	0	0	0	0	0	0	0	0	0	0	0	0	0	0	0	0	0	0	0	0
expobiome_imp_00026294	0	0	0	0	0	0	0	0	0	0	0	0	0	0	0	0	0	0	0	0	0	0	0	0	0	0	0	65616.4	0	0	0	0	0	0	0	0	0	0	0	0	0
expobiome_imp_00026304	0	0	0	0	0	0	0	0	0	0	0	0	0	0	0	0	0	0	0	0	0	0	0	0	0	0	0	0	0	0	0	0	129723	0	0	0	0	0	0	0	0
expobiome_imp_00026552	0	0	0	0	0	0	0	0	0	0	0	31405	0	0	0	0	0	0	0	0	0	0	0	0	0	0	0	0	0	0	0	0	0	0	0	0	0	0	0	0	0
expobiome_imp_00027582	0	0	0	0	0	0	0	0	0	62901.1	0	0	0	0	0	0	109013	0	92293.9	0	0	0	0	0	0	0	0	0	0	0	0	0	0	0	45609.3	0	0	0	0	0	0
expobiome_imp_00028087	0	0	0	0	0	0	0	0	0	0	0	0	47348.6	0	0	0	0	0	103408	0	0	0	0	0	0	0	0	0	0	0	0	0	0	0	0	0	0	0	0	0	0
expobiome_imp_00028490	0	0	0	0	0	0	0	0	0	1.19565e+06	0	0	0	0	0	0	0	0	0	0	0	0	0	0	154910	0	0	0	0	0	0	0	0	0	0	0	0	0	0	0	420547
expobiome_imp_00028974	0	0	0	0	0	0	0	0	0	57803	0	0	0	0	0	0	0	0	0	0	0	0	0	0	0	0	0	0	0	0	0	0	0	0	0	0	0	0	0	0	0
expobiome_imp_00029275	0	0	0	0	0	0	0	0	0	0	0	96381.4	0	0	0	0	0	0	0	0	0	0	0	0	0	0	0	0	0	0	0	0	0	0	0	0	0	0	0	0	0
expobiome_imp_00029278	0	0	0	0	0	0	0	0	0	0	0	128540	0	0	0	0	0	0	0	0	0	0	0	0	0	0	0	0	0	0	0	0	0	0	0	0	0	0	432695	0	0
expobiome_imp_00029650	0	0	0	0	0	0	0	0	0	0	0	0	0	0	0	0	0	0	0	0	0	0	0	2.73738e+06	0	0	0	0	0	0	0	0	0	0	0	0	0	0	0	0	0
expobiome_imp_00029886	0	0	0	0	0	0	0	0	0	0	0	0	110443	0	1.28688e+06	0	0	0	0	0	0	0	0	0	26890.3	0	0	0	0	0	0	0	0	0	0	0	0	0	0	0	0
expobiome_imp_00030048	0	0	0	0	0	0	0	0	0	0	0	0	0	0	0	0	0	0	0	0	0	0	0	0	0	0	0	0	0	0	0	0	0	0	0	0	0	51354.5	0	0	0
expobiome_imp_00030152	0	0	0	0	0	0	0	0	0	0	0	104071	0	0	0	0	0	0	0	0	0	0	0	0	0	0	0	0	0	0	0	0	0	0	0	0	0	0	181444	0	0
expobiome_imp_00030157	0	0	0	0	0	0	0	0	0	0	0	0	0	0	0	0	0	0	0	0	0	0	0	0	0	0	0	0	0	0	0	0	0	0	0	0	0	0	79917.1	0	0
expobiome_imp_00030569	0	0	0	0	0	0	0	0	0	0	0	34312.2	0	0	0	0	0	0	0	0	0	0	0	0	0	0	0	0	0	0	0	0	0	0	0	0	0	0	0	0	0
expobiome_imp_00031173	0	0	0	0	0	0	0	0	0	0	0	0	0	0	0	0	0	0	0	0	15923	0	0	0	0	0	0	0	0	0	0	0	0	0	0	0	0	0	0	0	0
expobiome_imp_00031176	0	0	0	0	0	0	0	0	0	71286.9	0	0	0	0	0	0	0	0	0	0	78279.3	0	0	0	0	0	0	0	0	0	0	0	0	0	0	0	0	0	0	0	0
expobiome_imp_00031182	0	0	0	0	0	0	0	0	0	110308	0	0	0	0	0	0	0	0	0	0	0	0	0	0	0	0	0	0	0	0	0	0	0	0	0	0	0	0	0	0	0
expobiome_imp_00031183	0	0	0	0	0	0	0	0	0	271191	0	0	0	0	67552.5	0	0	0	0	0	123801	0	0	0	0	0	0	0	0	0	0	0	0	0	0	0	0	0	0	0	0
expobiome_imp_00031184	0	0	0	0	0	0	0	0	0	0	0	0	0	0	44713.4	0	0	0	0	0	33869.6	0	0	0	0	0	0	0	0	0	0	0	0	0	0	0	0	0	0	0	0
expobiome_imp_00031192	0	0	0	0	0	0	0	0	0	77613	0	0	0	0	0	0	0	0	0	0	0	0	0	0	0	0	0	0	0	0	0	0	0	0	0	0	0	0	0	0	0
expobiome_imp_00031651	0	0	0	0	0	0	0	0	0	0	0	0	0	0	31541.9	0	0	0	0	0	0	0	0	0	0	0	0	0	0	0	0	0	0	0	0	0	0	0	0	0	0
expobiome_imp_00031652	0	0	0	0	0	0	0	0	0	0	0	0	0	0	0	0	0	0	0	0	0	0	0	0	0	0	0	0	0	0	0	0	0	0	0	0	0	0	0	0	100165
expobiome_imp_00032700	0	0	0	0	0	0	0	0	0	0	0	0	0	0	36850.8	0	0	0	0	0	0	0	0	0	0	0	0	0	0	0	0	0	0	0	0	0	0	0	0	0	0
expobiome_imp_00033003	0	0	0	0	0	0	0	0	0	0	0	0	448737	0	0	0	0	0	0	0	0	0	0	0	0	0	0	0	0	0	0	0	399471	0	0	0	0	0	0	0	0
expobiome_imp_00034095	0	0	0	0	0	0	0	0	0	0	0	0	0	0	0	0	0	0	0	0	0	0	0	0	0	0	0	0	0	0	0	0	0	0	0	91023.3	0	0	0	0	0
expobiome_imp_00034491	0	0	0	0	0	0	0	0	0	0	0	0	35355.5	0	0	0	0	0	0	0	0	0	0	0	0	0	0	0	0	0	0	0	0	0	0	0	0	0	0	0	0
expobiome_imp_00034499	0	0	0	0	0	0	0	0	0	0	0	0	0	0	0	0	0	0	0	0	0	0	0	32197.9	0	0	0	50849.6	0	0	0	0	0	0	0	0	0	0	0	0	0
expobiome_imp_00034528	0	0	0	0	0	0	0	0	0	0	0	0	73594.4	0	757911	0	0	0	0	0	0	0	0	0	0	0	0	0	0	0	0	0	0	0	0	0	0	0	0	0	0
expobiome_imp_00034532	0	0	0	0	0	0	0	0	0	0	0	0	0	0	0	0	0	0	0	0	0	0	0	0	0	0	0	0	0	0	0	0	0	13219.8	0	0	0	0	0	0	0
expobiome_imp_00035197	0	0	0	0	0	0	0	0	0	0	0	0	0	0	0	0	0	0	0	0	0	0	0	0	0	0	0	0	0	0	0	0	0	0	0	0	0	0	0	0	6.39893e+06
expobiome_imp_00035958	0	0	0	0	0	0	0	0	0	0	71435.5	0	0	0	0	0	0	0	0	0	0	0	0	0	0	0	0	0	0	0	0	0	0	0	0	614329	0	0	0	0	0
expobiome_imp_00036180	0	0	0	0	0	0	0	0	0	253786	0	0	32559.6	0	0	0	0	0	21526	0	0	0	0	0	0	0	0	0	0	0	0	0	0	0	0	0	0	0	0	0	0
expobiome_imp_00036806	0	0	0	0	0	0	0	0	0	0	0	0	0	0	0	0	0	0	0	0	0	0	0	0	0	86408.2	0	0	0	0	0	0	0	0	0	0	0	0	0	0	0
expobiome_imp_00036827	0	0	0	0	0	0	0	0	0	37886.9	0	0	0	0	0	0	0	0	0	0	0	0	0	0	0	0	0	0	0	0	0	0	0	0	0	0	0	0	0	0	0
expobiome_imp_00037056	0	0	0	0	0	0	0	0	0	0	0	0	0	0	0	0	0	0	0	0	0	0	0	0	27621.2	0	0	0	0	0	0	0	0	0	0	0	0	0	0	0	0
expobiome_imp_00037130	0	0	0	0	0	0	0	0	0	0	0	0	0	0	333225	0	0	0	0	0	0	0	0	0	0	0	0	0	0	0	0	16738.2	0	0	0	0	0	0	0	0	0
expobiome_imp_00038511	0	0	0	0	0	0	0	0	0	0	0	0	0	0	0	0	0	0	7.66236e+06	0	0	0	0	0	0	0	0	0	0	0	0	0	0	0	0	0	0	0	0	0	0
expobiome_imp_00038610	0	0	0	0	0	0	0	0	0	0	0	0	0	0	0	0	0	0	0	0	0	0	0	0	0	0	0	0	0	0	0	0	0	0	0	0	0	0	0	0	96108.6
expobiome_imp_00038691	0	0	0	0	0	0	0	0	0	0	0	0	0	0	0	0	0	0	0	0	0	28913.2	0	0	0	0	0	0	0	0	0	0	0	0	0	0	0	0	0	0	0
expobiome_imp_00038694	0	0	0	0	0	0	0	0	0	0	0	0	0	0	0	0	0	0	0	0	0	0	0	0	0	0	0	0	0	0	0	0	0	0	0	0	0	0	0	0	94328.9
expobiome_imp_00038737	0	0	0	0	0	0	0	0	0	0	0	0	0	0	0	0	0	0	0	0	0	0	0	0	0	0	0	0	0	0	0	0	0	0	0	0	0	0	34308.1	0	0
expobiome_imp_00038773	0	0	0	0	0	0	0	0	0	0	0	0	0	0	0	1.63498e+06	0	0	0	0	0	0	0	0	0	0	0	0	0	0	0	0	0	0	0	0	0	0	0	0	0
expobiome_imp_00039130	0	0	0	0	0	0	0	0	0	52726.1	0	0	0	0	0	0	0	0	0	0	0	0	0	0	0	0	0	0	0	0	0	0	0	42008.2	0	0	0	0	0	0	0
expobiome_imp_00039513	0	0	0	0	0	0	0	0	0	0	0	0	516080	0	0	0	0	0	0	0	416689	0	0	0	0	0	0	0	0	83328.4	0	0	0	0	0	0	0	0	0	0	0
expobiome_imp_00039707	0	0	0	0	0	0	0	0	0	0	0	0	0	0	0	0	0	0	0	0	0	0	0	0	64039.3	0	0	0	0	0	0	0	0	0	0	0	0	0	0	0	0
expobiome_imp_00039950	0	0	0	0	0	0	0	0	0	0	45616.3	105401	0	0	0	0	0	0	35379.1	0	0	0	0	0	0	0	0	0	96966.8	0	0	0	0	0	0	0	0	0	0	0	0
expobiome_imp_00040010	0	0	0	0	0	0	0	0	0	0	0	23545.6	0	0	0	0	0	0	0	0	0	0	0	0	0	0	0	0	0	0	0	0	0	0	0	0	0	0	415518	0	0
expobiome_imp_00040014	0	0	0	0	0	0	0	0	0	0	0	28662.9	0	0	0	0	0	0	0	0	0	0	0	0	0	0	0	0	0	0	0	0	0	0	0	0	0	0	35386.3	0	0
expobiome_imp_00040051	0	0	0	0	0	0	0	0	0	0	0	0	0	0	0	0	0	0	0	0	0	0	0	0	0	0	0	0	0	0	0	0	0	0	0	0	0	0	26099.2	0	0
expobiome_imp_00040136	0	0	0	0	0	0	0	0	0	0	0	0	0	0	40703	0	0	0	0	0	0	0	0	0	0	0	0	0	0	0	0	0	0	0	0	0	0	0	0	0	0
expobiome_imp_00041372	0	0	0	0	0	0	0	0	0	0	0	0	26674.6	0	0	0	0	0	0	0	0	0	0	0	0	0	0	0	0	0	0	0	0	0	0	0	0	0	0	0	184346
expobiome_imp_00041516	0	0	102530	0	0	0	0	0	0	0	0	0	0	0	0	0	0	0	0	0	0	0	0	57249.7	0	69315.3	0	0	0	0	441051	0	0	0	0	0	0	0	0	0	836006
expobiome_imp_00042183	0	0	0	0	0	0	0	0	0	0	0	0	0	0	0	0	0	0	0	0	0	0	0	0	0	181418	0	0	0	0	0	0	0	0	345477	0	0	0	0	0	0
expobiome_imp_00042187	0	0	0	0	0	0	0	0	0	0	0	0	0	0	0	0	0	0	0	0	0	0	0	0	0	0	0	0	0	0	0	0	0	0	491447	0	0	0	0	0	0
expobiome_imp_00042351	102448	50439.1	24386.2	0	0	0	0	76456	0	0	0	0	0	0	0	0	0	0	87014.4	0	0	0	0	179929	200741	0	0	100077	0	0	0	0	0	0	0	497305	148926	0	0	1.0521e+06	0
expobiome_imp_00043056	0	0	0	105319	0	0	0	0	145069	0	0	0	0	0	0	0	0	23725.4	0	0	0	0	0	0	0	0	0	0	0	0	0	0	0	0	0	0	0	0	0	0	0
expobiome_imp_00043208	0	0	0	0	0	0	0	0	0	0	0	0	0	0	0	0	0	0	0	0	0	0	0	0	0	0	0	0	0	0	0	0	0	0	368136	0	0	0	0	0	0
expobiome_imp_00043466	0	0	0	0	0	0	0	0	0	0	0	0	0	0	0	0	0	0	0	0	188754	0	0	0	0	0	0	0	0	0	0	0	0	0	0	0	0	0	0	0	1.63098e+06
expobiome_imp_00044424	0	0	0	0	0	0	0	0	10119.5	0	0	0	0	0	0	0	0	0	0	0	0	0	0	0	0	0	0	0	0	0	0	0	0	0	0	0	0	0	0	0	0
expobiome_imp_00044545	0	0	0	0	0	0	0	0	0	0	0	0	0	0	0	0	0	0	0	0	0	0	0	0	0	0	0	0	0	0	0	0	0	0	0	17219.8	0	0	0	0	0
expobiome_imp_00044584	0	0	0	0	0	0	0	0	0	0	0	0	0	0	0	0	0	0	0	0	0	0	0	0	0	0	0	0	0	0	0	0	0	0	0	0	0	0	2.20429e+06	0	0
expobiome_imp_00044590	0	0	0	0	0	0	0	0	0	0	0	0	0	0	0	0	0	0	0	0	0	0	0	0	0	0	0	0	0	0	0	0	0	0	0	0	0	0	68415.9	0	0
expobiome_imp_00044594	0	0	0	0	0	0	0	0	0	0	0	0	0	0	0	0	0	0	0	0	0	0	0	0	0	0	0	0	0	0	28008.6	0	0	0	0	0	0	0	0	0	0
expobiome_imp_00044965	0	0	0	0	0	0	0	0	0	0	0	0	0	0	0	0	0	0	21382.7	0	0	0	0	0	0	0	0	0	0	0	0	0	0	0	0	0	0	0	0	0	0
expobiome_imp_00044966	0	0	0	0	0	0	0	0	0	0	0	0	0	0	0	0	0	0	32766.7	0	0	0	0	0	0	0	0	0	0	0	0	0	0	0	0	0	0	0	0	0	0
expobiome_imp_00044969	0	0	0	0	0	0	0	0	0	0	0	0	0	0	0	0	0	0	0	0	0	0	0	0	40139.7	0	0	0	0	0	0	0	0	0	0	0	0	0	0	0	0
expobiome_imp_00044971	0	0	0	0	0	0	0	0	0	0	0	0	0	0	0	0	0	0	24085.1	0	0	0	0	0	0	0	0	0	0	0	0	0	0	0	0	0	0	0	0	0	0
expobiome_imp_00045883	0	0	0	0	0	0	0	0	0	0	0	0	0	0	0	0	0	0	0	0	0	0	0	0	0	0	0	0	0	0	0	0	0	1.22774e+06	0	0	0	0	0	0	0
expobiome_imp_00046093	0	0	0	0	0	0	0	0	0	0	0	0	0	0	0	0	0	0	0	0	0	0	129043	0	0	0	0	0	0	0	0	0	0	0	0	0	0	0	0	0	59727.1
expobiome_imp_00046479	0	0	0	0	0	0	0	0	0	0	0	118336	0	0	0	0	0	0	0	0	0	0	0	0	0	0	0	0	0	0	0	0	0	0	0	0	0	0	0	0	0
expobiome_imp_00046482	0	439545	435184	274465	947026	0	0	0	167997	0	107235	266475	0	337160	431504	0	256418	396493	0	0	451330	73045.2	0	96650.8	0	0	191094	207946	0	75253.3	3.05888e+06	850635	0	0	0	467014	0	300561	437721	651536	0
expobiome_imp_00046484	0	0	0	0	0	0	0	0	0	0	0	40454.2	0	0	0	0	0	0	0	0	0	0	0	0	0	0	0	0	0	0	0	0	0	0	0	0	0	0	0	0	0
expobiome_imp_00046887	0	0	0	0	0	0	0	0	0	0	0	0	0	0	0	0	0	0	0	0	0	0	0	0	69319.7	0	0	0	0	0	0	0	0	0	0	0	0	0	0	0	0
expobiome_imp_00048196	0	0	0	0	0	0	0	0	0	128915	0	0	0	0	0	0	0	0	0	0	0	0	0	0	0	0	0	0	0	0	0	0	0	0	0	0	0	0	0	0	0
expobiome_imp_00048362	0	0	0	0	433638	0	0	0	0	0	0	0	0	0	0	0	0	0	0	0	550283	0	0	0	0	0	0	0	0	0	0	0	0	0	0	0	0	0	0	0	0
expobiome_imp_00048767	0	0	0	0	0	0	0	0	0	0	0	0	0	0	0	0	0	0	0	0	0	0	0	0	0	48593.8	0	0	0	0	0	0	0	0	0	0	0	15517.5	0	0	0
expobiome_imp_00049524	0	0	0	0	0	0	0	0	0	0	0	0	0	0	0	0	0	0	0	0	0	0	0	0	0	0	0	0	0	0	0	0	0	0	0	0	0	0	86458.1	0	0
expobiome_imp_00050105	0	0	0	0	0	0	0	0	0	0	569135	0	0	0	0	0	0	0	0	0	0	0	0	0	0	0	0	0	0	0	0	0	0	0	0	0	0	0	0	0	0
expobiome_imp_00050464	0	0	0	0	0	0	0	0	0	0	0	0	0	0	0	0	0	0	0	0	0	0	0	0	0	36858	0	0	0	0	0	0	0	0	0	0	0	125258	0	0	0
expobiome_imp_00050534	0	0	0	0	0	0	0	0	0	0	0	0	0	0	0	58894.5	0	0	0	0	0	0	0	0	126295	0	0	0	0	0	0	0	0	0	0	0	0	0	0	0	57701.2
expobiome_imp_00050536	0	0	0	0	0	0	0	0	0	0	0	0	4.79937e+06	0	0	126828	0	0	0	0	4.13311e+06	0	0	0	378159	0	0	0	0	2.79986e+06	0	0	0	0	0	0	0	0	0	0	123006
expobiome_imp_00050549	0	0	0	0	0	0	0	35378.8	0	0	0	0	0	0	0	0	0	0	0	0	0	0	0	0	0	0	0	0	0	0	0	0	0	0	0	0	0	0	0	0	0
expobiome_imp_00050584	0	0	77073.9	0	0	0	0	0	0	0	0	0	0	0	0	0	0	0	0	0	0	0	0	0	0	0	0	0	0	0	305420	0	0	0	0	0	0	0	0	0	0
expobiome_imp_00050671	0	0	0	0	0	0	0	0	0	0	0	0	0	0	0	0	0	0	0	0	0	0	0	0	280280	0	0	0	0	0	0	0	0	0	0	0	0	0	0	0	347271
expobiome_imp_00050834	113656	0	0	0	0	0	0	0	0	0	0	0	0	0	0	0	0	0	0	0	0	0	0	0	0	0	0	0	0	47597.3	0	0	0	0	0	21526.6	88724.7	0	0	440492	0
expobiome_imp_00051725	0	0	0	0	0	0	0	0	0	7.63452e+06	0	0	2.5795e+06	0	1.7579e+06	0	0	0	2.18304e+06	0	0	0	0	0	1.18498e+06	0	0	0	0	0	0	0	0	0	0	0	0	0	0	0	0
expobiome_imp_00051747	0	0	0	0	0	0	0	0	0	0	0	0	0	0	0	0	0	0	0	0	0	0	0	0	137332	0	0	0	0	0	0	0	0	0	0	0	0	0	0	0	0
expobiome_imp_00051818	0	0	0	0	0	0	0	0	0	0	0	0	0	0	0	0	0	0	0	0	0	0	0	0	0	151741	0	0	0	0	0	0	0	0	0	0	0	0	0	0	0
expobiome_imp_00051922	0	0	0	0	0	0	0	0	0	0	0	0	0	0	55399.1	0	0	0	0	0	0	0	0	0	85957.2	0	0	0	0	0	0	0	0	0	0	0	0	0	0	0	0
expobiome_imp_00052142	0	0	0	0	0	0	0	0	0	0	0	0	0	0	0	244076	0	0	0	0	0	0	0	0	0	0	0	0	0	0	0	0	0	0	0	0	0	0	0	0	0
expobiome_imp_00052493	0	1.01088e+06	0	0	0	211808	2.59907e+06	92890.9	428013	0	39660.6	418797	2.58476e+06	442370	38330.8	0	27603.6	743702	0	617010	288327	1.54748e+06	0	0	0	11099.6	177518	252930	0	0	0	0	0	0	349159	727264	0	61087.4	0	25160.9	0
expobiome_imp_00053040	0	0	0	0	0	0	0	0	0	0	0	0	0	0	0	0	0	0	0	0	0	0	0	0	0	0	0	0	0	0	0	0	0	35652.2	0	0	0	0	0	0	0
expobiome_imp_00053486	0	0	0	0	0	0	0	0	0	37324.5	70564.9	0	0	0	0	0	0	0	0	0	0	0	0	0	23395.8	0	0	0	0	0	0	0	0	0	0	0	0	0	0	0	49889.6
expobiome_imp_00053501	0	0	0	0	0	0	0	0	0	0	0	0	0	0	1.15257e+06	0	0	0	0	0	0	0	0	0	0	0	0	0	0	0	0	0	0	0	0	0	0	0	0	0	0
expobiome_imp_00053711	0	0	0	0	0	0	0	0	0	0	0	0	0	0	0	0	0	0	0	0	0	0	0	0	97889.2	0	0	0	0	0	0	0	0	0	0	0	434992	0	0	0	0
expobiome_imp_00054046	0	0	0	0	0	0	0	0	0	0	0	0	0	0	0	0	0	0	0	0	0	0	0	0	0	25988.1	0	0	0	0	0	0	0	0	0	0	0	0	0	0	0
expobiome_imp_00054220	0	0	0	0	0	0	0	0	0	0	0	0	0	0	0	0	0	0	0	0	0	0	0	0	0	0	0	0	0	0	0	0	0	0	0	4.28839e+06	0	0	0	0	0
expobiome_imp_00054880	0	0	271431	0	0	0	0	2.46791e+06	0	0	270782	0	962895	0	0	0	0	0	0	0	0	918475	128228	0	0	0	0	0	0	0	0	0	0	0	0	0	0	0	0	0	0
expobiome_imp_00054917	0	0	0	0	0	0	0	0	0	0	0	0	0	0	0	0	0	0	0	0	0	0	0	0	0	39734.6	0	0	0	0	0	0	0	0	4.50936e+06	0	0	0	0	0	0
expobiome_imp_00055197	0	0	0	0	0	0	0	0	0	0	0	0	0	0	0	0	0	0	0	0	0	0	0	0	0	0	0	0	0	0	0	0	0	0	2.48588e+06	0	0	0	0	0	0
expobiome_imp_00055206	0	0	0	0	0	0	0	0	0	0	0	0	0	0	0	0	0	0	0	0	0	0	0	0	0	0	0	0	0	0	0	0	0	0	14069.9	0	0	0	0	0	0
expobiome_imp_00055207	0	0	0	0	0	0	0	0	0	0	0	0	0	0	0	0	0	0	0	0	0	0	0	0	0	0	0	0	0	0	0	0	0	0	46156.5	0	0	0	0	0	0
expobiome_imp_00055677	0	0	0	0	0	0	0	0	0	0	0	0	0	0	0	0	0	0	0	0	0	0	0	0	0	0	0	0	0	0	0	0	137662	0	0	0	0	0	0	0	0
expobiome_imp_00056181	0	0	58642.4	0	0	0	0	0	0	0	0	0	0	0	0	0	0	0	0	0	0	0	0	0	0	0	0	0	0	0	0	0	0	0	0	0	0	0	0	0	0
expobiome_imp_00056436	0	87424.7	0	0	0	0	0	0	0	0	0	0	0	0	0	0	15891.7	0	0	0	23147.4	0	29928.3	34097.8	0	0	18347.9	0	327515	0	0	0	0	0	0	0	0	0	0	0	0
expobiome_imp_00056642	0	0	0	0	0	0	0	0	0	358749	0	0	0	0	0	0	0	0	0	0	131561	0	0	0	0	0	0	0	0	0	0	0	0	0	0	0	0	0	0	0	0
expobiome_imp_00056782	0	0	0	0	0	0	0	0	0	0	0	0	0	0	0	0	0	0	0	0	0	0	28426.4	0	0	0	0	0	0	0	0	0	0	0	0	0	0	0	0	0	0
expobiome_imp_00056785	0	0	996267	0	0	0	0	2.46344e+06	0	0	1.22987e+06	0	1.64894e+06	0	221121	0	0	0	0	0	1.91533e+06	1.28845e+06	28837.7	0	0	0	0	0	0	0	0	0	0	0	0	0	0	0	0	0	0
expobiome_imp_00057317	0	0	0	0	0	0	0	0	0	0	60381.1	0	0	0	0	0	0	0	0	0	0	0	0	153266	0	0	0	0	0	0	0	0	0	0	0	0	0	0	0	44050.6	0
expobiome_imp_00057985	0	0	0	0	0	0	0	0	0	0	0	0	0	0	0	0	0	0	0	0	0	0	0	0	0	0	0	0	0	0	0	0	0	0	425065	0	0	0	0	0	0
expobiome_imp_00057986	0	0	0	0	0	0	0	0	0	0	0	0	0	0	0	0	0	0	0	0	0	0	0	0	0	0	0	0	0	0	0	0	0	0	99502.7	0	0	0	0	0	0
expobiome_imp_00058051	0	0	0	0	0	0	0	0	0	0	0	0	0	0	0	0	0	0	0	0	0	0	0	0	0	0	0	0	135535	0	0	0	0	0	0	0	0	0	0	0	0
expobiome_imp_00058323	0	0	0	0	0	0	0	0	0	0	0	0	33764.6	0	1.63231e+06	0	0	0	0	0	0	0	0	0	0	0	0	0	0	0	0	0	0	0	0	0	0	0	0	0	0
expobiome_imp_00058326	0	0	0	0	0	0	0	0	0	0	0	0	0	0	151355	0	0	0	0	0	0	0	0	0	0	0	0	0	0	0	0	0	0	0	0	0	0	0	0	0	0
expobiome_imp_00058329	0	0	0	0	0	0	0	0	0	0	0	0	420302	0	0	0	0	0	0	0	0	0	0	0	0	0	0	0	0	0	0	0	0	0	0	0	0	0	0	0	0
expobiome_imp_00058498	0	0	0	0	0	0	0	0	0	0	0	0	0	0	0	0	0	0	0	0	0	0	0	0	0	0	0	0	0	0	0	0	0	0	381466	0	0	0	0	0	0
expobiome_imp_00058501	0	0	0	0	0	0	0	0	0	0	0	0	0	0	0	0	0	0	0	0	0	0	0	0	0	0	0	0	0	0	0	0	0	0	189041	0	0	0	0	0	0
expobiome_imp_00059094	0	0	0	0	0	0	0	0	0	0	0	0	0	0	0	0	0	0	0	0	0	0	0	0	0	0	0	0	0	0	0	0	0	0	0	66067.6	0	0	0	0	0
expobiome_imp_00059113	0	0	0	0	0	0	0	0	0	0	428249	0	0	0	0	0	0	0	0	0	0	0	0	0	0	0	0	0	0	0	0	0	0	0	0	0	0	0	0	0	0
expobiome_imp_00059448	0	0	0	0	0	0	0	0	0	0	0	0	0	0	0	0	0	0	542115	0	0	0	0	63586.2	0	61143.1	0	0	0	0	0	0	0	0	118938	0	0	0	0	0	0
expobiome_imp_00059965	0	0	0	0	0	0	0	0	0	0	0	0	0	0	0	0	0	0	0	0	0	0	0	0	0	0	0	0	0	0	0	0	0	30166.2	0	0	0	0	0	0	0
expobiome_imp_00060178	0	0	0	0	0	0	0	0	0	0	0	0	0	0	0	0	0	0	0	0	191504	0	0	0	0	0	0	0	0	0	0	0	0	0	0	0	0	0	0	0	19229
expobiome_imp_00060293	0	0	0	0	0	0	0	0	0	0	0	0	0	0	0	0	0	0	0	0	0	83048.7	0	0	0	0	0	0	0	0	0	0	0	0	0	0	0	0	0	0	0
expobiome_imp_00060564	0	0	0	0	0	0	0	0	0	0	0	0	0	0	1.2955e+07	0	0	0	2.0175e+06	0	0	520713	0	0	2.39031e+06	838029	0	0	0	0	0	0	0	0	0	0	0	0	0	1.12011e+06	0
expobiome_imp_00060568	0	0	0	0	0	0	353212	0	0	0	0	0	0	0	2.13837e+06	0	0	449516	0	0	0	0	0	0	71648.6	0	338726	0	0	0	0	0	0	0	0	0	0	0	0	38960.7	0
expobiome_imp_00060583	0	0	0	0	0	0	292158	0	0	0	0	0	0	0	1.18922e+06	0	0	70724.7	0	0	0	0	0	0	43036.4	0	109618	0	0	0	0	0	0	0	0	0	0	0	0	104546	0
expobiome_imp_00060596	0	0	0	0	0	0	0	0	0	0	0	0	0	0	0	0	0	77754.4	0	0	0	0	0	0	0	0	0	0	0	0	0	0	0	0	0	0	0	0	0	0	0
expobiome_imp_00060600	0	0	0	0	0	0	0	0	0	0	0	0	0	0	112132	0	0	0	0	0	0	0	0	0	0	0	0	0	0	0	0	0	0	0	0	0	0	0	0	0	0
expobiome_imp_00060716	0	0	0	0	0	0	0	0	0	0	36681.6	0	0	0	0	0	0	0	0	0	0	0	0	0	60478.3	0	0	0	0	0	0	0	0	0	0	0	125437	0	0	0	0
expobiome_imp_00060717	0	0	0	0	0	0	0	0	0	0	0	0	0	0	0	0	0	0	0	0	0	0	0	0	81766	0	0	0	0	0	0	0	0	0	0	0	43317	0	0	0	0
expobiome_imp_00060957	0	0	0	0	0	0	0	0	0	0	0	0	24522.2	144284	0	0	0	35573.5	0	0	0	0	0	0	0	0	0	809122	0	0	0	0	59496.2	0	0	0	0	0	0	0	0
expobiome_imp_00061414	0	0	0	0	0	0	0	745233	0	0	587176	0	270379	0	0	0	0	0	0	0	0	1.10964e+06	0	0	0	0	0	0	0	0	0	0	0	0	0	0	0	0	0	0	0
expobiome_imp_00062069	0	0	0	0	0	0	0	0	0	0	0	0	0	0	48462.2	0	0	0	0	0	0	0	0	0	0	0	0	0	0	0	0	0	0	0	0	0	0	0	0	0	0
expobiome_imp_00063432	0	0	0	0	0	0	0	0	0	0	0	0	0	0	0	0	0	0	78005.3	0	0	0	0	0	0	0	0	0	0	0	0	0	0	0	0	0	0	0	0	0	0
expobiome_imp_00063840	0	0	0	0	0	0	0	0	145920	0	0	0	0	0	0	0	0	0	0	0	0	0	0	0	0	0	0	0	0	0	0	0	0	0	0	0	0	0	0	0	0
expobiome_imp_00063848	0	0	0	0	0	0	0	0	0	0	0	0	37953	0	0	0	0	0	0	0	0	0	0	0	0	291210	0	0	0	0	0	0	0	0	2.90845e+06	0	0	32828.8	0	0	0
expobiome_imp_00064538	0	0	0	0	0	0	0	0	0	0	0	0	0	0	0	0	0	0	57043.4	0	0	0	0	0	0	0	0	0	0	0	0	0	0	0	0	0	0	0	0	0	0
expobiome_imp_00064871	0	0	0	0	0	0	0	0	59676.8	0	0	0	0	0	0	0	0	0	0	0	0	0	0	0	0	0	0	0	0	0	0	0	0	0	0	0	0	0	0	0	0
expobiome_imp_00064903	0	0	0	0	0	0	0	0	0	0	0	0	0	0	491807	0	0	0	0	0	0	0	0	0	0	0	0	0	0	0	0	0	0	0	0	0	0	0	0	0	0
expobiome_imp_00064981	0	0	0	0	0	0	0	0	0	0	0	288901	0	0	0	0	0	0	0	0	0	0	0	0	0	0	0	0	0	0	0	0	0	0	0	0	0	0	86561.1	0	0
expobiome_imp_00064984	0	0	0	0	0	0	0	0	0	0	0	734098	0	174141	0	0	0	0	0	0	0	0	0	0	0	0	0	0	0	0	0	0	0	0	0	0	0	0	405882	0	0
expobiome_imp_00065245	0	0	0	0	0	0	0	0	0	0	0	0	0	0	0	0	0	0	0	0	0	0	0	0	0	218507	0	0	0	0	0	0	0	0	0	0	0	0	0	0	0
expobiome_imp_00065266	0	0	0	0	0	0	0	0	0	0	0	0	0	0	0	0	0	0	0	0	0	0	0	0	0	0	0	0	0	0	0	0	0	0	121651	0	0	0	0	0	0
expobiome_imp_00065413	0	0	0	0	0	0	0	0	0	43120.7	0	0	0	0	0	0	0	0	0	0	23717.1	0	0	0	0	0	0	0	0	0	0	0	0	0	0	0	0	0	0	0	0
expobiome_imp_00065659	0	0	0	0	0	0	0	0	0	0	0	0	0	0	0	0	0	0	0	0	0	32423.4	0	0	0	0	0	0	0	0	0	0	0	0	0	0	0	0	0	0	0
expobiome_imp_00066506	0	0	0	0	36978.1	0	0	0	0	0	0	0	0	0	0	0	0	0	0	0	0	0	0	0	0	0	0	0	0	0	0	0	0	0	0	0	0	0	0	0	0
expobiome_imp_00066787	0	0	0	101330	0	0	0	0	0	0	0	0	0	0	0	0	0	0	0	0	0	0	0	0	0	0	0	0	0	0	0	0	0	0	0	0	0	0	0	0	0
expobiome_imp_00067263	0	0	0	0	0	0	0	0	0	0	0	0	0	0	0	0	0	0	0	119930	0	0	0	40997	0	0	0	0	0	0	0	0	0	0	0	0	0	0	0	0	0
expobiome_imp_00067693	0	0	0	0	0	0	0	0	0	225665	0	0	0	0	0	0	0	0	0	0	0	0	0	0	101444	0	0	0	0	0	0	0	0	0	25006.1	0	0	0	0	0	144972
expobiome_imp_00067694	0	0	0	0	0	0	0	0	0	213729	0	0	0	0	0	0	0	0	0	40905.4	0	0	0	0	0	0	0	0	0	0	0	0	0	0	0	0	0	0	0	0	138000
expobiome_imp_00068311	0	0	0	0	0	0	0	0	0	0	0	0	0	0	0	0	0	0	0	0	0	0	0	0	0	0	0	0	0	0	23284.4	0	0	0	0	0	0	0	0	0	0
expobiome_imp_00068807	0	0	0	0	0	0	0	0	0	0	0	0	0	0	0	0	0	0	0	0	0	0	0	0	0	0	0	0	0	0	0	0	0	0	0	0	0	0	0	0	389622
expobiome_imp_00068889	0	0	0	0	0	0	0	0	0	0	0	0	0	0	0	0	0	0	62560.2	0	0	0	0	0	0	0	24559.4	0	0	0	0	0	0	0	0	0	0	0	0	0	0
expobiome_imp_00069567	0	0	0	0	0	0	0	0	0	156298	0	0	0	0	0	0	0	0	0	0	0	0	0	0	0	0	0	0	0	0	0	0	0	0	0	0	0	0	0	0	0
expobiome_imp_00069602	0	0	0	0	0	0	0	0	0	0	0	0	0	0	0	0	0	0	0	0	0	0	0	0	206593	0	0	0	0	0	0	0	0	0	0	0	0	0	0	0	0
expobiome_imp_00070447	0	0	0	0	0	0	0	0	0	0	0	0	0	0	0	0	0	0	233000	0	0	0	0	0	0	0	63745.5	0	0	0	0	0	0	0	0	0	0	0	0	0	0
expobiome_imp_00070450	0	0	0	0	0	0	0	0	0	0	0	0	0	0	0	0	0	0	85904.7	0	0	0	0	0	0	0	22968.8	0	0	0	0	0	0	0	83636.5	0	0	0	0	0	0
expobiome_imp_00070597	0	0	0	0	0	0	0	0	0	0	0	0	76305.2	0	1.22581e+06	0	0	0	0	0	0	0	0	0	0	0	0	0	0	0	0	0	0	0	0	0	0	0	0	0	0
expobiome_imp_00070672	0	0	0	0	0	0	0	0	0	0	0	0	0	0	0	0	0	0	0	0	0	0	0	0	0	0	0	0	0	0	0	0	0	0	0	0	0	0	0	0	2.55771e+06
expobiome_imp_00070735	0	0	0	0	0	0	0	0	0	0	0	0	211029	0	0	0	0	0	0	0	0	0	0	0	0	0	0	0	0	0	0	0	0	0	0	0	0	0	0	0	923643
expobiome_imp_00070782	0	0	0	0	0	0	0	0	0	0	0	0	0	0	0	0	0	0	16849.8	0	0	0	0	0	0	0	0	0	0	0	0	0	0	0	0	0	0	0	0	0	0
expobiome_imp_00072099	0	0	0	0	0	0	0	0	0	0	0	0	0	0	0	0	0	0	0	0	0	0	0	0	0	28766.9	0	0	0	0	0	0	0	0	0	0	0	22824.2	0	0	0
expobiome_imp_00072589	0	0	0	0	0	53219.9	0	0	0	0	0	0	0	0	0	0	0	0	0	0	0	0	0	0	0	0	0	0	0	0	0	0	0	0	0	0	0	0	0	0	0
expobiome_imp_00072676	0	0	0	0	0	0	0	0	0	0	0	0	0	0	0	0	0	0	0	0	0	0	0	0	0	0	36721.9	0	0	0	0	0	0	0	0	0	0	0	0	0	0
expobiome_imp_00073020	0	0	0	0	0	0	0	0	0	0	0	0	2.23124e+06	0	0	85971.1	0	0	0	0	487824	0	0	0	0	0	0	0	0	457538	0	0	0	0	0	0	0	0	0	0	179012
expobiome_imp_00073022	0	0	0	0	0	0	0	0	0	0	0	0	0	0	0	0	0	0	0	0	0	0	0	0	0	0	0	0	0	0	0	0	0	0	0	0	0	0	0	0	56475.9
expobiome_imp_00073031	0	0	0	0	0	0	0	0	0	0	0	0	0	0	0	0	0	0	0	0	0	0	0	0	0	0	0	0	0	0	0	0	0	0	0	0	0	0	0	0	100338
expobiome_imp_00073048	0	0	0	0	0	0	0	0	0	0	0	0	0	0	0	0	0	0	0	0	54050.6	0	0	0	0	0	0	0	0	36093	0	0	0	0	0	0	0	0	0	0	0
expobiome_imp_00073050	0	0	0	0	0	0	0	0	0	0	0	0	299025	0	0	0	0	0	0	0	296156	0	0	0	0	0	0	0	0	181958	0	0	0	0	0	0	0	0	0	0	38279.9
expobiome_imp_00073053	0	0	0	0	0	0	0	0	0	0	0	0	150344	0	0	0	0	0	0	0	103310	0	0	0	0	0	0	0	0	0	0	0	0	0	0	0	0	0	0	0	0
expobiome_imp_00073060	0	0	0	0	0	0	0	0	0	0	0	0	188915	0	0	0	0	0	0	0	223685	0	0	0	0	0	0	0	0	192032	0	0	0	0	0	0	0	0	0	0	0
expobiome_imp_00073071	0	0	0	0	0	0	0	0	0	0	0	0	429013	0	0	0	0	0	0	0	174566	0	0	0	0	0	0	0	0	133094	0	0	0	0	0	0	0	0	0	0	0
expobiome_imp_00073255	0	0	0	0	0	0	0	0	0	111120	0	0	0	0	0	0	0	0	0	0	0	0	0	0	0	0	0	0	0	0	0	0	0	0	0	0	0	0	0	0	0
expobiome_imp_00073616	0	0	0	0	0	0	0	0	0	0	0	0	0	0	0	0	0	0	0	0	0	0	0	0	0	0	0	0	0	0	24384.1	0	0	0	0	0	0	0	0	0	0
expobiome_imp_00073618	105145	71795	168900	0	657530	545021	0	0	0	363053	24950.3	601397	0	269229	736092	47540	106687	0	0	455656	411844	0	0	0	66653.4	0	0	0	0	75943.4	1.3196e+06	206944	48622.1	148224	0	610245	0	0	170265	200489	287979
expobiome_imp_00073785	0	0	0	0	0	0	0	0	25428.9	0	0	0	0	0	0	0	0	0	0	0	0	0	0	0	0	0	0	0	0	0	30607.6	0	0	0	0	0	0	0	0	0	0
expobiome_imp_00074673	0	0	0	0	0	0	0	0	0	0	0	0	0	0	0	0	0	0	0	33924.9	0	0	0	87536.3	0	0	0	0	0	0	0	0	0	0	0	0	0	0	0	0	167039
expobiome_imp_00074751	0	0	0	0	0	0	0	0	0	0	0	537349	0	0	0	0	0	0	0	0	0	0	0	0	0	0	0	0	0	0	0	0	0	0	0	0	0	0	409271	0	0
expobiome_imp_00074945	0	0	0	0	0	0	0	0	0	0	0	0	0	0	0	0	0	0	0	0	0	0	0	0	63194.1	0	0	0	0	0	0	0	0	0	0	0	0	0	0	21310	0
expobiome_imp_00075494	0	0	0	0	0	0	0	0	0	2.06421e+06	0	0	0	29094.4	1.21267e+06	0	0	0	0	0	0	30311.3	1.55286e+06	0	0	0	0	0	4.931e+06	0	0	0	9.6251e+06	2.22397e+06	0	0	0	0	0	0	0
expobiome_imp_00076021	0	0	0	0	0	0	0	0	0	0	0	0	37450.1	0	0	0	0	0	0	0	0	0	0	0	0	0	0	0	0	0	0	0	0	0	0	78285.6	0	0	0	0	0
expobiome_imp_00076167	0	0	0	0	0	0	0	0	0	0	0	40913.8	0	0	0	0	0	0	0	0	0	0	0	0	0	0	0	0	0	0	0	0	0	0	0	0	0	0	0	0	0
expobiome_imp_00076245	0	0	0	0	0	0	0	0	0	0	0	0	725758	0	0	0	0	0	0	0	740944	0	0	0	0	0	0	0	0	309350	0	0	0	0	0	0	0	0	0	0	0
expobiome_imp_00076255	0	0	0	0	0	0	0	0	0	0	0	0	55919.3	0	0	0	0	0	0	0	0	0	0	0	0	0	0	0	0	0	0	0	0	0	0	0	0	0	0	0	0
expobiome_imp_00076259	0	0	0	0	0	0	0	0	0	0	0	0	105462	0	0	0	0	0	0	0	0	0	0	0	0	0	0	0	0	0	0	0	0	0	0	0	0	0	0	0	0
expobiome_imp_00076277	0	0	0	0	0	0	0	0	0	0	0	0	333638	0	0	0	0	0	0	0	179327	0	0	0	0	0	0	0	0	76583.8	0	0	0	0	0	0	0	0	0	0	0
expobiome_imp_00076921	0	0	0	0	0	0	0	0	0	0	0	0	0	0	0	98870.1	0	0	0	0	0	0	0	136712	0	0	0	0	0	0	0	0	0	0	0	0	0	0	0	0	0
expobiome_imp_00077153	0	0	0	0	0	0	0	0	0	0	0	674043	0	476350	0	0	0	0	0	0	0	0	0	0	0	0	0	0	0	0	0	0	0	0	0	0	0	0	557709	0	0
expobiome_imp_00077154	0	0	0	0	0	0	0	0	0	0	0	454690	0	452257	0	0	0	0	0	0	0	0	0	0	0	0	0	0	0	0	0	0	0	0	0	0	0	0	668774	0	0
expobiome_imp_00077284	0	21881.3	0	0	0	0	0	0	0	0	0	0	0	0	0	0	0	0	0	0	0	0	0	0	0	0	0	0	0	0	0	0	0	0	0	0	0	0	0	0	0
expobiome_imp_00077380	0	0	0	0	0	0	0	0	0	0	0	0	0	0	944611	0	0	0	0	0	0	0	1.00694e+06	0	0	0	0	0	0	0	0	0	0	0	0	0	0	0	0	0	479912
expobiome_imp_00077441	0	0	0	0	0	0	0	0	0	0	0	0	0	0	0	0	0	0	0	0	0	0	0	0	0	0	0	0	0	0	0	0	0	0	0	0	0	0	500072	0	0
expobiome_imp_00077939	0	22577.2	0	0	0	0	0	0	0	0	0	0	0	0	0	0	0	0	0	0	0	0	0	0	0	0	0	0	0	0	0	0	0	0	0	0	0	0	0	0	0
expobiome_imp_00078169	0	0	0	0	0	0	0	0	0	104534	0	0	0	0	0	0	0	0	0	0	0	0	0	0	0	0	0	0	0	0	0	0	0	0	0	0	0	0	0	0	0
expobiome_imp_00078171	0	0	0	0	0	0	0	0	0	434710	0	0	0	0	0	0	0	0	0	0	0	0	0	0	473346	0	0	0	0	0	0	0	0	0	103524	0	0	0	0	0	165896
expobiome_imp_00078173	0	0	0	0	0	0	0	0	0	53441	0	0	0	0	0	0	0	0	0	0	0	0	0	0	0	0	0	0	0	0	0	0	0	0	0	0	0	0	0	0	55142.4
expobiome_imp_00078174	0	0	0	0	0	0	0	0	0	136199	0	0	0	0	0	0	0	0	0	0	0	0	0	0	0	0	0	0	0	0	0	0	0	0	0	0	0	0	0	0	0
expobiome_imp_00078176	0	0	0	0	0	0	0	0	0	157763	0	0	0	0	0	37381.2	0	0	0	0	0	0	0	0	0	0	0	0	0	0	0	0	0	0	34479.9	0	0	0	0	0	38713.5
expobiome_imp_00078653	0	0	0	0	0	0	0	0	0	0	0	0	0	0	0	0	0	0	0	0	0	0	0	0	30833.5	0	0	0	0	0	0	0	0	0	0	0	0	0	0	0	60086
expobiome_imp_00079833	0	0	0	0	0	0	0	0	0	0	0	0	0	0	0	0	0	0	294971	0	0	0	0	0	0	0	0	0	0	0	0	0	0	0	0	0	0	0	0	0	0
expobiome_imp_00080234	0	0	0	0	0	0	0	0	0	0	0	0	0	0	0	0	0	0	0	0	72664.3	0	0	0	0	0	0	54312.7	0	0	0	0	0	0	0	0	0	0	0	0	0
expobiome_imp_00080375	0	0	0	0	0	0	0	0	0	878226	0	0	375528	0	0	0	0	0	0	0	0	0	0	0	0	0	0	0	0	0	0	0	0	0	0	0	0	0	0	0	0
expobiome_imp_00080376	0	0	0	0	0	0	0	0	0	542530	0	0	0	0	0	0	0	0	0	0	0	0	0	0	0	0	0	0	0	0	0	0	0	0	0	0	0	0	0	0	0
expobiome_imp_00080378	0	0	0	0	0	0	0	0	0	128790	0	0	0	0	0	0	0	0	23779.5	0	0	0	0	0	0	0	0	0	0	0	0	0	0	0	0	0	0	0	0	0	0
expobiome_imp_00080502	0	0	0	0	0	0	0	0	0	0	0	0	0	0	0	0	0	0	0	15379.2	0	0	0	0	0	0	0	0	0	0	0	0	0	0	0	0	0	0	0	0	0
expobiome_imp_00080763	0	0	0	0	0	0	0	0	0	0	258168	0	0	0	0	0	0	0	0	0	0	0	0	0	0	0	0	0	0	0	0	0	0	0	0	0	0	0	0	0	0
expobiome_imp_00081624	0	0	0	0	0	0	0	0	0	114572	0	0	0	0	0	0	0	0	0	0	0	0	0	0	0	0	0	0	0	0	0	0	0	0	0	0	0	0	0	0	0
expobiome_imp_00081658	0	0	0	0	0	0	0	0	0	0	0	0	0	0	0	0	0	0	0	0	0	0	0	0	0	0	0	0	0	0	0	0	0	0	236061	0	0	0	0	0	0
expobiome_imp_00082283	0	0	0	0	0	0	0	0	0	0	0	0	0	0	0	0	0	0	0	0	0	0	0	0	219280	0	0	0	0	0	0	0	0	0	0	0	0	0	0	0	461786
expobiome_imp_00082656	0	0	0	0	0	0	0	0	0	28981.1	0	0	0	0	0	0	0	0	0	0	0	0	0	0	0	0	0	0	0	0	0	0	0	0	0	0	0	0	0	0	0
expobiome_imp_00082663	0	0	0	0	0	0	0	0	0	0	0	0	0	0	0	0	0	0	0	0	78631.8	0	0	0	0	0	0	0	0	0	0	0	0	0	0	0	0	0	0	0	0
expobiome_imp_00083150	0	0	0	0	0	0	0	0	0	0	0	0	0	0	0	0	0	0	0	0	0	0	0	0	0	0	0	0	0	0	0	0	0	0	64660.6	0	0	0	0	0	0
expobiome_imp_00083686	0	0	0	0	0	0	0	0	0	0	0	0	0	0	0	0	0	0	0	0	0	0	0	0	0	0	0	0	0	0	0	0	0	0	308960	0	0	0	0	0	0
expobiome_imp_00083687	0	0	0	0	0	0	0	0	0	0	0	0	0	0	0	0	0	0	0	0	0	0	0	0	0	0	0	0	0	0	0	0	0	0	135295	0	0	0	0	0	0
expobiome_imp_00083690	0	0	0	0	0	0	0	0	0	0	0	0	0	0	0	0	0	0	0	0	0	0	0	0	0	0	0	0	0	0	0	0	0	0	61489.6	0	0	0	0	0	0
expobiome_imp_00083691	0	0	0	0	0	0	0	0	0	0	0	0	0	0	0	0	0	0	0	0	0	0	0	0	0	0	0	0	0	0	0	0	0	0	73576.6	0	0	0	0	0	0
expobiome_imp_00083697	0	0	0	0	0	0	0	0	0	0	0	0	0	0	0	0	0	0	0	0	0	0	0	149871	0	0	0	0	0	0	0	0	0	0	2.82031e+06	0	0	0	0	0	0
expobiome_imp_00083699	0	0	0	0	0	0	0	0	0	0	0	0	0	0	0	0	0	0	0	0	0	0	0	0	0	0	0	0	0	0	0	0	0	0	417440	0	0	0	0	0	0
expobiome_imp_00083701	0	0	0	0	0	0	0	0	0	0	0	0	0	0	0	0	0	0	0	0	0	0	0	0	0	0	0	0	0	0	0	0	0	0	1.02862e+06	0	0	0	0	0	0
expobiome_imp_00083705	0	0	0	0	0	0	0	0	0	0	0	0	0	0	0	0	0	0	0	0	0	0	0	0	0	0	0	0	0	0	0	0	0	0	1.91725e+06	0	0	0	0	0	0
expobiome_imp_00083801	0	0	0	0	0	0	0	0	0	0	0	0	0	0	54575.8	0	0	0	0	0	0	0	0	0	0	0	0	0	0	0	0	0	0	0	0	0	0	0	0	0	0
expobiome_imp_00083802	0	0	0	0	0	0	0	0	0	0	0	0	0	0	1.00179e+06	0	0	0	0	0	0	0	0	0	0	0	0	0	0	0	0	0	0	0	0	0	0	0	0	0	0
expobiome_imp_00086158	0	0	0	0	0	0	0	0	0	0	0	0	0	0	0	0	0	0	0	0	0	0	0	0	0	0	0	0	0	0	0	0	0	0	0	67129	0	0	0	0	0
expobiome_imp_00086178	0	0	0	0	0	0	0	0	0	0	0	0	0	0	0	0	0	0	0	0	0	0	0	0	0	0	0	0	0	0	0	0	0	0	0	0	0	0	27439.1	0	0
expobiome_imp_00086964	0	0	36983.4	0	0	0	0	0	0	0	0	0	0	0	0	0	0	0	0	0	0	0	0	0	0	0	0	0	0	0	0	0	0	0	0	0	0	0	0	0	0
expobiome_imp_00087477	0	0	0	0	0	0	0	0	0	44356.7	0	0	0	0	0	0	0	0	0	0	0	0	0	0	0	0	0	0	0	0	0	0	0	0	0	0	0	0	0	0	0
expobiome_imp_00087520	0	0	0	0	0	0	0	0	0	0	0	0	0	0	0	0	0	0	284520	0	0	0	0	0	0	86750.1	31849.3	0	0	0	0	0	0	0	0	0	0	0	0	0	0
expobiome_imp_00088586	0	0	408121	0	0	0	0	0	0	1.29227e+06	0	0	0	0	0	0	0	0	0	0	0	0	0	0	0	0	0	0	0	0	0	0	0	0	0	0	0	0	0	0	0
expobiome_imp_00088936	0	0	0	0	0	0	0	0	0	0	0	0	1.96252e+06	0	0	179598	0	0	0	0	1.58006e+06	0	0	0	333577	0	0	0	0	1.32615e+06	0	0	0	0	0	0	0	0	0	0	152273
expobiome_imp_00088949	0	0	0	0	0	0	0	0	0	0	0	0	31347.5	0	0	0	0	0	0	0	21947.6	0	0	0	0	0	0	0	0	26454.1	0	0	0	0	0	0	0	0	0	0	0
expobiome_imp_00088954	0	0	0	0	0	0	0	0	0	0	0	0	377255	0	0	31984.3	0	0	0	0	306217	0	0	0	0	0	0	0	0	203799	0	0	0	0	0	0	0	0	0	0	0
expobiome_imp_00088958	0	0	0	0	0	0	0	0	0	0	0	0	0	0	0	0	0	0	0	0	68134.7	0	0	0	0	0	0	0	0	0	0	0	0	0	0	0	0	0	0	0	0
expobiome_imp_00088964	0	0	0	0	0	0	0	0	0	0	0	0	302850	0	0	0	0	0	0	0	0	0	0	0	0	0	0	0	0	0	0	0	0	0	0	0	0	0	0	0	0
expobiome_imp_00088971	0	0	0	0	0	0	0	0	0	0	0	0	455094	0	0	0	0	0	0	0	186071	0	0	0	0	0	0	0	0	189412	0	0	0	0	0	0	0	0	0	0	0
expobiome_imp_00088972	0	0	0	0	0	0	0	0	0	0	0	0	15.5153	0	0	0	0	0	0	0	0	0	0	0	0	0	0	0	0	0	0	0	0	0	0	0	0	0	0	0	0
expobiome_imp_00088974	0	0	0	0	0	0	0	0	0	0	0	0	3.95023e+06	0	0	286990	0	0	0	0	3.37584e+06	0	0	0	682099	0	0	0	0	3.1802e+06	0	0	0	0	0	0	0	0	0	0	484703
expobiome_imp_00088978	0	0	0	0	0	0	0	0	0	0	0	0	2.07898e+06	0	0	39143.9	0	0	0	0	1.17506e+06	0	0	0	60561.8	0	0	0	0	853937	0	0	0	0	0	0	0	0	0	0	70820.6
expobiome_imp_00088982	0	0	0	0	0	0	0	0	0	0	0	0	0	0	0	0	0	0	0	0	286384	0	0	0	0	0	0	0	0	151076	0	0	0	0	0	0	0	0	0	0	0
expobiome_imp_00088987	0	0	0	0	0	0	0	0	0	0	0	0	3.27067e+06	0	0	93035.9	0	0	0	0	2.23616e+06	0	0	0	164516	0	0	0	0	1.91901e+06	0	0	0	0	0	0	0	0	0	0	228557
expobiome_imp_00089304	0	0	0	0	0	0	0	0	0	0	0	0	0	0	0	0	0	0	0	0	0	0	0	0	0	0	0	0	0	0	0	0	0	0	0	0	0	0	0	0	196376
expobiome_imp_00089979	0	0	0	0	0	0	0	0	0	0	0	0	0	0	0	0	0	0	0	0	0	0	0	0	0	0	0	0	0	0	0	929945	0	543219	0	0	0	0	0	0	0
expobiome_imp_00090633	0	0	0	0	0	0	0	0	0	0	0	0	64464.4	0	0	0	0	0	0	0	0	0	0	0	0	0	0	0	0	0	0	0	0	0	0	0	0	0	0	0	0
expobiome_imp_00090666	0	0	0	0	0	0	0	0	0	0	0	0	0	0	0	0	0	0	0	0	0	0	0	0	0	0	0	0	0	0	0	0	0	0	21022.9	0	0	0	0	0	0
expobiome_imp_00090728	0	0	0	0	0	0	0	0	0	0	0	0	0	0	0	0	0	0	0	0	0	0	0	0	97306.3	0	0	0	0	0	0	0	0	0	0	0	46866.7	0	0	0	0
expobiome_imp_00090736	0	0	0	0	0	0	0	0	0	0	0	0	0	0	0	0	0	0	0	0	0	0	0	0	28340.1	0	0	0	0	0	0	0	0	0	0	0	65781.7	0	0	0	0
expobiome_imp_00090773	0	0	0	0	0	0	0	0	0	0	0	0	0	0	0	0	0	0	0	0	0	0	0	0	0	0	0	0	0	0	0	0	0	0	0	0	80989	0	0	0	0
expobiome_imp_00090958	0	0	0	0	0	0	0	0	0	0	0	0	0	0	0	0	0	0	0	0	458816	0	0	0	0	497731	0	0	0	0	0	409048	62902.3	0	0	0	0	0	0	0	0
expobiome_imp_00091888	0	0	0	0	0	0	0	0	0	0	0	0	0	0	0	0	0	0	0	0	0	0	0	0	0	0	0	0	0	0	0	0	0	0	0	0	0	0	0	0	42057.7
expobiome_imp_00092005	0	0	0	0	0	0	0	0	0	0	0	0	0	0	0	0	0	0	0	0	0	0	0	0	0	44575.2	0	0	0	0	0	0	0	0	0	0	0	0	0	0	0
expobiome_imp_00092643	0	0	0	0	0	0	0	0	0	0	0	0	1.9392e+06	0	0	129524	0	0	0	0	1.7401e+06	0	0	0	137731	0	0	0	0	709049	0	0	0	0	0	0	0	0	0	0	25422.9
expobiome_imp_00092656	0	0	0	0	0	0	0	0	0	0	0	0	0	0	0	0	0	0	0	0	50163.7	0	0	0	0	0	0	0	0	0	0	0	0	0	0	0	0	0	0	0	0
expobiome_imp_00092657	0	0	0	0	0	0	0	0	0	0	0	0	58200.1	0	0	0	0	0	0	0	73722.3	0	0	0	0	0	0	0	0	38016.9	0	0	0	0	0	0	0	0	0	0	0
expobiome_imp_00092658	0	0	0	0	0	0	0	0	0	0	0	0	35803.5	0	0	0	0	0	0	0	32012.9	0	0	0	0	0	0	0	0	0	0	0	0	0	0	0	0	0	0	0	0
expobiome_imp_00092792	0	0	0	0	0	0	0	0	0	0	0	0	0	0	44082	0	0	0	0	0	0	0	0	0	0	0	0	0	0	0	0	0	0	0	0	0	0	0	0	0	0
expobiome_imp_00093110	0	0	0	0	0	0	0	0	0	0	0	0	0	0	0	0	0	0	0	0	0	0	0	74674.2	149036	0	0	0	0	0	0	0	0	0	0	0	0	0	0	0	194276
expobiome_imp_00093727	0	0	0	0	0	0	0	0	0	0	0	0	0	0	0	0	0	0	0	0	0	0	0	0	0	0	0	0	0	0	0	415694	0	0	0	0	0	0	0	0	0
expobiome_imp_00093847	0	0	0	0	0	0	0	0	0	0	0	0	0	0	0	0	0	0	0	0	0	0	0	0	123299	0	0	0	0	0	0	0	0	0	0	0	0	0	0	0	0
expobiome_imp_00094098	0	0	0	0	0	0	0	0	0	0	0	0	66381.2	0	0	0	0	0	0	0	0	0	0	0	0	0	0	0	0	0	0	0	0	0	0	0	0	0	0	0	0
expobiome_imp_00094921	0	0	0	0	0	0	0	0	0	0	0	0	43447.4	0	617245	0	0	0	0	0	0	0	0	0	0	0	0	0	0	0	0	0	0	0	0	0	0	0	0	0	0
expobiome_imp_00095024	0	0	0	0	0	0	0	0	0	0	0	0	0	0	0	0	0	0	0	0	0	0	0	0	0	0	0	0	0	0	0	0	34854.8	0	0	0	0	0	0	0	0
expobiome_imp_00095285	0	0	0	0	0	0	0	0	0	0	0	0	0	0	0	0	0	0	0	0	0	0	0	0	0	0	0	0	0	0	0	0	0	0	75868	0	0	0	0	0	0
expobiome_imp_00095417	0	0	0	0	0	0	0	0	0	0	0	0	45192.3	0	0	0	0	0	0	0	0	0	0	0	0	55127.1	0	0	0	0	27914.4	0	0	0	1.28255e+06	0	0	0	0	0	0
expobiome_imp_00095421	0	0	0	0	0	0	0	0	0	0	0	0	0	0	0	0	0	0	0	0	0	0	0	0	0	0	0	0	0	0	0	0	0	0	129196	0	0	0	0	0	0
expobiome_imp_00095495	0	0	0	0	0	0	0	173308	0	0	0	0	0	0	0	0	0	0	0	0	0	0	0	0	0	0	0	0	0	0	0	0	0	0	0	0	0	0	0	0	0
expobiome_imp_00095866	0	0	0	0	0	0	0	0	0	0	0	0	0	0	0	0	0	0	0	0	0	0	0	0	0	0	0	0	0	0	0	0	0	75555.2	0	0	0	0	0	0	0
expobiome_imp_00096701	0	0	0	0	0	0	0	0	0	0	0	0	0	0	0	0	0	0	0	0	0	0	0	0	0	0	0	0	0	0	0	0	0	61864.1	0	0	320974	0	0	0	0
expobiome_imp_00096789	0	0	0	0	0	0	0	0	0	0	0	0	0	0	0	0	0	0	0	44575.3	0	0	0	0	0	0	0	0	0	0	0	0	0	0	0	0	0	0	0	0	0
expobiome_imp_00097099	0	0	0	0	0	0	0	0	0	0	0	0	0	0	0	0	0	0	0	0	0	0	0	0	1.07382e+06	0	0	0	0	0	0	0	0	0	0	0	0	0	0	0	2.50215e+06
expobiome_imp_00097289	0	0	0	0	0	0	0	0	0	0	0	0	0	0	0	0	0	0	0	0	0	0	0	0	0	48580.8	0	0	0	0	0	0	0	0	2.26337e+06	0	0	0	0	0	0
expobiome_imp_00097291	0	0	0	0	0	0	0	0	0	0	0	0	168029	0	0	0	0	0	0	0	0	0	0	34541.1	0	493042	0	0	0	0	64383.3	0	0	0	3.81927e+06	0	0	25591.2	0	0	0
expobiome_imp_00097293	0	0	0	0	0	0	0	0	0	0	0	0	85226.8	0	0	0	0	0	0	0	0	0	0	0	0	180239	0	0	0	0	0	0	0	0	2.14513e+06	0	0	51244.2	0	0	0
expobiome_imp_00097294	0	0	0	0	0	0	0	0	0	0	0	0	65589.5	0	0	0	0	0	0	0	0	0	0	0	0	172772	0	0	0	0	0	0	0	0	500662	0	0	0	0	0	0
expobiome_imp_00097295	0	0	0	0	0	0	0	0	0	0	0	0	77357.1	0	0	0	0	0	0	0	0	0	0	0	0	89265.2	0	0	0	0	48141.5	0	0	0	995702	0	0	49933.4	0	0	0
expobiome_imp_00097298	0	0	0	0	0	0	0	0	0	0	0	0	0	0	0	0	0	0	0	0	0	0	0	0	0	0	0	0	0	0	0	0	0	0	952063	0	0	0	0	0	0
expobiome_imp_00097300	0	0	0	0	0	0	0	0	0	0	0	0	169375	0	0	0	0	0	0	0	0	0	0	0	0	504751	0	0	0	0	59170.3	0	0	0	4.07615e+06	0	0	0	0	0	0
expobiome_imp_00097302	0	0	0	0	0	0	0	0	0	0	0	0	148720	0	0	0	0	0	0	0	0	0	0	80989.5	0	870388	0	0	0	0	71664.8	0	0	0	4.78419e+06	0	0	122139	0	0	0
expobiome_imp_00097303	0	0	0	0	0	0	0	0	0	0	0	0	0	0	0	0	0	0	0	0	0	0	0	0	0	0	0	0	0	0	0	0	0	0	1.54564e+06	0	0	97821.4	0	0	0
expobiome_imp_00097305	0	0	0	0	0	0	0	0	0	0	0	0	78857.8	0	0	0	0	0	0	0	0	0	0	0	0	301030	0	0	0	0	0	0	0	0	2.38192e+06	0	0	51634.7	0	0	0
expobiome_imp_00097307	0	0	0	0	0	0	0	0	0	0	0	0	117497	0	0	0	0	0	0	0	0	0	0	0	0	515789	0	0	0	0	0	0	0	0	4.90935e+06	0	0	153410	0	0	0
expobiome_imp_00097308	0	0	0	0	0	0	0	0	0	0	0	0	0	0	0	0	0	0	0	0	0	0	0	93765.3	0	122849	0	0	0	0	56942.6	0	0	0	2.22834e+06	0	0	166860	0	0	0
expobiome_imp_00097618	0	0	0	0	0	0	0	0	0	0	0	0	0	0	114290	0	0	0	0	75125.4	0	0	0	0	0	0	190970	0	0	0	0	0	0	263017	41011.2	0	0	0	0	0	0
expobiome_imp_00097651	0	0	0	0	0	615584	0	0	0	0	0	0	0	0	0	0	0	0	0	0	0	0	0	182842	0	0	0	0	0	0	0	0	0	0	0	0	0	0	0	0	0
expobiome_imp_00097670	0	0	0	0	0	0	0	0	0	0	0	0	0	0	0	0	0	0	0	0	835955	0	0	0	0	0	0	0	0	0	0	0	0	0	0	0	0	0	0	0	0
expobiome_imp_00097863	0	0	0	0	0	0	0	0	0	0	0	0	0	0	167850	0	0	0	0	0	0	0	0	0	0	0	0	0	0	0	0	0	0	0	0	0	0	0	0	0	0
expobiome_imp_00098001	0	0	0	0	0	0	0	0	0	0	0	0	0	0	0	0	0	0	0	0	0	0	0	0	0	0	0	0	0	0	0	0	0	0	0	0	0	0	0	167552	0
expobiome_imp_00098135	0	0	0	0	0	0	0	0	0	0	0	0	0	0	0	0	0	0	0	0	0	0	0	0	0	0	0	0	0	52605.7	0	0	0	0	0	0	0	0	0	0	0
expobiome_imp_00098972	0	0	0	0	0	0	0	0	0	0	0	0	0	0	0	0	0	0	0	0	120445	0	0	0	0	0	0	0	0	0	0	0	0	0	0	0	0	0	0	0	0
expobiome_imp_00099049	0	0	0	0	0	0	0	0	0	170882	0	0	0	0	0	0	0	0	0	0	0	0	0	0	0	0	0	0	0	0	0	0	0	0	0	0	0	0	0	0	0
expobiome_imp_00099139	0	0	0	0	0	0	0	0	0	0	0	0	0	0	0	0	0	0	0	0	41390.1	0	0	0	0	0	0	0	0	0	0	0	0	0	0	0	0	0	0	0	0
expobiome_imp_00099576	0	0	660458	0	0	0	0	1.10166e+06	0	0	899593	0	970871	0	0	0	0	0	0	0	1.35587e+06	572273	0	0	636456	0	0	0	0	0	0	0	0	0	0	0	0	0	0	0	0
expobiome_imp_00099624	0	0	0	0	0	0	0	0	0	0	0	0	0	0	0	0	0	0	0	0	0	0	0	0	337734	0	0	0	0	0	0	0	0	0	0	0	0	0	0	0	1.87436e+06
expobiome_imp_00099706	0	0	0	0	0	0	0	0	0	0	0	0	0	0	0	0	0	0	0	0	0	0	0	0	0	0	0	0	0	0	0	0	0	0	113105	0	0	0	0	0	0
expobiome_imp_00100225	0	0	0	0	0	0	0	0	0	0	12939.4	0	0	0	0	0	0	0	0	0	0	0	0	0	0	0	0	0	0	0	0	0	0	0	0	0	22473.7	0	0	0	0
expobiome_imp_00100783	0	0	160905	0	0	0	0	0	0	0	0	0	0	0	0	0	0	0	0	0	0	0	0	0	0	0	0	0	0	0	0	0	0	0	0	0	0	0	0	0	0
expobiome_imp_00100945	0	0	0	0	0	0	0	0	0	0	0	0	0	0	0	0	0	0	0	0	0	0	0	0	0	0	0	0	0	0	0	0	0	0	0	0	0	0	0	0	173994
expobiome_imp_00101047	0	0	0	0	0	0	0	0	0	295571	0	0	0	0	0	0	0	0	0	0	96648	0	0	0	0	0	0	0	0	0	0	0	0	0	0	0	0	0	0	0	0
expobiome_imp_00101212	0	0	0	0	0	0	0	0	0	0	0	0	45303.7	0	718661	0	0	0	0	99254.9	0	0	0	0	0	0	0	0	0	0	0	149787	0	0	66536.4	0	0	0	0	0	0
expobiome_imp_00101283	0	0	0	0	0	0	0	0	0	0	0	0	0	0	0	0	0	0	0	111570	0	0	0	0	0	0	0	0	0	0	0	0	0	0	0	0	0	0	0	0	0
expobiome_imp_00101426	0	0	0	0	0	0	0	0	0	0	0	23522.6	0	0	0	0	0	0	0	0	0	0	0	0	0	0	0	0	47745.4	0	0	0	0	0	0	0	0	0	0	0	0
expobiome_imp_00101599	0	0	0	0	0	0	0	0	0	0	0	0	0	0	0	0	0	0	0	0	0	0	0	0	0	0	0	0	0	0	0	0	0	0	0	0	0	0	88854.7	0	0
expobiome_imp_00101710	0	0	0	0	0	0	0	0	0	0	0	0	37189.3	0	0	0	0	0	0	0	0	0	0	0	0	0	0	0	0	0	0	0	0	0	0	0	0	0	0	0	0
expobiome_imp_00102339	0	0	0	0	0	0	0	0	0	0	0	0	0	0	0	0	0	0	0	0	0	0	0	0	0	0	0	0	0	0	0	0	0	0	1.12871e+06	0	0	0	0	0	0
expobiome_imp_00102576	0	0	0	0	0	0	0	0	0	0	0	0	0	0	0	0	0	0	0	0	0	0	0	0	0	0	0	0	0	0	0	0	0	0	1.13143e+06	0	0	0	0	0	0
expobiome_imp_00102583	0	0	0	0	0	0	0	0	0	0	0	0	0	0	0	0	0	0	0	0	0	0	0	0	0	0	0	0	0	0	0	0	0	0	572985	0	0	0	0	0	0
expobiome_imp_00102588	0	0	0	0	0	0	0	0	0	0	0	0	0	0	0	0	0	0	0	0	0	0	0	0	0	0	0	0	0	0	0	0	0	0	600040	0	0	0	0	0	0
expobiome_imp_00102589	0	0	0	0	0	0	0	0	0	0	0	0	0	0	0	0	0	0	0	0	0	0	0	0	0	0	0	0	0	0	0	0	0	0	2.14285e+06	0	0	0	0	0	0
expobiome_imp_00102590	0	0	0	0	0	0	0	0	0	0	0	0	0	0	0	0	0	0	0	0	0	0	0	0	0	0	0	0	0	0	0	0	0	0	29022.9	0	0	0	0	0	0
expobiome_imp_00102593	0	0	0	0	0	0	0	0	0	0	0	0	0	0	0	0	0	0	0	0	0	0	0	0	0	0	0	0	0	0	0	0	0	0	134148	0	0	0	0	0	0
expobiome_imp_00102634	0	0	0	0	0	0	0	0	0	0	0	0	44566.4	0	0	0	0	0	0	0	0	0	0	0	0	413996	0	0	0	0	104810	0	0	0	2.82775e+06	0	0	125372	0	0	0
expobiome_imp_00102635	0	0	0	0	0	0	0	0	0	0	0	0	0	0	0	0	0	0	0	0	0	0	0	0	0	0	0	0	0	0	0	0	0	0	47837.1	0	0	0	0	0	0
expobiome_imp_00102636	0	0	0	0	0	0	0	0	0	0	0	0	169741	0	0	0	0	0	0	0	0	0	0	0	0	1.10103e+06	0	0	0	0	53074.6	0	0	0	5.08636e+06	0	0	0	0	0	0
expobiome_imp_00102637	0	0	0	0	0	0	0	0	0	0	0	0	47607.7	0	0	0	0	0	0	0	0	0	0	0	0	62573.4	0	0	0	0	0	0	0	0	2.20261e+06	0	0	0	0	0	0
expobiome_imp_00102639	0	0	0	0	0	0	0	0	0	0	0	0	99378.8	0	0	0	0	0	0	0	0	0	0	0	0	2.98409e+06	0	0	0	0	0	0	0	0	1.02648e+07	0	0	447621	0	0	0
expobiome_imp_00103034	0	0	0	0	0	0	0	0	0	0	0	0	0	0	0	0	0	97180.6	0	0	0	0	0	0	0	0	0	0	0	0	0	0	0	0	0	0	0	0	0	0	0
expobiome_imp_00103061	0	0	0	0	0	0	0	0	0	0	0	0	0	0	0	0	0	0	0	0	0	0	0	0	0	0	0	0	0	0	0	0	0	426230	0	0	0	0	0	0	0
expobiome_imp_00103678	0	0	0	0	0	0	0	0	0	131304	0	0	0	0	0	0	0	632045	0	0	0	0	0	0	42184.1	0	0	0	0	0	0	0	0	0	0	0	0	0	1.46098e+06	0	67244.4
expobiome_imp_00103699	0	0	0	0	0	0	0	0	0	0	0	0	0	0	0	0	0	0	0	37039.4	0	0	0	0	0	0	0	0	0	0	0	0	0	0	0	0	0	0	0	0	0
expobiome_imp_00103945	0	0	0	0	0	0	0	0	0	0	0	0	0	0	0	0	0	0	0	0	0	0	0	0	0	0	0	0	0	0	0	0	0	0	1.10737e+06	0	0	0	0	0	0
expobiome_imp_00103947	0	0	0	0	0	0	0	0	0	0	0	0	0	0	0	0	0	0	0	0	0	0	0	0	0	0	0	0	0	0	0	0	0	0	1.8168e+06	0	0	0	0	0	0
expobiome_imp_00103949	0	0	0	0	0	0	0	0	0	0	0	0	0	0	0	0	0	0	0	0	0	0	0	0	0	0	0	0	0	0	0	0	0	0	271719	0	0	0	0	0	0
expobiome_imp_00103950	0	0	0	0	0	0	0	0	0	0	0	0	33025.8	0	0	0	0	0	0	0	0	0	0	0	0	82608.2	0	0	0	0	0	0	0	0	1.02621e+06	0	0	0	0	0	0
expobiome_imp_00103951	0	0	0	0	0	0	0	0	0	0	0	0	0	0	0	0	0	0	0	0	0	0	0	0	0	139398	0	0	0	0	0	0	0	0	0	0	0	0	0	0	0
expobiome_imp_00103955	0	0	0	0	0	0	0	0	0	0	0	0	0	0	0	0	0	0	0	0	0	0	0	0	0	0	0	0	0	0	0	0	0	0	1.26309e+06	0	0	0	0	0	0
expobiome_imp_00103956	0	0	0	0	0	0	0	0	0	0	0	0	200060	0	0	0	0	0	0	0	0	0	0	0	0	606200	0	0	0	0	214168	0	0	0	1.14307e+07	0	0	0	0	0	0
expobiome_imp_00103957	0	0	0	0	0	0	0	0	0	0	0	0	0	0	0	0	0	0	0	0	0	0	0	0	0	0	0	0	0	0	0	0	0	0	1.4899e+06	0	0	0	0	0	0
expobiome_imp_00103960	0	0	0	0	0	0	0	0	0	0	0	0	125632	0	0	0	0	0	0	0	0	0	0	32832.5	0	264909	0	0	0	0	0	0	0	0	3.43661e+06	0	0	82796.1	0	0	0
expobiome_imp_00103972	0	0	0	0	0	0	0	0	0	0	0	0	0	0	0	0	0	0	0	0	0	0	0	0	0	0	0	0	0	0	0	0	0	0	32881.5	0	0	0	0	0	0
expobiome_imp_00104260	0	0	0	0	0	0	0	0	0	62883.8	0	0	0	0	261227	0	73570.4	0	0	0	0	0	0	0	0	0	0	0	0	0	79226.9	0	0	0	0	0	0	0	0	0	0
expobiome_imp_00104347	0	0	0	0	0	0	0	0	0	0	0	0	0	0	0	0	0	0	0	0	0	0	0	0	1.01924e+06	0	0	0	0	0	0	0	0	0	0	0	0	0	0	0	3.23113e+06
expobiome_imp_00104371	0	0	0	0	0	0	0	0	0	131441	0	0	0	0	0	0	0	0	0	0	0	0	0	0	0	0	0	0	0	0	0	0	0	0	0	0	0	0	0	0	0
expobiome_imp_00105085	0	0	0	0	0	0	0	0	0	0	0	14369.6	0	0	0	0	0	0	0	0	0	0	0	0	0	0	0	0	0	0	0	0	0	0	0	28222.8	0	0	0	0	0
expobiome_imp_00106292	0	0	0	0	0	0	0	0	0	0	0	0	0	0	21387.4	0	0	0	0	0	0	0	0	0	0	0	0	0	0	0	0	0	0	0	0	0	0	0	0	0	0
expobiome_imp_00106446	0	0	807575	0	0	0	0	0	0	4.22096e+06	0	0	0	0	0	0	0	0	0	0	0	0	0	0	0	0	0	0	0	0	0	0	0	0	0	0	0	0	0	0	0
expobiome_imp_00106728	0	0	0	0	0	0	0	0	0	0	0	0	0	0	0	0	0	36329.2	0	0	0	0	0	0	0	0	142411	0	0	0	0	0	0	0	98089.9	0	0	0	0	0	0
expobiome_imp_00106844	0	0	0	0	0	0	0	0	0	0	0	0	0	0	0	0	0	0	0	0	0	0	0	0	0	0	0	0	0	0	0	0	0	0	2.91979e+06	0	0	129747	0	0	0
expobiome_imp_00106849	0	0	0	0	0	0	0	0	0	0	0	0	0	0	0	0	0	0	0	0	0	0	0	0	0	0	0	0	0	0	0	0	0	0	2.68983e+06	0	0	0	0	0	0
expobiome_imp_00106850	0	0	0	0	0	0	0	0	0	0	0	0	0	0	0	0	0	0	0	0	0	0	0	0	0	0	0	0	0	0	0	0	0	0	265908	0	0	0	0	0	0
expobiome_imp_00107139	0	0	0	0	0	474841	0	0	0	0	0	0	0	0	0	0	0	0	0	0	0	0	0	0	0	0	0	0	512527	0	0	0	0	0	0	0	0	0	0	0	0
expobiome_imp_00107405	0	0	0	0	0	0	0	0	0	0	0	0	0	0	0	0	0	0	381988	0	0	0	0	0	0	0	0	0	0	0	0	0	0	0	0	0	0	0	0	0	0
expobiome_imp_00107574	0	0	0	0	0	0	0	0	0	692893	0	0	0	0	0	0	0	0	0	0	0	0	0	0	0	0	0	0	0	0	0	0	0	0	0	0	0	0	0	0	0
expobiome_imp_00108061	0	0	0	0	0	0	0	0	0	0	0	0	0	0	0	0	0	0	0	0	0	0	0	0	1.11706e+06	0	0	0	0	0	0	0	0	0	0	0	1.16751e+06	0	0	0	0
expobiome_imp_00108197	0	0	0	0	0	0	0	0	0	0	0	68183.3	0	0	0	0	0	0	0	0	0	0	0	0	0	0	0	0	0	0	0	0	0	0	0	0	0	0	0	0	0
expobiome_imp_00109747	0	0	0	0	0	0	0	0	0	0	0	0	0	0	0	0	0	0	0	0	0	0	0	0	0	0	0	0	0	0	0	0	0	0	0	0	98873.4	0	0	0	170396
expobiome_imp_00110038	0	0	0	0	0	0	0	0	0	0	0	0	0	0	0	0	0	0	0	0	0	0	0	0	0	19768.1	0	0	0	0	0	0	0	0	0	0	0	0	0	0	0
expobiome_imp_00110299	0	0	0	0	0	0	0	0	0	557179	0	0	73450.9	0	0	0	0	0	0	0	0	0	0	0	0	0	0	0	0	0	0	0	0	0	0	0	0	0	0	0	0
expobiome_imp_00110300	0	0	0	0	0	0	0	0	0	21950.6	0	0	0	0	0	0	0	0	0	0	0	0	0	0	0	0	0	0	0	0	0	0	0	0	0	0	0	0	0	0	0
expobiome_imp_00111487	0	0	0	0	0	0	0	0	0	0	0	0	0	0	0	0	0	0	0	0	0	0	0	0	0	0	0	0	0	0	0	0	0	0	0	0	0	19167.2	0	0	0
expobiome_imp_00111849	0	0	0	0	0	0	0	0	0	275171	0	0	70616	0	0	0	0	0	0	0	0	0	0	0	0	0	0	0	0	0	0	0	0	0	0	0	0	0	0	0	0
expobiome_imp_00113521	0	0	0	0	0	0	0	0	0	38667.1	0	0	0	0	0	0	0	0	0	0	0	0	0	0	0	0	0	0	0	0	0	0	0	0	0	0	0	0	0	0	0
expobiome_imp_00113939	0	0	0	0	0	0	0	0	0	40786.3	0	0	0	0	0	0	0	0	0	0	0	0	0	0	0	0	0	0	0	0	0	0	0	0	0	0	0	0	0	0	0
expobiome_imp_00113940	0	0	0	0	0	0	0	0	0	131200	0	0	0	0	0	0	0	0	0	0	0	0	0	0	0	0	0	0	0	0	0	0	0	0	0	0	0	0	0	0	0
expobiome_imp_00114424	0	0	0	0	0	0	0	0	0	315214	0	0	0	0	0	0	0	0	0	87459.2	0	0	0	0	1.4236e+06	0	0	0	0	0	0	0	0	0	61158.6	0	0	0	0	0	155704
expobiome_imp_00114664	0	0	0	0	0	0	0	0	0	0	0	0	0	0	105702	0	0	0	0	0	0	0	0	0	0	0	0	0	0	0	0	0	0	0	0	0	0	0	0	0	0
expobiome_imp_00114926	0	0	0	0	0	0	0	0	0	0	0	0	297584	0	0	0	0	0	0	0	0	0	0	0	0	0	0	0	0	0	0	0	0	0	0	0	0	0	0	0	0
expobiome_imp_00115039	0	0	0	0	0	0	0	0	0	0	0	0	0	0	0	0	0	0	0	0	0	0	0	30322.3	0	0	0	58630.6	0	0	25181.8	0	0	0	0	0	0	0	0	0	0
expobiome_imp_00115057	0	0	0	0	0	0	0	0	0	0	0	0	0	0	0	0	0	0	0	0	0	0	0	0	0	0	0	23455.4	0	0	0	0	0	0	0	0	0	0	0	0	0
expobiome_imp_00115089	0	0	0	0	0	0	0	0	0	0	0	0	0	0	0	0	0	0	0	0	334979	0	0	0	0	0	0	0	0	0	0	0	0	0	0	0	0	0	0	0	0
expobiome_imp_00115092	0	0	0	0	0	0	0	0	0	0	0	0	655980	0	0	0	0	0	0	0	0	0	0	0	0	0	0	0	0	214868	0	0	0	0	0	0	0	0	0	0	0
expobiome_imp_00115101	0	0	0	0	0	0	0	0	0	0	0	0	343696	0	0	0	0	0	0	0	242874	0	0	0	0	0	0	0	0	0	0	0	0	0	0	0	0	0	0	0	0
expobiome_imp_00115107	0	0	0	0	0	0	0	0	0	0	0	0	0	0	0	0	0	0	0	0	49832.9	0	0	0	0	0	0	0	0	59058.4	0	0	0	0	0	0	0	0	0	0	0
expobiome_imp_00115109	0	0	0	0	0	0	0	0	0	0	0	0	3.53988e+06	0	0	248026	0	0	0	0	2.0283e+06	0	0	0	677594	0	0	0	0	2.93127e+06	0	0	0	0	0	0	0	0	0	0	577935
expobiome_imp_00115111	0	0	0	0	0	0	0	0	0	0	0	0	466518	0	0	0	0	0	0	0	101509	0	0	0	24489.1	0	0	0	0	137728	0	0	0	0	0	0	0	0	0	0	28078.3
expobiome_imp_00115117	0	0	0	0	0	0	0	0	0	0	0	0	963862	0	0	0	0	0	0	0	645016	0	0	0	115580	0	0	0	0	318416	0	0	0	0	0	0	0	0	0	0	0
expobiome_imp_00115121	0	0	0	0	0	0	0	0	0	0	0	0	195576	0	0	0	0	0	0	0	138046	0	0	0	0	0	0	0	0	0	0	0	0	0	0	0	0	0	0	0	0
expobiome_imp_00115568	0	0	0	0	0	0	0	0	0	0	0	0	0	0	0	0	0	0	0	0	0	0	0	0	80201.4	0	0	0	0	0	0	0	0	0	0	0	0	0	0	0	366213
expobiome_imp_00115713	0	0	0	0	0	0	0	0	0	0	0	0	0	0	0	0	0	0	0	0	0	0	0	0	0	0	0	0	0	0	0	0	0	0	109703	0	0	0	0	0	0
expobiome_imp_00115728	0	0	0	0	0	0	0	0	0	0	0	0	0	0	0	0	0	0	0	0	0	0	0	39414	0	93275.8	0	0	0	0	0	0	0	0	0	0	0	0	0	0	0
expobiome_imp_00116281	0	0	0	0	0	0	0	0	0	0	0	0	70825.4	0	0	0	0	0	0	0	0	0	0	0	0	0	0	0	0	0	0	0	0	0	0	0	0	0	0	0	0
expobiome_imp_00116290	0	0	0	0	0	0	0	0	0	0	0	0	564166	0	0	0	0	0	0	0	153862	0	0	0	0	0	0	0	0	169866	0	0	0	0	0	0	0	0	0	0	0
expobiome_imp_00116293	0	0	0	0	0	0	0	0	0	0	0	0	183547	0	0	0	0	0	0	0	0	0	0	0	0	0	0	0	0	0	0	0	0	0	0	0	0	0	0	0	39868.1
expobiome_imp_00116457	0	0	0	0	0	0	0	0	0	0	0	0	0	0	0	280989	0	0	0	0	0	0	0	0	0	0	0	0	0	0	0	0	0	0	0	0	0	0	0	0	0
expobiome_imp_00116654	0	0	0	0	0	0	0	0	0	0	0	55478.3	0	0	0	0	0	0	0	0	0	0	0	0	0	0	0	0	0	0	0	0	0	0	0	0	0	0	42023.9	0	0
expobiome_imp_00117360	0	0	0	0	0	0	0	0	0	0	0	0	112690	0	0	0	0	0	0	0	0	0	0	0	0	0	0	0	0	0	0	0	0	0	0	0	0	0	0	0	0
expobiome_imp_00117613	0	0	0	0	0	0	0	0	0	0	0	0	0	0	0	0	0	0	0	0	0	0	0	0	0	0	0	0	0	0	0	70733.6	0	0	0	0	0	0	0	0	0
expobiome_imp_00117956	0	0	0	0	0	0	0	0	0	0	0	0	0	0	0	0	0	0	0	0	0	0	0	0	0	0	0	0	0	0	0	0	0	0	61581.6	0	0	0	0	0	0
expobiome_imp_00117957	0	0	0	0	0	0	0	0	0	0	0	0	0	0	0	0	0	0	0	0	0	0	0	0	0	0	0	0	0	0	0	0	0	0	711696	0	0	0	0	0	0
expobiome_imp_00118033	0	0	0	0	0	0	0	0	0	0	0	0	0	0	0	0	0	0	0	0	0	0	0	0	0	0	0	0	0	29183.8	0	0	0	0	0	0	0	0	0	0	0
expobiome_imp_00118039	0	0	0	0	0	0	0	0	0	0	0	0	31475.1	0	0	0	0	0	0	0	0	0	0	0	0	0	0	0	0	0	0	0	0	0	0	0	0	0	0	0	0
expobiome_imp_00118131	0	0	0	0	0	0	0	0	0	0	0	0	0	0	0	0	0	39814.9	0	0	0	0	0	0	0	0	0	0	0	0	0	0	0	0	0	0	0	0	0	0	0
expobiome_imp_00118591	0	0	0	0	0	0	0	0	0	0	0	2.61954e+06	0	0	0	0	0	891575	0	0	0	0	0	0	0	0	1.47481e+06	0	0	0	0	0	0	0	0	0	0	0	0	0	0
expobiome_imp_00118714	0	0	0	0	0	0	0	0	0	0	0	0	0	0	0	0	0	0	0	0	0	0	0	0	0	0	0	0	0	100665	0	0	0	0	0	0	0	0	0	0	0
expobiome_imp_00118918	0	0	0	0	0	0	0	0	0	0	0	0	0	0	0	0	0	0	0	0	0	0	0	0	0	255822	0	0	0	0	0	0	0	0	100603	0	0	58183	0	0	0
expobiome_imp_00118919	0	0	0	0	0	0	0	0	0	0	0	0	34630.9	0	0	0	0	0	0	0	0	0	0	0	0	86809.8	0	0	0	0	0	0	0	0	2.06926e+06	0	0	0	0	0	0
expobiome_imp_00118921	0	0	0	0	0	0	0	0	0	0	0	0	106086	0	0	0	0	0	0	0	0	0	0	72965.2	0	96129.8	0	0	0	0	71072.2	0	0	0	3.77742e+06	0	0	128143	0	0	0
expobiome_imp_00118922	0	0	0	0	0	0	0	0	0	0	0	0	0	0	0	0	0	0	0	0	0	0	0	0	0	105588	0	0	0	0	0	0	0	0	1.0539e+06	0	0	0	0	0	0
expobiome_imp_00118925	0	0	0	0	0	0	0	0	0	0	0	0	0	0	0	0	0	0	0	0	0	0	0	0	0	0	0	0	0	0	0	0	0	0	156359	0	0	0	0	0	0
expobiome_imp_00118932	0	0	0	0	0	0	0	0	0	0	0	0	179293	0	0	0	0	0	0	0	0	0	0	36745.1	0	271638	0	0	0	0	25750.2	0	0	0	1.23157e+06	0	0	0	0	0	0
expobiome_imp_00118935	0	0	0	0	0	0	0	0	0	0	0	0	0	0	0	0	0	0	0	0	0	0	0	0	0	0	0	0	0	0	0	0	0	0	148360	0	0	0	0	0	0
expobiome_imp_00118941	0	0	0	0	0	0	0	0	0	0	0	0	19944.2	0	0	0	0	0	0	0	0	0	0	0	0	0	0	0	0	0	0	0	0	0	585154	0	0	0	0	0	0
expobiome_imp_00118949	0	0	0	0	0	0	0	0	0	0	0	0	52678.8	0	0	0	0	0	0	0	0	0	0	55712.6	0	262783	0	0	0	0	15603.8	0	0	0	1.06503e+06	0	0	45744.4	0	0	0
expobiome_imp_00119414	0	0	0	0	0	0	0	0	79495.2	0	0	0	0	0	0	0	0	0	0	0	0	0	0	0	0	0	0	0	0	0	0	0	0	0	0	0	0	0	0	0	0
expobiome_imp_00119664	0	0	0	0	0	0	0	0	0	0	0	0	0	0	46742.1	0	0	0	0	0	0	0	0	0	44211.5	0	0	0	0	0	0	0	0	0	0	0	0	0	0	0	0
expobiome_imp_00121677	0	0	0	0	0	0	0	0	0	0	0	0	0	0	0	0	0	0	0	0	0	0	0	0	0	0	0	0	0	0	0	0	0	0	0	0	0	0	0	0	98063.1
expobiome_imp_00121834	0	0	0	0	0	0	0	0	0	0	0	0	0	0	0	0	0	0	0	0	0	0	0	0	0	0	0	0	0	0	0	49191	0	43260.3	0	0	0	0	0	0	0
expobiome_imp_00121857	0	0	0	0	0	0	0	0	0	0	0	0	0	0	0	0	0	0	0	0	19092.1	0	0	33656.3	0	0	51797.9	0	0	0	0	0	0	0	0	0	0	0	0	0	0
expobiome_imp_00121888	0	0	27808.6	265748	0	0	0	0	0	0	0	0	0	0	0	0	0	0	0	0	0	0	0	0	0	0	0	0	0	0	366086	0	0	0	0	0	0	0	0	0	0
expobiome_imp_00122328	0	0	0	0	0	0	0	0	0	71810.5	0	0	0	0	0	0	0	0	0	0	0	0	0	0	0	0	0	0	0	0	0	0	0	0	0	0	0	0	0	0	0
expobiome_imp_00122456	0	0	0	0	0	0	0	0	0	0	0	0	0	0	0	0	0	0	34850.8	0	0	0	0	0	0	0	0	0	0	0	0	0	0	0	0	0	0	0	0	0	0
expobiome_imp_00122871	0	0	0	0	0	0	0	0	0	131667	0	0	0	0	0	0	0	0	0	0	0	0	0	0	0	0	0	0	0	0	0	0	0	0	0	0	0	0	0	0	0
expobiome_imp_00123120	0	0	0	0	0	0	0	0	0	0	0	0	0	1.0426e+06	0	0	0	0	0	0	0	0	0	0	0	0	0	0	0	182273	0	0	0	0	0	0	0	0	0	0	0
expobiome_imp_00124056	0	0	0	0	0	0	0	0	0	0	0	0	0	0	0	0	0	0	0	0	0	0	0	27171.1	0	304815	0	0	0	0	0	0	0	0	0	0	0	110371	0	0	0
expobiome_imp_00124058	0	0	0	0	0	0	0	0	0	0	0	0	0	0	0	0	0	0	0	0	0	0	0	0	0	68111.5	0	0	0	0	0	0	0	0	0	0	0	61213	0	0	0
expobiome_imp_00124254	0	0	0	0	0	0	0	0	0	0	0	0	0	0	0	0	0	0	0	0	0	0	0	0	0	0	43405.6	0	0	0	0	0	0	0	0	0	0	0	0	0	0
expobiome_imp_00124359	0	0	0	0	0	0	0	0	0	0	0	0	0	0	0	0	0	0	51634.1	0	0	0	0	0	0	0	0	0	0	0	0	0	0	0	0	0	0	0	0	0	0
expobiome_imp_00124585	0	0	0	0	0	0	0	0	0	0	0	0	0	0	0	0	0	0	0	0	0	0	0	0	39191.2	0	0	0	0	0	0	0	0	0	0	0	0	0	0	0	0
expobiome_imp_00125392	0	0	0	0	0	0	0	0	0	0	0	0	0	0	0	0	0	36789.2	0	0	0	0	0	0	0	0	0	0	0	0	0	0	0	0	0	0	0	0	0	0	0
expobiome_imp_00125393	0	0	0	0	0	0	0	0	0	0	0	0	0	0	0	0	0	0	0	25635.7	0	0	0	0	0	0	0	0	0	0	0	0	0	0	0	0	0	0	0	0	0
expobiome_imp_00126008	0	0	0	0	0	0	0	0	0	0	0	0	0	0	0	0	0	0	0	0	0	0	0	0	0	0	0	0	0	29663.7	0	0	0	0	0	0	0	0	0	0	0
expobiome_imp_00126051	0	0	0	0	0	0	0	0	38324.3	0	0	0	0	0	0	0	0	53286.7	0	0	0	0	0	0	0	0	0	0	0	0	580517	0	0	0	0	0	0	0	0	0	0
expobiome_imp_00126054	0	0	0	0	0	0	0	0	833310	0	0	0	0	0	0	0	0	112004	0	0	0	0	12714.2	0	0	0	0	0	0	164737	1.00969e+06	0	0	0	0	0	0	0	0	0	0
expobiome_imp_00126707	0	0	0	0	0	0	0	0	0	0	0	0	0	0	0	0	0	0	0	0	42493.9	0	0	299485	0	0	0	0	0	0	0	0	0	293020	0	0	0	0	0	0	0
expobiome_imp_00127748	0	0	0	0	0	0	0	0	0	201727	0	0	0	0	0	0	0	0	0	1.1284e+06	0	0	0	0	501567	0	0	0	0	0	0	0	0	0	0	0	0	0	0	0	336732
expobiome_imp_00128107	0	0	0	0	0	0	0	0	0	0	0	0	0	0	0	0	0	0	0	0	0	0	0	0	0	0	0	0	0	0	0	0	0	0	0	0	0	0	170654	0	0
expobiome_imp_00128139	0	0	0	0	0	0	0	0	0	0	0	0	0	0	0	0	0	0	0	0	0	0	0	0	0	0	0	0	0	138992	0	0	0	0	0	0	0	0	0	0	0
expobiome_imp_00128261	0	0	0	0	0	0	0	0	0	0	0	0	0	0	0	0	0	0	0	0	0	0	0	0	0	0	0	0	0	0	0	51025.2	0	2029365	0	24547.4	0	0	0	0	0
expobiome_imp_00128372	0	0	0	0	0	0	0	0	0	0	0	0	0	0	0	0	0	0	0	0	0	0	0	0	0	0	0	0	0	0	0	0	0	0	1.82384e+06	0	0	0	0	0	0
expobiome_imp_00128765	0	0	0	0	0	0	0	0	0	0	0	0	0	0	0	0	0	0	0	0	0	0	0	0	0	0	0	0	0	0	0	0	0	0	0	0	0	0	159564	0	0
expobiome_imp_00129562	0	0	0	0	0	0	0	0	0	0	0	0	0	0	0	0	0	0	0	0	0	0	0	0	0	0	0	0	0	0	0	0	0	0	1.40096e+06	0	0	0	0	0	0
expobiome_imp_00129576	0	0	0	0	0	0	0	0	0	0	0	0	9475.53	0	0	0	0	0	0	0	0	0	0	0	0	48797.7	0	0	0	0	0	0	0	0	220380	0	0	0	0	0	0
expobiome_imp_00129668	0	0	0	0	0	0	20632.6	0	0	0	0	0	0	0	0	0	0	0	0	0	0	0	0	0	0	0	0	0	0	0	0	0	0	0	0	0	0	0	0	0	0
expobiome_imp_00129775	0	0	0	0	0	0	0	0	0	0	0	0	0	0	0	0	0	0	0	0	0	0	0	0	277529	0	0	0	0	0	0	0	0	0	0	0	0	0	0	0	1.68745e+06
expobiome_imp_00129798	0	0	0	0	0	0	0	0	0	1.50574e+06	0	0	456652	0	0	0	0	0	0	0	0	0	0	0	0	0	0	0	0	0	0	0	0	0	0	0	0	0	0	0	0
expobiome_imp_00130085	0	0	0	0	0	0	0	0	0	0	0	0	0	0	0	0	0	0	0	0	81742	0	0	0	0	0	0	0	0	0	0	0	0	0	0	0	0	0	0	0	0
expobiome_imp_00130088	0	0	0	0	0	0	0	0	0	295621	0	0	0	0	0	0	0	0	0	0	380622	0	0	0	0	0	0	0	0	0	0	0	0	0	0	0	0	0	0	0	0
expobiome_imp_00130092	0	0	0	0	0	0	0	0	0	0	0	0	0	0	40843	0	0	0	0	0	137561	0	0	0	0	0	0	0	0	0	0	0	0	0	0	0	0	0	0	0	0
expobiome_imp_00130093	0	0	0	0	0	0	0	0	0	35131.4	0	0	0	0	0	0	0	0	0	0	95717.5	0	0	0	0	0	0	0	0	0	0	0	0	0	0	0	0	0	0	0	0
expobiome_imp_00130095	0	0	0	0	0	0	0	0	0	1.87838e+06	0	0	0	0	2.82287e+06	0	0	0	1.38151e+06	0	0	0	0	0	0	0	0	0	0	0	0	0	0	0	0	0	0	0	0	0	0
expobiome_imp_00130186	0	0	0	41155.9	0	0	0	0	0	0	0	0	0	0	0	0	0	0	0	0	0	0	0	0	0	0	0	0	0	0	0	0	0	0	0	0	0	0	0	0	0
expobiome_imp_00130356	0	0	0	0	0	0	0	0	0	42762.9	0	0	0	0	0	0	0	0	0	0	0	0	0	0	0	0	0	0	0	0	0	0	0	0	0	0	0	0	0	0	0
expobiome_imp_00131263	0	0	0	0	0	0	0	0	0	0	0	0	0	0	0	0	175412	0	16200.2	0	0	0	0	0	0	0	0	0	0	0	0	0	0	0	0	36733.7	0	0	0	0	0
expobiome_imp_00131704	0	0	0	0	0	0	0	0	0	0	0	252669	0	0	0	0	0	0	0	0	0	0	0	0	0	0	0	0	0	0	0	0	0	0	0	0	0	0	0	0	0
expobiome_imp_00131737	0	0	0	0	0	0	0	0	0	0	0	3.67406e+06	0	0	0	0	0	0	0	0	0	0	0	0	0	0	0	0	0	0	0	0	0	0	0	0	0	0	4.27917e+06	0	0
expobiome_imp_00131741	0	0	0	0	0	0	313691	0	0	0	0	29373.6	0	0	0	0	0	0	0	0	0	0	0	0	0	0	0	0	0	0	0	0	0	0	0	0	0	0	30184.2	0	0
expobiome_imp_00132474	0	0	150689	0	0	0	0	0	0	0	0	0	0	0	0	0	0	0	0	0	0	0	0	0	0	0	0	0	0	0	0	0	0	0	0	0	0	0	0	0	0
expobiome_imp_00133063	0	0	0	0	0	0	0	0	0	0	0	0	0	0	0	0	0	0	0	0	0	0	0	0	0	0	0	0	0	0	0	0	0	0	0	18249	0	0	0	0	0
expobiome_imp_00133253	0	0	0	0	0	42004.2	0	0	0	0	0	0	0	0	0	0	0	1.0538e+06	0	0	0	0	242638	111719	0	0	0	617669	0	0	0	0	0	0	0	0	0	0	0	0	0
expobiome_imp_00133793	0	0	0	0	0	0	0	0	0	0	0	0	0	0	0	0	0	0	0	0	0	0	0	0	785232	0	0	0	0	0	0	0	0	0	0	0	0	0	0	0	978921
expobiome_imp_00134504	0	536913	0	34834.2	0	158100	0	33020	0	0	0	0	0	0	0	0	0	30094	160803	0	0	0	81981.6	126112	0	583755	0	169384	0	0	0	0	0	0	0	65346.2	0	0	0	0	157096
expobiome_imp_00134624	0	0	59936.7	0	0	0	0	0	0	337558	0	0	0	0	0	0	0	0	0	0	0	0	0	0	0	0	0	0	0	0	0	0	0	0	0	0	0	0	0	0	0
expobiome_imp_00135025	0	0	0	0	0	0	0	0	0	0	0	0	0	0	0	0	0	0	0	0	0	0	0	0	0	0	0	0	0	0	0	0	0	0	0	0	0	0	78293.6	0	0
expobiome_imp_00135169	0	0	0	0	0	0	0	0	0	0	0	0	0	0	0	0	0	0	0	0	0	0	0	327225	98327.9	0	0	0	0	0	0	0	0	0	0	0	0	0	0	0	0
expobiome_imp_00135214	0	0	1.59374e+06	0	0	0	0	0	0	3.4759e+06	0	0	0	0	0	0	0	0	0	0	0	0	0	0	0	0	0	0	0	0	0	0	0	0	0	0	0	0	0	0	0
expobiome_imp_00135445	0	0	0	0	0	0	0	0	0	0	0	0	0	0	0	0	0	0	0	0	0	0	0	0	0	0	0	0	0	0	0	0	0	0	8.3129e+06	0	0	0	0	0	0
expobiome_imp_00135446	0	0	0	0	0	0	0	0	0	0	0	0	0	0	0	0	0	0	0	0	0	0	0	0	0	0	0	0	0	0	0	0	0	0	729910	0	0	0	0	0	0
expobiome_imp_00135447	0	0	0	0	0	0	0	0	0	0	0	0	0	0	0	0	0	0	0	0	0	0	0	0	0	0	0	0	0	0	0	0	0	0	770367	0	0	0	0	0	0
expobiome_imp_00136037	0	0	0	0	0	0	0	0	0	0	0	0	0	0	0	0	0	0	0	0	0	0	0	0	0	0	0	0	0	0	0	0	0	0	497316	0	0	0	0	0	0
expobiome_imp_00136968	0	0	0	0	0	0	0	0	0	0	0	0	41669.6	0	0	0	0	0	0	0	0	0	0	0	0	0	0	0	0	0	0	0	0	0	2.77861e+06	0	0	0	0	0	0
expobiome_imp_00136971	0	0	0	0	0	0	0	0	0	0	0	0	0	0	0	0	0	0	0	0	0	0	0	0	0	0	0	0	0	0	0	0	0	0	40361.7	0	0	0	0	0	0
expobiome_imp_00136972	0	0	0	0	0	0	0	0	0	0	0	0	0	0	0	0	0	0	0	0	0	0	0	0	0	0	0	0	0	0	0	0	0	0	449302	0	0	0	0	0	0
expobiome_imp_00136976	0	0	0	0	0	0	0	0	0	0	0	0	0	0	0	0	0	0	0	0	0	0	0	0	0	0	0	0	0	0	0	0	0	0	68483.9	0	0	0	0	0	0
expobiome_imp_00137971	0	0	0	0	0	0	0	0	0	0	0	0	0	0	0	0	0	0	0	0	0	0	0	0	0	0	0	0	0	0	0	0	0	0	0	0	55390	0	0	0	0
expobiome_imp_00138054	0	0	0	0	0	0	0	0	0	0	0	0	0	0	0	0	0	0	0	0	0	0	0	0	400164	0	0	0	0	0	0	0	0	0	0	0	46479.3	0	0	0	0
expobiome_imp_00138058	0	0	0	0	0	0	0	0	0	0	0	0	0	0	0	0	0	0	0	0	0	0	0	0	4.63663e+06	0	0	0	0	0	0	0	0	0	0	0	5.898e+06	0	0	0	0
expobiome_imp_00138637	0	0	0	0	0	0	0	0	0	0	0	0	74891.7	0	0	0	0	0	0	0	0	0	0	68548.7	0	254073	0	0	0	0	0	0	0	0	2.59985e+06	0	0	91793.8	0	0	0
expobiome_imp_00141152	0	0	0	0	0	0	0	0	0	0	0	0	2.03264e+06	0	0	67087.2	0	0	0	0	1.80233e+06	0	0	0	0	0	0	0	0	1.43694e+06	0	0	0	0	0	0	0	0	0	0	142828
expobiome_imp_00141153	0	0	0	0	0	0	0	0	0	0	0	0	202601	0	0	0	0	0	0	0	105860	0	0	0	0	0	0	0	0	0	0	0	0	0	0	0	0	0	0	0	0
expobiome_imp_00141316	0	0	0	0	0	0	0	0	0	0	0	0	0	0	0	0	0	0	0	0	0	0	0	0	0	0	0	0	0	0	0	0	0	0	646402	0	0	0	0	0	0
expobiome_imp_00141317	0	0	0	0	0	0	0	0	0	0	0	0	0	0	0	0	0	0	0	0	0	0	0	0	0	0	0	0	0	0	0	0	0	0	4.09523e+06	0	0	0	0	0	0
expobiome_imp_00141319	0	0	0	0	0	0	0	0	0	0	0	0	0	0	0	0	0	0	0	0	0	0	0	0	0	0	0	0	0	0	0	0	0	0	2.36169e+06	0	0	0	0	0	0
expobiome_imp_00141321	0	0	0	0	0	0	0	0	0	0	0	0	0	0	0	0	0	0	0	0	0	0	0	0	0	0	0	0	0	0	0	0	0	0	559916	0	0	0	0	0	0
expobiome_imp_00141325	0	0	0	0	0	0	0	0	0	0	0	0	0	0	0	0	0	0	0	0	0	0	0	0	0	0	0	0	0	0	0	0	0	0	143708	0	0	0	0	0	0
expobiome_imp_00141531	0	0	0	0	0	0	0	0	0	0	0	0	98087.5	0	0	0	0	0	0	0	0	0	0	0	0	0	0	0	0	0	0	0	0	0	0	0	0	0	0	0	0
expobiome_imp_00141707	0	0	0	1.27691e+06	0	0	0	0	0	0	0	0	0	0	0	0	0	0	0	0	0	0	0	0	0	0	0	0	0	0	0	0	0	0	0	0	69400.9	0	0	0	143154
expobiome_imp_00141839	0	0	0	116937	0	0	0	0	0	103140	0	0	0	0	0	0	0	0	0	0	0	0	0	0	361788	0	0	0	0	0	0	0	0	0	0	0	0	0	0	0	0
expobiome_imp_00142750	0	0	0	0	0	0	0	0	0	0	0	0	0	0	0	0	0	0	0	0	0	0	0	0	0	0	0	0	0	0	0	0	0	0	791361	0	0	0	0	0	0
expobiome_imp_00142786	0	0	0	0	0	0	0	0	0	0	0	0	0	0	0	0	0	0	51023.7	0	0	0	0	0	0	0	0	0	0	0	0	0	0	0	0	0	0	0	0	0	0
expobiome_imp_00142900	0	0	0	0	0	0	0	0	31629.6	0	0	0	0	0	0	0	0	0	0	0	0	0	0	0	0	0	0	0	0	0	0	0	0	0	0	0	0	0	0	0	0
expobiome_imp_00143040	0	0	0	0	0	0	0	0	0	0	0	490759	0	0	0	0	0	0	0	0	0	0	0	0	0	0	0	0	0	0	0	0	0	0	0	0	0	0	553107	0	0
expobiome_imp_00143041	0	0	0	0	0	0	0	0	0	0	0	369221	0	0	0	0	0	0	0	0	0	0	0	0	0	0	0	0	0	0	0	0	0	0	0	0	0	0	0	0	0
expobiome_imp_00143050	0	0	0	0	0	0	0	0	0	0	0	0	0	212430	0	0	0	0	0	0	0	0	0	0	0	0	0	0	0	0	0	0	0	0	0	0	0	0	0	0	0
expobiome_imp_00143101	0	0	0	0	0	0	0	0	0	0	0	0	0	0	0	0	75126.4	0	1.0786e+06	0	0	542327	0	0	0	0	0	0	0	0	0	38071.9	73594.6	0	0	0	0	0	0	0	0
expobiome_imp_00143130	0	0	0	0	0	0	0	0	0	0	0	0	0	0	0	0	0	0	0	0	0	0	0	0	0	0	18176.6	0	84625.5	0	0	0	19286.5	0	0	0	13265.4	0	0	0	0
expobiome_imp_00143406	0	0	0	0	0	0	0	0	0	0	0	0	0	0	0	0	0	0	0	0	0	0	0	0	0	0	0	0	0	0	0	0	0	0	27178.7	0	0	0	0	0	0
expobiome_imp_00143407	0	0	0	0	0	0	0	0	0	0	0	0	0	0	0	0	0	0	0	0	0	0	0	0	0	81331.9	0	0	0	0	0	0	0	0	2.25495e+06	0	0	0	0	0	0
expobiome_imp_00143408	0	0	0	0	0	0	0	0	0	0	0	0	17861.7	0	0	0	0	0	0	0	0	0	0	0	0	180495	0	0	0	0	40458.9	0	0	0	4.87094e+06	0	0	0	0	0	0
expobiome_imp_00143470	0	0	0	0	0	0	0	0	0	724091	0	0	191939	0	0	0	0	0	0	0	0	0	0	0	0	0	0	0	0	0	0	0	0	0	0	0	0	0	0	0	0
expobiome_imp_00143625	0	0	0	0	0	0	0	0	0	0	0	0	22891.1	0	0	0	0	0	0	27502.6	0	0	0	0	0	0	0	0	0	0	0	0	0	0	0	0	0	0	0	0	0
expobiome_imp_00143666	0	0	0	0	0	0	0	0	0	0	0	0	0	0	0	0	0	0	0	0	0	0	0	0	0	0	0	0	0	0	0	0	55901.4	0	0	0	200675	0	0	0	0
expobiome_imp_00143792	0	0	0	0	0	0	0	0	0	0	0	0	0	0	0	0	0	0	0	0	0	0	0	0	0	0	0	0	0	0	0	0	0	0	0	0	0	0	0	0	40710.2
expobiome_imp_00144367	0	0	0	0	0	0	0	0	0	0	0	0	0	0	0	0	0	0	0	0	0	0	0	0	0	0	0	0	0	40236.1	0	0	0	0	0	0	0	0	0	0	0
expobiome_imp_00144983	0	0	0	0	0	0	0	0	0	0	0	0	0	0	0	0	0	0	0	0	0	0	0	0	0	0	0	0	0	0	0	0	0	0	0	0	0	0	0	0	3.38201e+06
expobiome_imp_00145242	0	0	0	0	0	0	0	0	0	0	0	0	0	0	0	0	0	0	0	0	0	0	0	0	0	0	0	0	0	0	0	0	0	0	238717	955146	0	0	0	0	0
expobiome_imp_00145730	0	0	0	0	0	0	0	0	0	0	0	0	0	0	0	0	0	0	0	0	0	0	0	0	0	0	0	0	0	0	40815.8	0	0	0	0	0	0	0	0	0	0
expobiome_imp_00146120	0	0	0	0	0	0	0	0	0	0	0	21502.4	0	0	0	0	0	0	0	0	0	0	0	0	0	0	0	0	0	0	0	0	0	0	0	363197	0	0	0	0	0
expobiome_imp_00146122	0	0	0	0	0	0	0	0	0	0	0	0	0	85954.2	0	0	0	0	0	0	0	0	0	0	0	0	0	0	0	1.26008e+06	0	0	0	0	0	0	0	0	0	0	0
expobiome_imp_00146248	0	0	0	0	139797	0	0	0	0	0	0	0	0	0	0	385856	123820	104146	0	0	0	0	0	0	0	0	0	0	0	0	0	108832	97121.5	0	0	0	0	0	0	0	0
expobiome_imp_00146568	0	0	0	0	0	0	0	0	0	0	0	0	0	0	21098.1	0	0	0	0	0	0	0	0	0	0	0	0	0	0	0	0	0	0	0	0	0	0	0	0	0	32988.2
expobiome_imp_00146953	0	0	0	0	0	0	0	0	0	0	0	0	0	0	0	0	0	0	0	0	0	0	0	0	0	0	0	0	0	0	0	0	0	0	172201	0	0	0	0	0	0
expobiome_imp_00146955	0	0	0	0	0	0	0	0	0	0	0	0	0	0	0	0	0	0	0	0	0	0	0	0	0	0	0	0	0	0	0	0	0	0	2.10329e+06	0	0	0	0	0	0
expobiome_imp_00146956	0	0	0	0	0	0	0	0	0	0	0	0	0	0	0	0	0	0	0	0	0	0	0	0	0	0	0	0	0	0	0	0	0	0	1.40906e+06	0	0	0	0	0	0
expobiome_imp_00147376	0	0	0	0	0	0	0	0	0	0	0	0	105739	0	1.09528e+06	0	0	0	0	0	0	0	0	0	0	0	0	0	0	0	0	0	0	0	0	0	0	0	0	0	0
expobiome_imp_00147807	0	0	0	0	0	0	0	0	0	0	0	0	0	0	0	0	0	0	0	0	221019	0	0	0	0	0	0	0	0	0	0	0	0	0	0	0	0	0	0	0	599005
expobiome_imp_00148166	0	0	0	0	0	0	0	0	0	0	20853.1	0	0	0	0	0	0	0	0	0	0	0	0	0	0	0	0	0	0	0	0	0	0	0	0	0	0	0	0	0	0
expobiome_imp_00148659	0	0	400737	0	0	0	0	0	0	1.67322e+06	0	0	0	0	0	0	0	0	0	0	0	0	0	0	0	0	0	0	0	0	0	0	0	0	0	0	0	0	0	0	0
expobiome_imp_00148838	0	0	0	0	0	0	0	0	0	58788.9	0	0	0	0	0	0	0	0	0	0	137617	0	0	0	0	0	0	0	0	0	0	0	0	0	0	0	0	0	0	0	89876.9
expobiome_imp_00149741	0	0	0	0	0	0	0	0	0	0	0	0	29984.4	0	0	0	0	0	0	0	0	0	0	0	0	0	0	0	0	0	34222.5	0	0	0	5.53369e+06	0	0	192857	0	0	0
expobiome_imp_00149876	0	0	0	0	0	0	0	0	0	0	0	0	0	0	0	0	0	0	0	0	0	0	0	0	0	0	0	0	0	0	0	0	0	0	0	0	0	0	309403	0	0
expobiome_imp_00149882	0	0	70967.2	0	0	0	0	0	22072.5	0	0	0	0	0	0	0	692534	0	0	0	0	0	0	0	0	0	0	0	0	51129	0	0	0	0	0	0	0	0	60971.2	0	0
expobiome_imp_00150472	0	628015	0	0	0	0	0	0	0	0	0	0	0	0	0	0	0	0	0	288070	0	0	0	310960	0	666602	0	0	0	0	111688	0	0	0	0	0	0	0	0	164579	0
expobiome_imp_00150572	0	0	0	0	0	0	0	0	0	0	0	0	0	0	0	0	0	0	0	121857	0	0	0	0	0	0	0	0	0	0	0	0	0	0	0	0	0	0	0	0	0
expobiome_imp_00150645	0	0	0	0	0	0	0	0	0	6.19467e+06	0	0	2.43245e+06	0	1.31066e+06	0	0	0	2.78474e+06	0	0	0	0	0	0	0	0	0	0	0	0	0	0	0	0	0	0	0	0	0	0
expobiome_imp_00150646	0	0	0	0	0	0	0	0	0	22127.2	0	0	0	0	0	0	0	0	0	0	0	0	0	0	0	0	0	0	0	0	0	0	0	0	0	0	0	0	0	0	0
expobiome_imp_00151165	0	0	0	0	0	0	0	0	0	0	0	508401	0	0	0	0	0	0	0	0	0	0	0	0	0	0	0	0	0	0	0	0	0	0	0	0	0	0	94895.2	0	0
expobiome_imp_00151205	0	0	0	0	0	0	176649	0	0	0	0	1.09418e+06	0	443492	0	0	0	0	0	0	0	0	0	0	0	0	0	0	0	0	0	0	0	0	0	0	0	0	1.11536e+06	0	0
expobiome_imp_00151208	0	0	0	0	0	0	0	0	0	0	0	0	0	0	0	0	0	0	0	0	0	0	0	0	0	0	0	0	0	0	0	0	0	0	0	0	0	0	300530	0	0
expobiome_imp_00151368	0	0	59532.6	0	0	259748	0	269518	0	0	0	0	0	257859	0	0	0	0	0	167845	0	0	0	0	0	0	0	0	0	0	0	0	0	0	0	104130	0	0	0	0	0
expobiome_imp_00152600	0	0	0	0	0	0	0	0	0	149647	0	0	0	0	0	0	0	0	0	593356	0	0	0	0	500305	0	0	0	0	0	0	0	0	0	56983.3	0	0	0	0	0	400022
expobiome_imp_00152802	0	0	0	0	0	0	0	0	0	0	0	0	0	0	0	0	0	0	0	0	0	0	0	0	0	0	0	0	0	0	0	0	0	0	0	0	0	0	103298	0	0
expobiome_imp_00152850	0	0	0	0	0	0	0	0	0	0	0	0	0	0	154009	0	0	0	0	0	0	0	0	0	0	0	0	0	0	0	0	0	0	0	0	0	0	0	0	0	0
expobiome_imp_00152851	0	0	0	0	0	0	0	0	0	0	0	0	45619	0	173333	0	0	0	0	0	0	0	0	0	0	0	0	0	0	0	0	0	0	0	0	0	0	0	0	0	0
expobiome_imp_00153361	0	0	0	0	0	0	0	225647	0	0	0	0	0	0	0	0	0	0	0	0	0	0	0	0	0	0	0	0	0	0	0	0	0	0	0	0	0	0	0	0	0
expobiome_imp_00153604	0	0	382061	0	0	0	0	0	0	1.57075e+06	0	0	0	0	0	0	0	0	0	0	0	0	0	0	0	0	0	0	0	0	0	0	0	0	0	0	0	0	0	0	0
expobiome_imp_00153763	0	0	0	0	0	0	0	0	0	0	0	0	0	0	0	0	0	0	0	0	0	0	26804.1	0	0	0	0	0	0	0	0	0	0	0	0	0	0	0	0	0	0
expobiome_imp_00153817	0	0	591355	0	0	0	0	0	0	0	0	0	0	0	0	0	0	0	0	0	0	1.22269e+06	0	0	0	0	0	0	0	0	0	0	0	0	0	0	0	0	0	0	0
expobiome_imp_00154250	0	0	0	0	0	0	0	0	0	0	115874	0	0	0	0	0	0	0	0	0	0	0	0	0	0	0	0	0	0	0	0	0	0	0	0	0	0	0	0	0	0
expobiome_imp_00154256	0	0	0	0	0	0	0	0	0	0	214960	0	0	0	0	0	0	0	0	0	0	0	0	0	0	0	0	0	0	0	0	0	0	0	0	0	0	0	0	0	0
expobiome_imp_00154332	0	0	0	0	0	0	0	0	0	0	0	0	0	0	0	0	37791.2	0	0	0	0	0	0	0	0	0	0	0	0	0	0	0	0	0	0	0	0	0	0	0	0
expobiome_imp_00154353	0	0	0	0	0	0	0	0	0	0	0	0	0	0	0	0	0	0	98707.5	0	0	0	0	0	0	0	0	0	0	0	0	0	0	0	0	0	0	0	0	0	0
expobiome_imp_00154386	0	0	0	0	0	0	0	0	0	264616	0	0	0	0	0	0	0	0	0	0	0	0	0	0	0	0	0	0	0	0	0	0	0	0	0	0	0	0	0	0	0
expobiome_imp_00154428	0	0	0	0	0	0	0	42149.9	0	0	0	0	0	0	0	0	0	0	0	0	0	0	0	0	0	0	0	0	0	0	0	0	0	0	0	0	0	0	0	0	0
expobiome_imp_00154507	0	0	0	0	0	0	0	41591.7	0	0	0	0	0	0	0	0	0	0	61357.8	0	0	0	0	0	0	0	0	0	0	173153	0	0	0	83487.4	0	147998	0	0	0	471107	0
expobiome_imp_00155951	0	0	0	0	0	0	0	0	0	0	0	0	0	0	0	0	0	0	0	0	0	0	0	0	0	0	0	0	0	0	0	0	0	0	708585	0	0	0	0	0	0
expobiome_imp_00155975	36413.9	32220	0	0	0	0	0	0	0	0	0	51268.7	0	0	0	0	0	0	0	0	0	0	0	0	0	0	0	0	0	0	0	0	0	0	0	0	21067.1	0	0	0	0
expobiome_imp_00156376	0	0	0	0	0	0	0	0	0	652100	0	0	43231.7	0	0	0	0	0	0	0	0	0	0	0	0	0	0	0	0	0	0	0	0	0	0	0	0	0	0	0	0
expobiome_imp_00156605	0	0	0	0	0	0	0	0	0	0	0	0	53412.6	0	0	0	0	0	0	0	0	0	0	0	0	0	0	0	0	0	0	0	0	0	0	0	0	0	0	0	0
expobiome_imp_00156622	0	0	0	0	0	0	0	0	0	0	0	0	0	0	0	0	0	0	0	0	0	0	0	0	0	0	0	0	0	0	0	0	0	0	4.8646e+06	0	0	0	0	0	0
expobiome_imp_00156623	0	0	0	0	0	0	0	0	0	0	0	0	0	0	0	0	0	0	0	0	0	0	0	0	0	0	0	0	0	0	0	0	0	0	197388	0	0	0	0	0	0
expobiome_imp_00156624	0	0	0	0	0	0	0	0	0	0	0	0	0	0	0	0	0	0	0	0	0	0	0	0	0	0	0	0	0	0	0	0	0	0	24728.5	0	0	0	0	0	0
expobiome_imp_00156625	0	0	0	0	0	0	0	0	0	0	0	0	0	0	0	0	0	0	0	0	0	0	0	0	0	0	0	0	0	0	0	0	0	0	61364.1	0	0	0	0	0	0
expobiome_imp_00156626	0	0	0	0	0	0	0	0	0	0	0	0	0	0	0	0	0	0	0	0	0	0	0	0	0	0	0	0	0	0	0	0	0	0	138155	0	0	0	0	0	0
expobiome_imp_00156628	0	0	0	0	0	0	0	0	0	0	0	0	0	0	0	0	0	0	0	0	0	0	0	0	0	0	0	0	0	0	0	0	0	0	70801.9	0	0	0	0	0	0
expobiome_imp_00156632	0	0	0	0	0	0	0	0	0	0	0	0	0	0	0	0	0	0	0	0	0	0	0	0	0	0	0	0	0	0	40300.6	0	0	0	0	0	0	0	0	0	0
expobiome_imp_00156888	0	0	0	0	0	0	0	0	0	0	0	0	0	0	0	0	0	0	0	0	0	0	0	0	0	0	0	0	0	0	0	0	0	0	842008	0	0	0	0	0	0
expobiome_imp_00156889	0	0	0	0	0	0	0	0	0	0	0	0	0	0	0	0	0	0	0	0	0	0	0	0	0	0	0	0	0	0	0	0	0	0	1.03731e+06	0	0	0	0	0	0
expobiome_imp_00157034	0	0	0	0	0	0	0	0	0	0	0	0	0	0	0	0	0	0	0	0	0	0	0	0	0	0	0	0	0	0	0	0	0	0	0	38203	0	0	0	0	0
expobiome_imp_00157078	0	0	0	0	0	0	0	0	0	0	0	0	0	0	0	0	43688.7	0	0	0	0	0	0	0	0	0	0	0	0	0	0	0	0	0	0	0	0	0	0	0	0
expobiome_imp_00157653	0	50249	0	0	0	0	63527.1	0	0	0	0	0	0	79165.9	0	0	0	0	0	0	0	0	0	0	0	0	0	0	0	0	0	0	0	0	0	0	0	0	0	0	0
expobiome_imp_00157869	0	0	0	0	0	0	0	0	0	0	0	0	0	0	0	0	0	0	0	0	0	0	0	0	21265.6	0	0	0	0	0	0	0	0	0	0	0	0	0	0	0	0
expobiome_imp_00158159	0	0	0	0	0	0	0	24069.9	0	0	0	0	0	0	0	0	0	0	0	0	0	0	0	0	0	0	0	0	0	0	0	0	0	0	0	0	0	0	0	0	0
expobiome_imp_00158382	0	0	0	0	0	0	0	0	0	0	0	0	0	0	0	0	0	0	0	0	0	0	0	0	0	0	0	0	0	0	0	0	0	0	0	52605.8	0	0	0	0	0
expobiome_imp_00158486	0	0	0	0	0	0	0	0	0	0	0	0	0	0	0	0	0	0	0	0	0	0	0	0	0	0	0	0	0	0	0	0	0	0	0	0	0	0	0	0	15506.6
expobiome_imp_00158537	0	0	0	0	0	0	0	0	0	0	0	0	0	0	0	0	0	0	0	0	0	0	0	0	0	0	0	0	0	0	165328	0	0	0	0	0	0	0	0	170372	0
expobiome_imp_00158538	0	0	0	0	0	0	0	0	0	0	0	0	0	0	0	0	0	0	0	0	0	0	0	0	41339.1	0	0	0	0	0	0	0	0	0	0	0	0	0	0	0	0
expobiome_imp_00158671	0	0	0	0	0	0	0	0	0	0	0	0	0	0	0	0	0	0	32975.3	0	0	0	0	0	0	0	0	0	0	0	0	0	0	0	0	0	0	0	0	0	0
expobiome_imp_00158774	0	0	0	0	0	0	0	0	0	0	0	0	0	0	0	0	0	0	0	0	0	0	0	0	0	0	0	0	0	0	0	0	0	0	0	0	0	0	87178	0	0
expobiome_imp_00158882	0	0	0	0	0	0	0	0	0	0	0	0	0	0	0	0	0	0	0	0	0	0	0	0	0	0	0	0	0	0	0	0	30840.3	17966.2	0	0	0	0	0	0	0
expobiome_imp_00159676	0	0	0	0	0	0	0	0	0	0	0	0	332974	0	0	0	0	0	0	0	0	0	0	0	0	150909	0	0	0	0	0	0	0	0	0	0	0	77207.7	0	0	0
expobiome_imp_00160099	0	0	0	0	0	0	0	0	0	0	0	0	0	0	0	0	0	0	0	0	0	0	0	0	302836	0	0	0	0	0	0	0	0	0	179700	0	0	0	0	0	0
expobiome_imp_00160454	0	0	0	0	0	0	0	0	0	73127.3	0	0	0	0	0	0	0	0	0	0	0	0	0	0	0	0	0	0	0	0	0	0	0	0	0	0	0	0	0	0	0
expobiome_imp_00160640	0	0	0	0	0	0	0	0	0	0	0	0	0	0	0	0	0	0	0	0	0	0	0	0	0	0	0	0	0	0	0	0	0	0	150940	0	0	0	0	0	0
expobiome_imp_00161074	0	0	0	0	0	0	0	0	0	0	0	0	0	0	0	0	0	0	0	0	0	0	0	0	0	0	83646	0	0	0	31869.8	0	0	0	0	63439.2	0	0	0	0	0
expobiome_imp_00161077	0	0	0	0	0	0	0	0	0	0	0	0	0	0	0	0	0	0	0	0	0	36681.2	0	0	0	0	0	0	0	0	0	0	0	0	0	0	0	0	0	0	0
expobiome_imp_00161225	0	0	23687.6	0	0	0	0	0	0	0	0	0	0	0	0	0	0	0	0	0	0	0	0	0	0	0	0	0	0	0	0	0	0	0	0	0	0	0	0	0	0
expobiome_imp_00161697	0	0	0	760901	0	0	0	0	0	0	0	0	0	0	0	0	0	0	0	0	0	0	0	0	0	0	0	0	0	0	0	0	0	0	0	0	0	0	0	0	0
expobiome_imp_00161710	0	0	0	502492	0	0	0	0	0	0	0	0	0	0	0	0	0	0	0	0	0	0	0	0	0	0	0	0	0	0	0	0	0	0	0	0	0	0	0	0	0
expobiome_imp_00162003	0	0	164596	0	0	0	0	0	83985.9	0	69882.1	0	0	0	0	0	927423	0	114858	78003.7	0	0	0	0	0	0	0	0	0	50005.8	0	0	0	0	0	56753.5	0	0	0	0	0
expobiome_imp_00162173	0	0	0	0	0	0	0	0	0	0	0	0	0	0	0	0	0	0	0	0	0	0	0	0	0	0	0	56350.8	0	0	0	0	0	0	0	0	0	0	0	0	0
expobiome_imp_00162307	0	0	0	0	0	0	0	40733.7	0	0	0	0	0	0	0	0	0	0	0	0	0	0	0	0	0	0	0	0	0	0	0	0	0	0	0	0	0	0	0	0	0
expobiome_imp_00162354	0	0	0	0	0	0	0	0	0	0	0	0	45204.7	0	0	0	0	0	0	0	0	0	0	0	0	95958.5	0	0	0	0	0	0	0	0	0	0	0	0	0	0	0
expobiome_imp_00162371	0	0	0	0	0	0	0	0	0	0	0	0	243138	0	0	0	0	0	0	0	0	0	0	0	0	0	0	0	0	0	0	0	0	0	0	0	0	0	0	0	0
expobiome_imp_00162373	0	0	0	0	0	0	0	0	0	0	0	0	86216.4	0	0	0	0	0	0	0	0	0	0	0	0	0	0	0	0	0	0	0	0	0	0	0	0	0	0	0	0
expobiome_imp_00162517	0	0	0	0	0	0	0	0	0	770228	0	0	493081	0	0	0	0	0	0	0	0	0	0	0	0	0	0	0	0	0	0	0	0	0	0	0	0	0	0	0	0
expobiome_imp_00162610	0	0	0	0	0	0	0	0	0	0	0	0	0	0	0	0	0	0	0	0	0	0	0	0	0	0	0	0	0	0	0	0	0	0	0	12090.5	0	0	0	0	0
expobiome_imp_00162867	0	0	0	0	0	0	0	0	0	0	0	0	0	0	22187.5	0	0	0	0	0	0	0	0	0	0	0	0	0	0	0	0	0	0	0	0	0	0	0	0	0	0
expobiome_imp_00163836	0	0	156469	0	0	0	0	0	0	0	0	0	0	0	0	0	0	0	0	0	0	0	0	0	0	0	0	0	0	0	0	0	0	0	0	0	0	0	0	0	0
expobiome_imp_00164126	0	0	0	0	0	0	0	0	0	0	0	0	59137.9	0	0	0	0	0	0	0	0	0	0	0	0	209682	0	0	0	0	0	0	0	0	1.69487e+06	0	0	65597.4	0	0	0
expobiome_imp_00164134	0	0	0	0	0	0	0	0	0	0	0	0	0	0	0	0	0	0	0	0	0	0	0	0	0	0	0	0	0	0	0	0	0	0	1.03118e+06	0	0	0	0	0	0
expobiome_imp_00165076	0	0	0	0	0	0	0	0	0	0	17777.9	0	0	0	0	0	0	0	0	0	0	0	0	0	0	0	0	0	20934.4	0	0	0	0	0	0	0	0	0	0	0	0
expobiome_imp_00165148	0	0	0	0	0	0	0	0	0	0	0	0	0	1.30458e+06	0	0	0	0	0	0	0	0	0	0	0	0	0	0	0	0	0	0	0	0	0	0	0	0	0	0	0
expobiome_imp_00165180	0	0	0	216664	0	0	0	0	0	0	0	0	0	0	0	0	0	0	0	0	0	0	0	0	0	0	0	0	0	0	0	0	0	0	0	0	0	0	0	0	0
expobiome_imp_00165760	0	0	0	0	0	44835.6	0	0	0	0	103553	0	0	0	0	0	0	0	0	190579	0	0	0	0	0	0	0	0	0	0	0	0	0	0	0	0	0	0	0	0	0
expobiome_imp_00165891	0	0	0	0	0	0	0	0	0	0	0	0	0	0	0	0	0	0	111083	0	0	0	0	0	0	0	0	0	0	0	0	0	0	0	0	0	0	0	0	0	0
expobiome_imp_00166315	0	0	0	0	0	0	0	0	0	0	0	13978.2	0	0	0	0	0	0	0	0	0	0	0	0	0	0	0	0	0	0	0	0	0	0	0	0	0	0	0	0	0
expobiome_imp_00166777	0	0	0	0	0	0	0	0	0	0	0	0	0	0	0	0	0	0	0	0	0	0	0	0	0	0	0	0	0	0	0	0	0	0	0	0	12794.4	0	0	0	0
expobiome_imp_00166903	0	0	0	0	0	0	0	0	0	0	0	0	0	0	0	0	0	0	0	0	0	0	0	0	0	0	0	0	0	0	0	0	0	0	116955	0	0	0	0	0	0
expobiome_imp_00166910	0	0	0	0	0	0	0	0	0	0	0	0	20570.7	0	0	0	0	0	0	0	0	0	0	29034	0	189963	0	0	0	0	0	0	0	0	0	0	0	24936.3	0	0	0
expobiome_imp_00166911	0	0	0	0	0	0	0	0	0	0	0	0	0	0	0	0	0	0	0	0	0	0	0	0	0	0	0	0	0	0	0	0	0	0	137462	0	0	0	0	0	0
expobiome_imp_00167040	0	0	0	0	0	0	0	0	0	0	0	0	0	0	0	0	0	0	0	0	0	0	0	0	42407.1	0	0	0	0	0	0	0	0	0	0	0	0	0	0	0	93829
expobiome_imp_00167263	0	0	0	0	0	0	0	0	0	11981.4	0	0	0	0	0	0	0	0	0	0	0	0	0	0	0	0	0	0	0	0	0	0	0	0	0	0	0	0	0	0	0
expobiome_imp_00167494	0	0	0	0	0	0	0	0	0	0	0	0	0	0	0	0	0	0	32214.9	0	0	0	0	0	0	212986	0	0	0	0	0	0	0	0	15644.1	0	0	0	0	0	0
expobiome_imp_00167742	0	0	0	0	0	0	0	0	0	0	0	0	1.04529e+07	0	0	1.1007e+06	0	0	0	0	8.06368e+06	0	0	0	1.28674e+06	0	0	0	0	8.84369e+06	0	0	0	0	0	0	0	0	0	0	851642
expobiome_imp_00167759	0	0	0	0	0	0	0	0	0	0	0	0	754675	0	0	0	0	0	0	0	1.17831e+06	0	0	0	0	0	0	0	0	541854	0	0	0	0	0	0	0	0	0	0	0
expobiome_imp_00167766	0	0	0	0	0	0	0	0	0	0	0	0	711538	0	0	0	0	0	0	0	633207	0	0	0	0	0	0	0	0	277960	0	0	0	0	0	0	0	0	0	0	0
expobiome_imp_00167771	0	0	0	0	0	0	0	0	0	0	0	0	575778	0	0	0	0	0	0	0	706044	0	0	0	0	0	0	0	0	448080	0	0	0	0	0	0	0	0	0	0	78523.4
expobiome_imp_00168626	0	0	0	0	0	0	0	0	0	0	0	0	0	0	73843.8	0	0	0	0	0	0	0	0	0	0	0	0	0	0	0	0	0	0	0	0	0	0	0	0	0	0
expobiome_imp_00169086	0	0	0	0	0	0	0	0	0	0	0	0	0	0	0	0	0	0	0	0	0	0	0	0	0	0	0	0	0	0	0	0	0	0	0	97340.4	0	0	0	0	0
expobiome_imp_00169598	0	0	0	0	0	0	0	0	0	0	118823	0	0	35405.7	0	0	0	0	0	0	0	0	0	0	0	0	0	0	0	0	0	0	0	0	0	0	0	0	0	0	0
expobiome_imp_00170898	0	0	0	0	0	0	0	0	0	0	0	0	89965.4	0	0	0	0	0	0	0	0	0	0	0	0	789544	0	0	0	0	34588.6	0	0	0	2.23677e+06	0	0	70318.4	0	0	0
expobiome_imp_00171066	0	0	0	0	0	0	0	0	0	0	0	0	0	0	0	0	0	0	0	0	0	0	0	0	486747	0	0	0	0	0	0	0	0	0	0	0	0	0	0	0	0
expobiome_imp_00171735	0	0	0	0	0	0	181706	0	0	0	0	0	0	0	0	0	0	0	0	0	0	0	0	0	0	0	0	0	0	0	0	0	0	390106	0	0	0	0	0	0	0
expobiome_imp_00172523	0	0	0	0	0	0	0	0	0	0	0	0	0	0	0	0	0	0	0	0	0	0	0	0	0	0	0	0	0	0	0	93172.1	0	0	0	0	0	0	0	0	56607.4
expobiome_imp_00173173	0	0	0	0	0	0	0	0	0	0	0	0	0	0	0	0	0	0	0	143417	0	0	0	0	0	0	0	0	0	0	0	0	0	0	0	0	0	0	0	0	0
expobiome_imp_00174074	0	0	0	0	0	0	0	0	0	36149.3	0	0	0	0	0	0	0	0	0	0	0	0	0	0	0	0	0	0	0	0	0	0	0	0	0	0	0	0	0	0	0
expobiome_imp_00174253	0	0	0	0	0	0	0	0	0	0	0	0	0	0	0	0	0	0	0	0	0	0	0	0	0	0	0	0	0	0	0	0	0	0	289153	0	0	0	0	0	0
expobiome_imp_00174547	0	0	0	270015	0	0	0	0	0	0	0	0	0	0	0	0	0	0	0	0	0	0	0	0	0	0	0	0	0	0	0	0	0	0	0	0	0	0	0	0	0
expobiome_imp_00174590	0	0	248469	0	0	0	0	0	0	0	0	0	0	0	0	0	0	0	0	0	0	0	0	0	0	0	0	0	0	0	0	0	0	0	0	0	0	0	0	0	0
expobiome_imp_00174722	0	0	0	0	0	0	0	0	0	0	0	0	0	0	0	0	0	0	0	0	0	0	0	0	0	0	33650.3	0	0	0	0	0	0	0	0	0	0	0	0	0	0
expobiome_imp_00174969	0	0	0	0	0	0	0	0	0	0	0	0	67471.1	0	90065.5	0	0	0	0	0	0	0	0	0	0	0	0	0	0	0	0	0	0	0	0	0	0	0	0	0	0
expobiome_imp_00175597	0	0	0	0	0	0	0	0	0	0	0	0	0	0	0	0	0	0	0	0	0	0	0	0	0	0	0	0	0	0	0	0	0	0	2.05051e+06	0	0	0	0	0	0
expobiome_imp_00175598	0	0	0	0	0	0	0	0	0	0	0	0	0	0	0	0	0	0	0	0	0	0	0	0	0	0	0	0	0	0	0	0	0	0	946133	0	0	0	0	0	0
expobiome_imp_00175706	0	0	0	0	0	0	0	0	0	0	0	0	0	0	0	0	0	0	0	0	0	0	0	15936.8	0	0	29801.6	0	0	0	0	0	0	0	0	0	0	0	0	0	0
expobiome_imp_00176214	0	0	29560.5	17069.1	0	0	21804.1	0	0	0	49162	51705.1	599986	24291.2	0	0	102168	23901.4	0	0	0	0	65954.8	0	0	424861	190853	166143	1.07774e+06	255986	367424	33392.4	0	238266	0	326176	353104	83952.9	0	591798	0
expobiome_imp_00176978	0	344436	0	0	77029.4	46628.8	210725	0	0	0	0	0	0	0	0	116606	0	27897	0	15774.9	0	0	0	0	0	69945.4	137092	0	0	0	853521	174288	0	0	57061.4	37455.6	151178	0	27401.6	0	0
expobiome_imp_00177586	0	0	0	0	0	0	0	0	0	0	0	0	0	0	0	0	0	0	0	0	0	0	0	0	21169.6	0	0	0	0	0	0	0	0	0	0	0	0	0	0	0	338372
expobiome_imp_00177673	0	0	0	0	0	0	0	0	0	0	0	0	0	0	0	0	0	483672	0	0	0	0	0	0	0	0	0	0	0	0	0	0	0	0	0	0	0	0	0	0	0
expobiome_imp_00177881	0	0	0	0	0	0	0	0	0	1.33351e+06	0	0	220030	0	0	0	0	0	286699	0	0	0	0	0	0	0	0	0	0	0	0	0	0	0	0	0	0	0	0	0	0
expobiome_imp_00177976	0	0	0	0	0	0	0	0	0	0	0	0	0	0	0	0	0	0	0	0	0	0	0	0	0	0	0	0	0	0	0	0	0	0	0	0	0	0	0	214603	0
expobiome_imp_00178707	0	0	0	0	0	0	0	0	0	232228	0	0	0	0	0	0	0	0	0	0	0	0	0	0	0	0	0	0	0	0	0	0	0	0	0	0	0	0	0	0	0
expobiome_imp_00179140	0	0	0	0	0	0	0	0	0	0	0	0	0	0	0	0	0	0	0	0	0	0	0	0	0	0	0	0	0	0	0	0	0	0	160741	0	0	0	0	0	0
expobiome_imp_00179230	0	0	0	0	0	0	0	0	0	0	0	0	0	0	0	0	0	0	0	0	0	0	0	0	0	0	0	0	0	0	0	0	0	0	0	0	0	0	0	0	30651.1
expobiome_imp_00179319	0	0	0	0	0	0	0	0	0	0	0	0	0	0	0	0	0	0	0	0	0	0	0	0	0	0	0	0	0	0	0	0	0	0	93818.3	0	0	0	0	0	0
expobiome_imp_00179321	0	0	0	0	0	0	0	0	0	0	0	0	183474	0	0	0	0	0	0	0	0	0	0	0	0	0	0	0	0	0	0	0	0	0	0	0	0	0	0	0	0
expobiome_imp_00179937	0	0	0	0	0	0	0	0	0	0	0	0	0	0	0	0	0	0	0	0	0	0	0	0	0	0	0	0	0	0	0	0	0	0	87112.4	0	0	0	0	0	0
expobiome_imp_00179939	0	0	0	0	0	0	0	0	0	0	0	0	56286.9	0	0	0	0	0	0	0	0	0	0	0	0	350720	0	0	0	0	0	0	0	0	2.15775e+06	0	0	0	0	0	0
expobiome_imp_00179949	0	0	0	0	0	0	0	0	0	0	0	0	0	0	0	0	0	0	0	0	0	0	0	0	0	254156	0	0	0	0	106122	0	0	0	452639	0	0	0	0	0	0
expobiome_imp_00180174	0	0	0	0	0	0	0	0	0	0	0	0	0	0	0	0	0	0	0	0	0	0	0	0	40827.6	2.5242e+06	0	0	0	0	0	0	0	0	0	0	0	0	0	0	0
expobiome_imp_00180440	0	0	0	0	0	0	0	0	0	0	0	0	0	0	0	0	0	0	0	291895	0	0	0	0	0	0	0	0	0	0	0	0	0	0	0	0	0	0	0	0	0
expobiome_imp_00180731	0	0	0	0	0	0	0	0	0	0	0	0	0	0	0	0	0	0	0	0	0	0	0	0	245313	0	0	0	0	0	0	0	0	0	0	0	0	0	0	0	0
expobiome_imp_00181361	0	0	0	0	0	0	0	0	0	0	0	0	0	0	0	0	0	0	0	0	0	0	0	0	43585.9	0	0	0	0	0	0	0	0	0	0	0	0	0	0	0	72707
expobiome_imp_00181455	0	0	0	0	0	0	0	0	0	0	0	0	151054	0	0	0	0	0	0	0	0	0	0	0	0	0	0	0	0	0	0	0	0	0	0	0	0	0	0	0	0
expobiome_imp_00181538	0	0	0	0	0	0	0	0	0	0	0	0	0	0	0	0	0	0	0	0	0	0	0	0	0	0	0	0	0	0	0	89340	0	0	0	0	0	0	0	0	0
expobiome_imp_00182041	0	0	0	0	0	0	0	0	0	0	0	0	0	0	0	0	0	0	0	0	0	0	0	0	0	130898	0	0	0	0	0	0	0	0	0	0	0	0	0	0	0
expobiome_imp_00182129	0	0	0	0	0	0	0	0	0	79827.1	0	0	0	0	0	0	0	0	0	0	0	0	0	0	0	0	0	0	0	0	0	0	0	0	0	0	0	0	0	0	0
expobiome_imp_00182690	0	0	0	0	0	0	0	0	0	167425	0	0	0	0	0	0	0	0	0	0	0	0	0	0	0	0	0	0	0	0	0	0	0	0	0	0	0	0	0	0	0
expobiome_imp_00183732	0	0	0	0	0	0	0	0	0	0	0	0	0	39550.2	0	0	0	0	0	0	0	0	0	0	0	0	0	0	0	0	0	0	0	0	0	0	0	0	0	0	0
expobiome_imp_00183973	0	0	71840.9	0	0	0	0	0	0	0	0	0	0	0	0	0	0	0	0	0	0	0	0	0	0	0	0	0	0	0	0	0	0	0	0	0	0	0	0	0	0
expobiome_imp_00185189	0	0	0	0	0	0	0	0	0	0	0	0	0	0	0	0	0	0	0	0	0	0	0	0	0	0	0	0	0	0	0	0	0	0	0	0	0	0	0	0	164222
expobiome_imp_00185459	0	0	0	0	0	0	0	0	0	0	0	0	0	0	0	0	0	0	0	0	83238.6	0	0	0	0	201175	0	0	0	0	0	0	0	0	0	0	0	0	0	0	0
expobiome_imp_00186005	0	0	0	0	0	0	0	0	0	0	0	0	0	0	0	18498.7	0	0	0	0	0	0	0	0	0	0	0	0	0	0	0	0	0	0	0	0	0	0	0	0	0
expobiome_imp_00186087	0	0	0	0	0	0	0	0	0	0	0	0	0	0	0	0	0	0	0	0	0	0	0	0	0	0	0	0	234439	0	0	0	0	0	0	0	0	0	0	0	0
expobiome_imp_00186333	0	0	0	0	0	0	0	0	0	0	0	0	0	0	0	0	0	0	39247.2	0	0	0	0	0	0	0	0	0	0	0	0	0	0	0	0	0	0	0	0	0	0
expobiome_imp_00186744	0	0	0	0	0	0	0	0	0	0	0	0	0	0	0	0	0	0	0	0	0	0	0	0	0	0	0	0	0	0	0	0	0	0	0	0	0	0	0	0	111887
expobiome_imp_00186992	0	0	0	0	0	0	0	0	0	0	0	0	0	0	0	0	0	0	0	0	0	29135.3	0	0	0	0	0	0	0	0	0	0	0	0	0	0	0	0	0	0	0
expobiome_imp_00188192	0	0	0	0	0	0	0	0	0	0	0	0	0	0	0	0	0	0	0	3.61902e+06	0	0	0	0	0	0	0	0	0	0	0	0	0	0	0	0	0	0	0	0	0
expobiome_imp_00188669	0	0	0	0	0	0	0	0	0	0	0	0	0	0	0	0	0	237150	0	0	0	0	0	0	0	0	0	0	0	0	0	0	0	0	0	0	0	0	0	0	0
expobiome_imp_00189077	0	0	0	0	0	0	0	0	0	0	0	0	0	0	0	0	0	0	0	0	0	0	0	0	0	0	0	0	0	0	270146	0	0	0	0	0	0	0	0	0	0
expobiome_imp_00189576	0	0	0	0	0	0	0	0	0	0	0	0	0	0	0	490698	0	0	0	0	0	0	0	0	0	0	0	0	0	0	0	0	0	0	0	0	0	0	0	0	0
expobiome_imp_00189578	0	0	0	0	0	0	0	0	0	0	0	0	0	0	0	29884.9	0	0	0	0	0	0	0	0	0	0	0	0	0	0	0	0	0	0	0	0	0	0	0	0	0
expobiome_imp_00189583	0	0	0	0	0	0	0	0	0	0	0	0	0	0	0	0	0	0	0	0	0	0	0	0	0	0	0	0	0	0	0	0	0	0	930592	0	0	0	0	0	0
expobiome_imp_00189588	0	0	0	0	0	0	0	0	0	0	0	0	0	0	0	0	0	0	0	0	0	0	0	0	0	0	0	0	0	0	0	0	0	0	58168.8	0	0	0	0	0	0
expobiome_imp_00190605	0	0	0	0	0	0	0	0	0	0	0	0	0	0	0	0	0	0	0	0	0	0	0	0	0	0	0	0	0	0	0	0	0	0	0	75800.5	0	0	0	0	0
expobiome_imp_00190965	0	0	0	0	0	0	0	0	0	0	0	0	0	0	0	0	0	0	0	0	0	0	0	0	0	0	0	0	0	0	0	0	0	0	0	0	0	0	0	0	67478
expobiome_imp_00191008	0	0	0	0	0	85093.1	0	0	0	0	0	0	0	0	0	0	0	0	0	0	0	0	0	0	0	0	0	0	0	0	0	0	0	0	0	0	0	0	0	0	0
expobiome_imp_00191241	0	0	0	0	0	0	0	0	0	0	0	0	0	0	0	0	0	0	0	0	0	0	0	0	0	0	0	0	0	0	0	0	0	0	355129	0	0	0	0	0	0
expobiome_imp_00191981	0	0	0	0	0	0	0	0	0	0	0	0	188993	0	0	0	0	0	0	0	57814.9	0	0	0	0	0	0	0	0	40218.8	0	0	0	0	0	0	0	0	0	0	0
expobiome_imp_00191987	0	0	0	0	0	0	0	0	0	0	0	0	403924	0	0	0	0	0	0	0	387288	0	0	0	900549	0	0	0	0	85198.6	0	0	0	0	0	0	0	0	0	0	0
expobiome_imp_00191997	0	0	0	0	0	0	0	0	0	0	0	0	609390	0	0	0	0	0	0	0	262722	0	0	0	0	0	0	0	0	290318	0	0	0	0	0	0	0	0	0	0	0
expobiome_imp_00192001	0	0	0	0	0	0	0	0	0	0	0	0	229555	0	0	0	0	0	0	0	237065	0	0	0	0	0	0	0	0	165436	0	0	0	0	0	0	0	0	0	0	0
expobiome_imp_00192006	0	0	0	0	0	0	0	0	0	0	0	0	240987	0	0	0	0	0	0	0	112777	0	0	0	0	0	0	0	0	69216.8	0	0	0	0	0	0	0	0	0	0	0
expobiome_imp_00192010	0	0	0	0	0	0	0	0	0	0	0	0	316333	0	0	0	0	0	0	0	112578	0	0	0	0	0	0	0	0	42147.3	0	0	0	0	0	0	0	0	0	0	0
expobiome_imp_00192015	0	0	0	0	0	0	0	0	0	0	0	0	77093.5	0	0	0	0	0	0	0	136530	0	0	0	0	0	0	0	0	95962.3	0	0	0	0	0	0	0	0	0	0	0
expobiome_imp_00192022	0	0	0	0	0	0	0	0	0	0	0	0	1.42429e+06	0	0	21695.3	0	0	0	0	376693	0	0	0	170477	0	0	0	0	473298	0	0	0	0	0	0	0	0	0	0	0
expobiome_imp_00192026	0	0	0	0	0	0	0	0	0	0	0	0	0	0	0	0	0	0	0	0	0	0	0	0	0	0	0	0	0	106357	0	0	0	0	0	0	0	0	0	0	0
expobiome_imp_00192032	0	0	0	0	0	0	0	0	0	0	0	0	670785	0	0	114930	0	0	0	0	613272	0	0	0	0	0	0	0	0	148514	0	0	0	0	0	0	0	0	0	0	0
expobiome_imp_00192137	0	0	0	0	0	0	0	0	0	0	0	0	0	0	0	572490	0	0	0	0	0	0	0	0	0	0	0	0	0	0	0	0	0	0	0	0	0	0	0	0	0
expobiome_imp_00192241	0	0	0	0	0	0	0	0	0	0	0	0	0	0	0	0	0	0	0	0	0	0	0	0	641603	0	0	0	0	0	0	0	0	0	0	0	0	0	0	0	1.69169e+06
expobiome_imp_00192520	0	0	0	0	0	0	0	0	0	0	0	0	0	0	0	0	0	0	0	0	0	0	0	0	0	0	0	0	0	0	0	0	0	0	0	0	0	0	52411	0	0
expobiome_imp_00193039	0	0	0	0	0	0	0	0	0	37169.9	0	0	0	0	0	0	0	0	0	0	0	0	0	0	0	0	0	0	0	0	0	0	0	0	0	0	0	0	0	0	0
expobiome_imp_00193073	0	0	0	0	0	0	0	0	0	0	0	0	0	0	0	0	0	0	0	0	0	0	0	0	0	0	0	0	0	0	0	0	0	0	144689	0	0	0	0	0	0
expobiome_imp_00193272	0	0	0	0	0	0	0	0	0	0	0	0	0	0	380288	0	0	0	0	0	0	0	0	0	32401.9	0	0	0	0	0	0	0	0	0	0	0	0	0	0	0	0
expobiome_imp_00193426	0	0	0	0	0	0	0	0	0	0	0	0	562498	0	0	0	0	0	0	0	450560	0	0	0	0	0	0	0	0	240558	0	0	0	0	0	0	0	0	0	0	0
expobiome_imp_00193431	0	0	0	0	0	0	0	0	0	0	0	0	6.88645e+06	0	0	514496	0	0	0	0	6.16624e+06	0	0	0	456512	0	0	0	0	4.93285e+06	0	0	0	0	0	0	0	0	0	0	792851
expobiome_imp_00193432	0	0	0	0	0	0	0	0	0	0	0	0	8.18252e+06	0	0	1.27002e+06	0	0	0	0	1.05708e+07	0	0	0	2.23708e+06	0	0	0	0	1.06165e+07	0	0	0	0	0	0	0	0	0	0	1.25362e+06
expobiome_imp_00193634	0	0	0	0	0	0	166782	0	0	0	0	0	0	0	0	0	0	0	0	0	0	0	0	0	0	0	0	0	0	0	0	0	0	0	0	0	0	0	0	0	0
expobiome_imp_00193987	0	0	0	0	0	0	0	0	0	0	0	0	0	0	0	0	0	0	0	0	0	0	0	0	0	0	0	0	0	0	0	0	0	0	0	185822	0	0	0	0	0
expobiome_imp_00194162	0	0	0	0	0	0	0	0	0	0	0	0	0	0	0	0	0	0	64176.1	0	0	0	0	0	0	0	0	0	0	0	0	0	0	0	0	0	0	0	0	0	0
expobiome_imp_00194167	0	0	0	0	0	0	0	0	0	0	0	0	0	0	0	0	0	0	542195	0	0	0	0	0	0	0	0	0	0	0	0	0	0	0	0	0	0	0	0	0	0
expobiome_imp_00194638	0	0	0	0	0	0	0	0	0	0	0	134025	0	0	0	0	0	0	0	0	0	0	0	0	0	0	0	0	0	0	0	0	0	0	0	0	0	0	0	0	0
expobiome_imp_00194642	0	0	0	0	0	0	0	0	0	0	0	0	0	0	0	0	0	0	0	0	0	0	0	0	0	0	0	0	0	0	0	0	0	0	0	0	0	0	52335.9	0	0
expobiome_imp_00194700	0	0	0	0	0	0	0	0	0	0	0	0	0	0	0	0	0	0	0	0	0	0	0	211737	0	0	0	0	0	0	0	0	0	0	0	0	0	0	0	0	0
expobiome_imp_00195252	0	0	0	0	0	0	0	0	0	0	66311.7	0	0	0	0	0	0	0	0	0	0	0	0	0	0	0	0	0	0	0	0	0	0	0	0	0	0	0	0	0	0
expobiome_imp_00195542	0	0	0	0	0	0	0	0	0	0	0	0	0	0	0	0	0	0	0	0	0	0	0	0	0	0	0	0	0	0	0	0	0	0	0	0	0	0	83344.6	0	0
expobiome_imp_00195696	0	0	0	0	0	0	0	0	0	51493.8	18670.1	0	0	0	0	0	0	0	0	0	0	0	0	0	24753.7	0	0	0	0	0	0	0	0	0	0	0	0	0	0	0	1.38667e+06
expobiome_imp_00196177	0	0	0	0	0	0	0	0	0	0	0	0	0	0	0	0	0	0	0	0	0	0	0	0	0	0	0	0	0	0	0	0	0	0	0	0	0	53564.4	0	0	0
expobiome_imp_00196640	0	0	580694	0	0	0	0	0	0	0	0	0	0	0	0	0	0	0	0	0	0	0	0	0	0	0	0	0	0	0	0	0	0	0	0	0	0	0	0	0	0
expobiome_imp_00196795	0	0	0	0	0	0	0	0	0	0	0	0	0	0	72944.9	0	0	0	0	0	0	0	0	0	0	0	0	0	0	0	0	0	0	0	0	0	0	0	0	0	0
expobiome_imp_00197501	0	0	0	0	0	0	0	0	0	0	0	0	0	0	0	0	0	0	0	0	0	0	0	0	0	0	0	0	0	0	0	0	0	0	0	0	0	0	20231.8	0	0
expobiome_imp_00197526	0	0	0	0	0	0	0	0	0	0	0	1.73243e+06	0	81227	0	0	0	0	0	0	0	0	0	0	0	0	0	0	0	0	0	0	0	0	0	0	0	0	2.2333e+06	0	0
expobiome_imp_00197532	0	0	0	0	0	0	0	0	0	0	0	1.43121e+06	0	265277	0	0	0	0	0	0	0	0	0	0	0	0	0	0	0	0	0	0	0	0	0	0	0	0	1.8639e+06	0	0
expobiome_imp_00197534	0	0	0	0	0	0	0	0	0	0	0	1.17431e+06	0	209495	0	0	0	0	0	0	0	0	0	0	0	0	0	0	0	0	0	0	0	0	0	0	0	0	934131	0	0
expobiome_imp_00197545	0	0	0	0	0	0	0	0	0	0	0	1.53901e+06	0	712495	0	0	0	0	0	0	0	0	0	0	0	0	0	0	696719	0	0	0	0	0	0	0	0	0	1.362e+06	0	0
expobiome_imp_00197546	0	0	0	0	0	0	0	0	0	0	0	2.03494e+06	0	0	0	0	0	0	0	0	0	0	0	0	0	0	0	0	283059	0	0	0	0	0	0	0	0	0	3.38242e+06	0	0
expobiome_imp_00197548	0	0	0	0	0	0	0	0	0	0	0	658580	0	2.27163e+06	0	0	0	0	0	0	0	0	0	0	0	0	0	0	875355	0	0	0	0	0	0	0	0	0	600958	0	0
expobiome_imp_00197550	0	0	0	0	0	0	0	0	0	0	0	2.03941e+06	0	573876	0	0	0	76564.5	0	0	0	0	0	0	0	0	0	0	0	0	0	0	0	0	0	0	0	0	1.72566e+06	0	0
expobiome_imp_00197640	0	0	0	0	0	0	0	0	0	0	0	0	54440.8	0	233227	0	0	0	0	0	0	0	0	0	0	0	0	0	0	0	0	0	0	0	0	0	0	0	0	0	0
expobiome_imp_00197832	0	0	0	0	0	0	0	0	0	0	0	0	176520	0	0	0	0	0	0	0	0	0	0	0	0	160787	0	0	0	0	0	0	0	0	4.726e+06	0	0	29329.7	0	0	0
expobiome_imp_00198145	0	0	0	0	0	0	0	0	0	226010	0	0	0	0	0	0	0	0	0	0	0	0	0	0	241610	0	0	0	0	0	0	0	0	0	0	0	0	0	0	0	0
expobiome_imp_00198754	0	0	0	0	0	0	0	0	0	0	0	0	0	0	0	0	0	0	0	0	0	0	181679	0	0	0	0	0	0	0	0	0	0	0	0	0	129298	0	0	0	1.07282e+06
expobiome_imp_00198915	0	0	0	0	0	0	0	0	0	0	0	0	0	0	0	0	0	0	0	0	172168	0	0	0	0	0	0	0	0	0	0	0	0	0	0	0	0	0	0	0	145033
expobiome_imp_00198918	0	0	0	0	0	0	0	0	0	0	0	0	0	0	0	0	0	0	0	0	0	0	0	0	0	0	0	0	0	0	0	0	0	0	0	0	0	0	0	0	171161
expobiome_imp_00199425	0	0	0	0	0	0	0	0	0	0	0	0	0	0	0	0	0	0	88835.9	0	0	0	0	0	0	0	0	0	0	0	0	0	0	0	0	0	0	0	0	0	0
expobiome_imp_00200421	0	0	0	0	0	0	0	0	0	0	0	0	0	0	0	0	0	0	0	0	0	0	0	0	0	0	13812.1	0	0	0	0	0	0	0	0	0	0	0	0	0	0
expobiome_imp_00201397	0	0	0	0	0	0	0	0	0	138139	0	0	0	0	127203	0	0	0	0	0	129370	0	0	0	0	0	0	0	0	0	0	0	0	0	0	0	0	0	0	0	0
expobiome_imp_00201553	0	0	0	0	0	0	0	0	0	0	0	0	0	0	0	0	0	0	0	0	0	0	0	0	0	0	0	0	0	0	0	0	64396.9	0	0	0	0	0	0	0	0
expobiome_imp_00202471	0	0	0	0	0	0	0	0	52237.7	0	0	0	0	0	0	0	0	0	0	0	0	0	0	0	0	0	0	0	0	0	0	0	0	0	25845.1	0	0	0	48992.7	0	0
expobiome_imp_00202853	0	0	0	0	0	0	0	0	0	0	26341	14679.6	0	0	0	0	0	0	0	0	0	0	0	0	0	0	0	0	0	0	0	0	33982.3	0	0	0	37933	0	0	0	0
expobiome_imp_00203746	0	0	0	0	0	0	0	0	0	0	0	0	0	0	0	0	0	0	0	0	0	0	0	0	0	51645.1	0	0	0	0	0	0	0	0	2.76972e+06	0	0	30891.7	0	0	0
expobiome_imp_00203747	0	0	0	0	0	0	0	0	0	0	0	0	62641	0	0	0	0	0	0	0	0	0	0	140887	0	550098	0	0	0	0	0	0	0	0	3.14447e+06	0	0	255904	0	0	0
expobiome_imp_00203897	0	0	0	0	0	0	0	0	0	304137	0	0	0	0	0	0	0	0	0	0	0	0	0	0	0	0	0	0	0	0	0	0	0	0	0	0	0	0	0	0	0
expobiome_imp_00204132	0	0	0	0	0	27884.2	0	0	0	0	0	0	0	0	0	0	0	0	0	0	0	0	0	0	0	0	0	0	0	0	0	0	0	0	0	0	0	0	0	0	0
expobiome_imp_00204140	0	0	0	0	0	0	0	0	0	84449.5	0	0	0	0	0	0	0	0	0	0	0	0	0	0	0	0	0	0	0	0	0	0	0	0	0	0	0	0	0	0	98726.7
expobiome_imp_00204141	0	0	0	0	0	0	0	0	0	49946	0	0	0	0	0	0	0	0	0	0	0	0	0	0	0	0	0	0	0	0	0	0	0	0	0	0	0	0	0	0	60995
expobiome_imp_00204142	0	0	0	0	0	0	0	0	0	110101	0	0	0	0	0	0	0	0	0	0	0	0	0	0	26649.8	0	0	0	0	0	0	0	0	0	0	0	0	0	0	0	88092.7
expobiome_imp_00204143	0	0	0	0	0	0	0	0	0	0	0	0	0	0	0	0	0	0	0	0	0	0	0	0	0	0	0	0	0	0	0	0	0	0	0	0	0	0	0	0	23356.1
expobiome_imp_00204483	0	0	0	0	0	0	0	0	0	0	0	0	0	0	0	0	0	0	466692	0	0	0	0	0	0	0	0	0	0	0	0	0	0	0	0	0	0	0	0	0	106283
expobiome_imp_00204512	0	0	0	0	0	0	0	0	0	0	33801.9	0	0	0	0	0	0	0	19494.2	0	0	0	0	0	0	0	0	0	0	0	0	0	0	64484.5	59537.8	0	0	0	0	127199	0
expobiome_imp_00204639	0	0	0	0	0	0	0	0	0	0	0	162863	0	0	0	0	0	0	0	0	0	0	0	0	0	0	0	0	0	0	0	0	0	0	0	0	0	0	196579	0	0
expobiome_imp_00204866	0	0	0	0	0	0	0	0	0	0	86460.1	0	0	0	0	0	0	0	0	0	0	0	0	0	0	0	61790.3	0	0	0	0	0	152357	0	0	1.29036e+06	1.74045e+06	0	0	0	1.19839e+06
expobiome_imp_00204883	0	0	653304	0	0	0	0	0	0	0	0	0	0	0	0	0	0	0	0	0	0	0	0	0	0	0	0	0	0	0	0	0	0	0	0	0	0	0	0	0	745592
expobiome_imp_00205054	0	0	155569	0	0	0	0	0	0	0	0	0	184743	0	0	0	0	0	0	1.27984e+06	0	0	0	0	0	0	0	0	0	0	0	792080	0	0	0	0	0	0	0	0	0
expobiome_imp_00205055	0	0	147328	0	0	0	0	0	0	0	151471	0	140177	0	1.16826e+06	0	0	0	0	278534	0	0	0	0	0	0	0	0	0	0	0	288430	0	0	0	0	0	0	0	0	0
expobiome_imp_00205351	0	0	421842	0	0	0	0	1.95752e+06	0	0	892701	0	1.00848e+06	0	0	0	0	0	0	0	0	871476	0	0	420387	0	0	0	0	0	0	0	0	0	0	0	0	0	0	0	0
expobiome_imp_00205622	0	0	0	0	0	0	0	0	0	0	0	0	0	0	0	0	0	0	0	0	0	0	0	0	0	0	0	0	0	0	0	0	0	0	0	0	0	37794.3	0	0	0
expobiome_imp_00205738	0	0	0	0	0	0	0	0	0	0	0	0	0	0	0	0	0	0	0	0	0	0	0	0	0	0	0	0	0	0	0	0	29564	0	0	0	0	0	0	0	0
expobiome_imp_00205761	0	0	0	0	0	0	0	0	0	0	0	0	2.43893e+07	0	247878	3.90168e+06	0	0	0	0	1.80592e+07	0	0	0	3.00412e+06	0	0	0	0	1.82683e+07	0	0	0	0	0	0	0	0	0	0	2.1926e+06
expobiome_imp_00205771	0	0	0	0	0	0	0	0	0	0	0	0	57460.4	0	0	0	0	0	0	0	27698.2	0	0	0	0	0	0	0	0	69565.8	0	0	0	0	0	0	0	0	0	0	0
expobiome_imp_00205797	0	0	0	0	0	0	0	0	0	31957.2	0	0	0	0	0	0	0	0	0	0	0	0	0	0	0	0	0	0	0	0	0	0	0	0	0	0	0	0	0	0	0
expobiome_imp_00206521	0	0	0	0	0	0	0	0	0	0	0	0	0	0	0	0	0	0	0	0	29148	0	0	0	0	0	0	0	0	0	0	0	0	0	0	0	0	0	0	0	91203.8
expobiome_imp_00206558	0	0	0	0	0	0	0	0	0	0	0	0	0	0	0	0	0	0	0	0	726614	0	0	0	0	0	0	0	0	0	0	0	0	0	0	0	0	0	0	0	320491
expobiome_imp_00206843	0	0	0	0	0	0	0	0	0	0	0	0	0	0	0	0	0	0	0	0	0	0	0	69172.6	0	0	0	0	0	0	0	0	0	66090.2	0	0	0	0	0	0	0
expobiome_imp_00207609	0	0	0	0	0	0	0	0	0	0	0	0	0	0	0	0	0	0	0	0	706161	0	0	0	0	0	0	0	0	0	0	0	0	0	0	0	0	0	0	0	9.10288e+06
expobiome_imp_00207902	0	0	0	0	0	0	0	0	0	0	0	0	0	0	0	24443.9	0	0	0	0	0	0	0	0	0	0	0	0	0	0	0	0	0	0	0	0	0	0	0	0	0
expobiome_imp_00207906	0	0	0	0	0	0	0	0	0	0	0	0	0	0	0	0	0	0	0	0	44281	0	0	0	0	0	0	0	0	0	0	0	0	0	0	0	0	0	0	0	0
expobiome_imp_00207909	0	0	0	0	0	0	0	0	0	0	0	0	427450	0	0	0	0	0	0	0	322657	0	0	0	0	0	0	0	0	261676	0	0	0	0	0	0	0	0	0	0	0
expobiome_imp_00207916	0	0	0	0	0	0	0	0	0	0	0	0	18900	0	0	0	0	0	0	0	0	0	0	0	0	0	0	0	0	0	0	0	0	0	0	0	0	0	0	0	0
expobiome_imp_00207917	0	0	0	0	0	0	0	0	0	0	0	0	83820.6	0	0	0	0	0	0	0	0	0	0	0	0	0	0	0	0	58112	0	0	0	0	0	0	0	0	0	0	0
expobiome_imp_00207920	0	0	0	0	0	0	0	0	0	0	0	0	272821	0	0	0	0	0	0	0	55341.1	0	0	0	0	0	0	0	0	0	0	0	0	0	0	0	0	0	0	0	0
expobiome_imp_00207932	0	0	0	0	0	0	0	0	0	0	0	0	79387.4	0	0	0	0	0	0	0	37307.6	0	0	0	0	0	0	0	0	112664	0	0	0	0	0	0	0	0	0	0	0
expobiome_imp_00207937	0	0	0	0	0	0	0	0	0	0	0	0	3.9411e+06	0	0	49858.7	0	0	0	0	3.27647e+06	0	0	0	131736	0	0	0	0	1.7857e+06	0	0	0	0	0	0	0	0	0	0	396065
expobiome_imp_00207948	0	0	0	0	0	0	0	0	0	0	0	0	26686.9	0	0	0	0	0	0	0	0	0	0	0	0	0	0	0	0	15663.9	0	0	0	0	0	0	0	0	0	0	0
expobiome_imp_00208796	0	0	0	0	0	37246.8	249608	0	0	0	0	122995	211023	0	0	0	698687	215615	0	0	116517	0	0	0	0	0	0	0	0	0	0	32115.2	0	0	0	73046.1	0	0	304087	0	0
expobiome_imp_00209264	0	0	0	0	0	0	0	0	0	0	0	48167.2	0	0	0	0	0	0	0	0	0	0	0	0	0	0	0	0	0	0	0	0	0	0	0	0	0	0	39013.3	0	0
expobiome_imp_00209294	0	0	0	0	0	0	0	0	0	0	0	190598	0	43376.8	0	0	0	0	0	0	0	0	0	0	0	0	0	0	0	0	0	0	0	0	0	0	0	0	154374	0	0
expobiome_imp_00209871	0	0	0	0	0	0	0	0	0	0	0	0	0	0	0	0	0	0	0	0	0	0	0	0	192535	0	0	0	0	0	0	0	0	0	0	0	0	0	0	0	0
expobiome_imp_00209872	0	0	0	0	0	0	0	0	0	0	0	0	0	0	0	0	0	0	0	0	0	0	0	0	13613.6	0	0	0	0	0	0	0	0	0	0	0	0	0	0	0	0
expobiome_imp_00209877	0	0	0	0	0	0	0	0	0	0	0	0	0	0	0	0	0	0	0	0	0	0	0	0	66594.4	0	0	0	0	0	0	0	0	0	0	0	0	0	0	0	0
expobiome_imp_00210030	0	0	0	0	0	0	0	0	0	0	0	0	0	0	0	0	0	0	0	0	0	0	0	0	0	0	0	0	0	0	0	0	203731	0	0	0	0	0	0	0	0
expobiome_imp_00210432	0	0	0	0	0	0	0	0	0	0	0	85629.8	0	0	0	0	0	0	0	0	0	0	0	0	0	0	0	0	0	0	0	0	0	0	0	0	0	0	0	0	0
expobiome_imp_00211274	0	0	0	0	0	0	0	0	0	0	0	0	417910	0	0	0	0	0	0	0	76243.8	0	0	0	51407.5	0	0	0	0	0	0	0	0	0	0	0	0	0	0	0	0
expobiome_imp_00211290	0	0	0	0	0	0	0	0	0	0	0	0	1.95615e+06	0	0	69033.6	0	0	0	0	1.5618e+06	0	0	0	189453	0	0	0	0	998446	0	0	0	0	0	0	0	0	0	0	169876
expobiome_imp_00211295	0	0	0	0	0	0	0	0	0	0	0	0	16993.7	0	0	0	0	0	0	0	63190.2	0	0	0	0	0	0	0	0	0	0	0	0	0	0	0	0	0	0	0	0
expobiome_imp_00211416	0	0	0	0	0	0	0	0	0	1.31365e+06	0	0	135723	0	0	0	0	0	0	0	0	0	0	0	0	0	0	0	0	0	0	0	0	0	0	0	0	0	0	0	0
expobiome_imp_00212007	0	0	0	0	0	0	0	0	0	0	0	0	0	0	0	0	0	0	0	0	108155	0	0	0	0	0	0	0	0	0	0	0	0	0	0	0	0	0	0	0	151871
expobiome_imp_00212023	0	0	0	0	0	0	0	0	0	0	0	0	0	0	0	0	0	0	0	0	0	0	0	0	0	0	0	0	0	0	0	0	0	0	0	0	0	0	0	0	52318.5
expobiome_imp_00212034	0	0	0	0	0	0	0	0	0	0	0	0	0	0	0	0	0	0	0	0	42283.6	0	0	0	0	0	0	0	0	0	0	0	0	0	0	0	0	0	0	0	132731
expobiome_imp_00212035	0	0	0	0	0	0	0	0	0	0	0	0	0	0	0	0	0	0	0	0	237126	0	0	0	0	0	0	0	0	0	0	0	0	0	0	0	0	0	0	0	1.69894e+06
expobiome_imp_00212041	0	0	0	0	0	0	0	0	0	0	0	0	0	0	0	0	0	0	0	0	0	0	0	0	0	0	0	0	0	0	0	0	0	0	0	0	0	0	0	0	42578.7
expobiome_imp_00212213	0	0	142506	0	0	0	0	0	0	0	0	0	0	0	0	0	0	0	0	0	0	0	0	0	0	0	0	0	0	0	0	0	0	0	0	0	0	0	0	0	0
expobiome_imp_00212265	0	0	0	0	0	0	0	21173.3	0	0	74007.7	0	0	0	0	0	0	0	0	0	0	0	0	0	0	0	0	0	0	0	0	0	0	0	0	0	0	0	0	0	0
expobiome_imp_00212287	0	0	0	0	0	0	0	0	0	0	0	0	0	0	0	0	0	0	0	0	0	0	0	0	0	0	0	0	0	0	0	0	0	0	49510.2	0	0	0	0	0	0
expobiome_imp_00212289	0	0	0	0	0	0	0	0	0	0	0	0	925601	0	0	0	0	0	0	0	0	0	0	0	0	0	0	0	0	0	0	0	0	0	1.62331e+06	0	0	0	0	0	0
expobiome_imp_00212290	0	0	0	0	0	0	0	0	0	0	0	0	389859	0	0	0	0	0	0	0	0	0	0	25814.8	0	52454.8	0	0	0	0	0	0	0	0	5.17354e+06	0	0	0	0	0	0
expobiome_imp_00212291	0	0	0	0	0	0	0	0	0	0	0	0	0	0	0	0	0	0	0	0	0	0	0	0	0	0	0	0	0	0	0	0	0	0	1.55884e+06	0	0	0	0	0	0
expobiome_imp_00212292	0	0	0	0	0	0	0	0	0	0	0	0	144395	0	0	0	0	0	0	0	0	0	0	83008.8	0	242107	0	0	0	0	0	0	0	0	4.31303e+06	0	0	0	0	0	0
expobiome_imp_00212294	0	0	0	0	0	0	0	0	0	0	0	0	0	0	0	0	0	0	0	0	0	0	0	0	0	0	0	0	0	0	0	0	0	0	351244	0	0	0	0	0	0
expobiome_imp_00212641	0	0	0	0	0	0	0	0	0	0	0	0	0	0	0	0	0	0	0	0	0	0	0	0	0	0	0	0	0	0	0	0	0	0	94895.4	0	0	0	0	0	0
expobiome_imp_00212680	0	0	0	0	0	0	0	0	0	38204.5	0	0	0	0	0	0	0	0	0	0	0	0	0	0	0	0	0	0	0	0	0	0	0	0	0	0	0	0	0	0	0
expobiome_imp_00212681	0	0	0	0	0	0	0	0	0	52450.3	0	0	0	0	0	0	0	0	0	0	0	0	0	0	0	0	0	0	0	0	0	0	0	0	0	0	0	0	0	0	0
expobiome_imp_00212919	0	0	0	0	0	145271	0	0	0	0	0	0	0	0	0	0	0	0	0	0	0	0	0	0	0	0	0	0	0	0	0	0	0	0	0	0	0	0	0	0	0
expobiome_imp_00213244	0	0	0	0	0	0	0	0	0	0	0	0	0	0	0	0	0	0	0	0	0	0	0	75548.4	0	0	0	0	0	0	0	0	0	0	0	0	0	0	0	0	0
expobiome_imp_00213328	0	0	0	0	0	0	0	0	0	0	0	0	0	0	0	0	0	0	0	0	0	0	0	0	0	0	0	0	0	0	0	0	0	0	31831.4	0	0	0	0	0	0
expobiome_imp_00213627	0	0	0	0	0	0	0	0	0	0	0	45528.5	0	0	0	0	0	0	0	0	0	0	0	0	0	0	0	0	0	0	0	0	0	0	0	0	0	0	0	0	0
expobiome_imp_00213643	0	0	0	0	0	0	0	0	0	0	0	0	0	0	0	0	0	0	0	0	0	0	0	0	0	0	0	0	0	0	0	0	0	0	0	0	0	0	23960.6	0	0
expobiome_imp_00213843	0	0	0	0	0	0	0	0	0	0	0	0	0	0	0	0	0	0	0	0	0	0	0	42363.7	89826.1	0	0	0	0	0	0	0	0	0	0	0	0	0	0	0	214324
expobiome_imp_00214190	0	0	0	0	0	0	0	0	0	0	0	0	0	0	0	0	0	0	0	0	0	0	0	0	0	0	0	0	0	0	0	0	0	0	0	0	0	0	0	0	230258
expobiome_imp_00214579	0	0	0	0	0	0	0	0	0	46983.9	0	0	0	0	0	0	0	0	0	0	69333.9	0	0	0	0	0	0	0	0	0	0	0	0	0	0	0	0	0	0	0	0
expobiome_imp_00215122	0	0	0	0	0	0	0	0	0	0	0	0	0	0	0	0	0	0	0	26956	0	0	0	0	0	0	0	0	0	0	0	0	0	0	0	126121	0	0	0	0	0
expobiome_imp_00215259	458669	184138	0	0	540372	325794	142580	60556.6	51531.7	60657.6	71189.9	47594.4	123478	37505.3	30323.7	96777.8	225820	78689.9	0	136947	0	0	111939	87410.8	0	0	139586	53091.7	88894.1	0	112669	0	641338	0	44446.9	0	97283.7	0	0	0	47882.5
expobiome_imp_00215599	0	0	0	0	0	0	0	0	0	0	0	0	0	0	0	0	0	0	0	0	0	0	0	0	0	0	0	0	0	0	0	0	0	0	0	42843.9	0	0	0	0	0
expobiome_imp_00216242	0	0	0	0	0	0	0	0	0	0	0	0	135039	0	0	0	0	0	0	0	0	0	0	0	0	0	0	0	0	0	0	0	0	0	0	0	0	0	0	0	0
expobiome_imp_00216346	0	0	0	0	0	0	0	0	0	0	0	0	0	0	0	0	0	0	0	0	0	0	0	0	0	0	0	0	0	0	0	0	0	0	0	0	0	0	0	0	99037.9
expobiome_imp_00216440	0	0	0	0	0	0	0	0	0	0	0	0	0	0	0	0	0	0	0	0	414550	0	0	0	0	0	0	0	0	0	0	0	0	0	0	0	0	0	0	0	0
expobiome_imp_00216536	0	0	0	0	0	0	0	0	0	0	0	0	0	0	161731	0	0	0	0	0	0	0	320925	115057	0	116755	0	0	0	0	57564.6	0	0	231618	0	0	0	0	0	0	0
expobiome_imp_00217301	0	0	0	0	0	0	0	0	0	0	0	0	0	0	0	0	0	0	0	0	0	0	0	0	0	0	0	0	0	0	0	0	0	0	0	0	87541.8	0	0	0	0
expobiome_imp_00218179	0	0	0	0	0	0	0	0	0	44191.5	0	0	0	0	0	0	0	0	0	0	0	0	0	0	0	0	0	0	0	0	0	0	0	0	0	0	0	0	0	0	0
expobiome_imp_00218207	0	0	0	0	0	0	0	0	0	0	76810.1	0	0	0	0	0	0	0	0	0	0	0	0	0	0	0	0	0	0	0	0	0	0	0	0	0	0	0	0	0	0
expobiome_imp_00218565	0	0	0	0	0	0	0	0	0	0	0	0	0	0	0	0	0	0	0	0	0	0	0	0	0	0	0	0	704112	0	0	0	0	0	0	0	0	0	0	0	0
expobiome_imp_00218566	0	0	0	0	0	249485	0	0	0	0	0	0	60970.2	0	0	0	0	0	0	0	0	0	0	238498	0	796725	0	0	0	0	147286	0	0	0	2.96219e+06	0	0	261989	0	0	0
expobiome_imp_00219261	0	0	0	0	0	0	0	0	0	0	0	0	0	0	0	0	0	0	0	0	0	0	0	0	0	0	0	0	0	13525.9	0	0	0	0	0	0	0	0	0	0	0
expobiome_imp_00219848	0	0	0	0	0	0	0	0	0	0	0	0	0	0	0	0	0	0	0	0	0	0	0	0	0	0	0	0	0	9367.44	0	0	0	0	0	0	0	0	0	0	0
expobiome_imp_00220045	0	0	0	143439	0	0	0	0	0	0	0	0	0	0	0	0	0	0	0	0	0	0	0	0	0	0	0	0	0	0	0	0	0	0	0	0	0	0	0	0	0
expobiome_imp_00220585	0	0	57138.1	36545.8	0	0	0	0	0	0	44522.5	0	0	0	0	0	93387	0	82829.2	0	0	0	0	0	0	176805	0	0	0	0	0	0	0	0	0	0	0	0	0	0	0
expobiome_imp_00221007	0	0	0	0	0	0	0	0	0	0	0	0	0	0	0	0	0	0	0	0	0	0	0	0	0	0	0	0	0	0	0	0	0	0	0	0	498931	0	0	0	0
expobiome_imp_00221495	0	0	0	0	0	0	0	0	0	0	0	0	46495.7	0	108550	0	0	0	0	0	0	0	0	0	0	0	0	0	0	0	0	0	0	0	58741.1	0	0	0	0	0	0
expobiome_imp_00221672	0	0	0	0	0	0	0	0	0	0	0	0	0	0	0	0	7719.89	0	0	0	0	0	0	0	0	0	0	0	0	0	0	0	0	0	0	0	0	0	0	0	0
expobiome_imp_00221914	0	0	0	0	0	0	0	0	0	0	0	0	0	0	0	0	0	0	0	0	0	0	0	0	0	0	0	0	0	0	0	0	0	0	0	3.51433e+06	0	0	0	0	0
expobiome_imp_00222821	0	0	0	0	0	0	0	0	0	0	0	0	0	0	0	0	0	0	47376.1	0	0	0	0	0	0	0	0	0	0	0	0	0	0	0	0	0	0	0	0	0	0
expobiome_imp_00223298	0	0	0	0	0	0	0	0	0	0	0	0	0	0	3.68973e+06	0	0	0	0	0	0	0	0	0	0	0	0	0	0	0	0	0	0	0	0	0	0	0	0	0	0
expobiome_imp_00223300	0	0	0	0	0	0	0	0	0	0	0	0	33910.8	0	42007.2	0	0	0	0	0	0	0	0	0	0	0	0	0	0	0	0	0	0	0	0	0	0	0	0	0	0
expobiome_imp_00223646	0	0	0	0	0	0	0	0	0	0	0	0	0	0	0	0	0	0	0	0	0	0	0	0	37097.4	0	0	0	0	0	0	0	0	0	0	0	0	0	0	0	0
expobiome_imp_00224588	0	0	0	0	0	0	0	0	0	0	0	0	0	0	0	0	0	0	0	0	0	0	0	79793.1	0	0	0	0	0	0	0	0	0	0	0	0	0	0	0	0	0
expobiome_imp_00225094	0	0	0	0	0	0	0	0	0	0	0	0	0	0	0	0	0	0	0	0	0	0	0	0	0	0	0	0	0	0	0	0	0	0	6.32443e+06	0	0	0	0	0	0
expobiome_imp_00225239	0	0	0	0	0	0	0	0	60977.3	0	0	0	0	0	0	0	0	0	0	0	0	0	0	0	0	0	0	0	0	0	0	0	0	0	0	0	0	0	0	0	0
expobiome_imp_00226245	0	0	0	0	0	0	0	0	0	212766	0	0	0	0	0	0	0	0	24909.4	0	0	0	0	0	0	0	0	0	0	0	0	0	0	0	0	0	0	0	0	0	0
expobiome_imp_00226704	0	0	0	0	0	0	0	0	0	0	0	0	0	0	0	0	0	0	0	0	0	0	0	0	0	0	0	0	0	0	0	0	0	0	0	0	0	0	0	0	20711.6
expobiome_imp_00227494	0	0	0	0	0	0	0	0	0	0	0	0	0	0	0	0	0	0	0	0	0	14315.4	0	0	0	0	0	0	0	0	0	0	390968	0	0	0	0	0	0	0	0
expobiome_imp_00227970	0	0	0	0	0	0	0	0	0	0	0	0	0	0	0	0	0	0	0	77855.7	0	0	0	0	0	0	0	69066.9	0	0	0	0	0	0	0	0	0	0	0	76233.6	0
expobiome_imp_00227996	0	0	0	0	0	0	0	0	0	0	316880	0	0	218092	0	0	0	0	0	0	0	0	0	0	0	0	0	0	0	0	0	0	0	0	0	0	0	0	0	0	0
expobiome_imp_00228394	0	0	0	0	0	0	0	0	0	0	0	0	0	0	0	0	0	0	0	0	0	0	0	0	16671.2	0	0	0	0	0	0	0	0	0	0	0	0	0	0	0	74831.6
expobiome_imp_00228471	0	0	0	0	0	0	0	0	90186.9	0	0	0	0	0	0	0	0	0	0	0	0	0	325271	0	0	0	0	0	0	0	24453.7	0	0	0	0	0	0	0	0	0	0
expobiome_imp_00230051	0	0	0	0	0	0	0	0	0	0	0	0	0	0	0	0	0	0	0	0	0	0	0	0	0	0	0	0	0	0	0	0	0	0	0	0	0	112715	0	0	0
expobiome_imp_00230057	0	0	0	0	0	0	0	0	0	0	0	0	0	0	0	0	0	0	0	0	0	0	0	0	0	0	0	0	0	0	0	0	0	0	287997	0	0	0	0	0	0
expobiome_imp_00230058	0	0	0	0	0	0	0	0	0	0	0	0	0	0	0	0	0	0	0	0	0	0	0	0	0	0	0	0	0	0	0	0	0	0	47346	0	0	0	0	0	0
expobiome_imp_00230197	0	0	0	0	0	0	0	0	0	0	0	0	0	0	0	0	0	0	1.5957e+06	0	0	0	0	0	0	0	0	0	0	0	0	0	0	0	0	0	0	0	0	0	0
expobiome_imp_00230223	0	0	0	0	0	0	0	0	0	0	0	0	0	0	0	0	0	0	0	0	0	0	0	0	0	0	0	0	0	0	0	0	0	0	0	0	0	0	0	0	23586.5
expobiome_imp_00230710	0	66485	0	0	73339	200422	0	0	85573.9	0	0	0	0	0	0	0	0	0	0	0	0	0	85353.4	0	0	0	0	63166.2	0	0	0	0	0	0	0	0	0	0	501453	0	0
expobiome_imp_00230898	0	0	0	0	0	0	0	0	0	0	0	0	0	0	0	0	0	0	0	0	0	0	0	0	0	565957	0	0	0	0	0	0	0	0	0	0	0	329605	0	0	0
expobiome_imp_00231042	0	0	0	0	0	0	0	0	0	34379.4	0	0	0	0	0	0	0	0	0	0	0	0	0	0	0	0	0	0	0	0	0	0	0	0	0	0	0	0	0	0	0
expobiome_imp_00231043	0	0	0	0	0	0	0	0	0	28959.4	0	0	0	0	0	0	0	0	0	0	0	0	0	0	0	0	0	0	0	0	0	0	0	0	0	0	0	0	0	0	0
expobiome_imp_00231286	0	0	0	0	0	0	0	0	0	0	0	0	942620	0	0	0	0	0	0	0	574968	0	0	0	101927	0	0	0	0	51602.9	0	0	0	0	0	0	0	0	0	0	0
expobiome_imp_00231287	0	0	0	0	0	0	0	0	0	0	0	0	722007	0	0	0	0	0	0	0	750800	0	0	0	71557	0	0	0	0	152335	0	0	0	0	0	0	0	0	0	0	0
expobiome_imp_00231654	0	0	0	0	0	0	0	0	0	0	0	0	0	0	384981	0	0	0	0	0	0	0	0	0	0	0	0	0	0	0	0	0	0	0	0	0	0	0	0	0	0
expobiome_imp_00231681	0	0	0	0	0	0	0	0	0	0	0	0	788942	0	0	0	0	66180.7	0	0	0	0	0	0	0	0	0	0	0	0	0	0	0	0	0	0	0	0	0	0	0
expobiome_imp_00233213	0	0	0	0	0	0	0	0	0	0	0	0	0	0	0	0	0	0	0	0	0	0	0	0	92949.8	0	0	0	0	0	0	0	0	0	0	0	0	0	0	0	0
expobiome_imp_00234509	0	0	0	0	0	0	0	0	0	0	0	0	0	0	49105.7	0	0	0	0	0	0	0	0	0	0	0	0	0	0	0	0	0	0	0	0	0	0	0	0	0	0
expobiome_imp_00234625	0	0	0	0	0	0	0	0	0	0	70524.8	0	0	0	0	0	0	0	0	0	531441	0	0	0	445579	0	0	0	0	0	0	0	0	0	0	0	0	0	0	0	3.16474e+06
expobiome_imp_00234628	0	0	0	0	0	0	0	0	0	0	0	0	0	0	0	0	0	0	0	0	0	0	0	0	0	0	0	0	0	0	0	0	0	0	0	0	0	0	0	0	69235.7
expobiome_imp_00234866	0	0	0	0	0	0	0	0	0	279483	0	0	0	0	0	0	0	0	109537	0	0	0	0	0	0	0	0	0	0	0	0	0	0	0	0	0	0	0	0	0	0
expobiome_imp_00234867	0	0	0	0	0	0	0	0	0	229539	0	0	48420.1	0	0	0	0	0	0	0	0	0	0	0	0	0	0	0	0	0	0	0	0	0	0	0	0	0	0	0	0
expobiome_imp_00236020	0	0	25957.8	0	0	0	0	0	0	0	0	0	0	0	0	0	0	0	64212	0	31035.1	0	0	0	0	0	0	0	0	0	0	0	0	0	0	0	0	0	0	0	0
expobiome_imp_00236692	0	0	0	0	0	0	0	0	0	0	0	0	0	0	0	0	0	0	0	0	0	0	0	0	0	0	0	0	0	0	0	0	0	27220.5	0	0	0	0	0	0	0
expobiome_imp_00236745	0	0	0	0	0	0	0	0	0	30943.5	0	0	0	0	0	0	0	0	0	0	0	0	0	0	0	0	0	0	0	0	0	0	0	0	0	0	0	0	0	0	0
expobiome_imp_00236746	0	0	0	0	0	0	0	0	0	42096.9	0	0	0	0	0	0	0	0	0	0	0	0	0	0	0	0	0	0	0	0	0	0	0	0	0	0	0	0	0	0	0
expobiome_imp_00237255	0	0	0	0	0	0	0	0	0	0	523760	0	0	180636	0	0	0	0	0	0	0	0	0	0	0	0	0	0	0	0	0	0	0	0	0	0	0	0	0	0	0
expobiome_imp_00237284	0	0	0	0	0	0	0	0	0	0	0	0	0	0	0	0	0	0	0	0	0	0	0	32130.5	0	0	0	0	0	0	0	0	0	0	0	0	0	0	0	0	484069
expobiome_imp_00237292	0	0	0	0	0	0	0	0	0	0	0	0	0	0	0	0	0	0	0	0	0	0	0	36314.5	183497	0	0	0	0	0	0	0	0	0	0	0	0	0	0	0	413168
expobiome_imp_00237559	0	0	639883	0	0	0	0	0	0	1.39025e+07	1.37423e+06	0	0	0	6.15407e+06	0	0	0	0	2.20042e+06	1.39409e+06	0	0	75616.8	4.90111e+06	0	0	2.05757e+06	0	0	0	0	701394	0	1.03829e+07	328899	832209	0	0	0	0
expobiome_imp_00237922	0	0	0	0	0	0	0	0	0	0	0	0	17544.4	0	0	0	0	0	0	0	0	0	0	0	0	0	0	0	0	0	0	0	0	0	0	0	0	0	0	0	0
expobiome_imp_00238304	0	0	0	0	0	0	0	0	0	0	0	0	37520.1	0	0	0	0	0	0	0	0	0	0	0	0	0	0	0	0	0	0	0	0	0	0	0	0	0	0	0	318309
expobiome_imp_00238992	0	0	0	0	0	0	0	0	0	0	0	0	0	0	0	58791.7	0	0	0	0	0	0	0	0	0	0	0	0	0	0	0	0	0	0	0	0	0	0	0	0	0
expobiome_imp_00239344	0	0	0	0	0	0	0	0	0	0	0	0	0	0	0	0	0	0	0	0	0	0	0	0	0	0	0	0	0	0	0	0	0	0	0	0	0	0	873232	0	0
expobiome_imp_00239372	0	0	0	0	0	0	46088.7	0	0	0	0	0	0	0	0	0	1.20151e+06	0	0	0	0	0	0	0	0	0	0	0	0	115831	0	0	0	0	0	0	0	0	0	0	0
expobiome_imp_00240262	0	0	0	0	0	0	0	0	0	0	0	0	0	0	0	0	0	0	100385	0	0	0	0	0	0	0	0	0	0	0	0	0	0	0	0	0	0	0	0	0	0
expobiome_imp_00240360	0	0	0	0	0	0	0	0	0	0	0	0	0	0	0	0	0	0	0	0	0	0	0	0	0	0	0	0	0	0	0	0	0	0	46493.1	0	0	0	0	0	0
expobiome_imp_00241172	0	0	0	0	0	0	0	0	0	0	0	0	0	0	0	0	0	0	0	0	0	412297	0	0	0	0	0	0	0	0	0	0	0	0	0	0	0	0	0	0	0
expobiome_imp_00241216	0	0	0	0	0	0	0	0	0	0	0	0	0	0	0	0	15823.2	0	0	0	0	0	0	0	0	0	0	0	0	0	0	0	0	0	0	0	0	0	0	0	0
expobiome_imp_00241906	0	0	0	0	0	0	0	0	0	0	0	0	63173	0	0	0	0	0	0	0	0	0	0	0	0	258117	0	0	0	0	24766.9	0	0	0	1.83217e+06	0	0	0	0	0	0
expobiome_imp_00241912	0	0	0	0	0	0	0	0	0	0	0	0	0	0	0	0	0	0	0	0	0	0	0	0	0	0	0	0	0	0	0	0	0	0	434127	0	0	0	0	0	0
expobiome_imp_00241913	0	0	0	0	0	0	0	0	0	0	0	0	0	0	0	0	0	0	0	0	0	0	0	0	0	0	0	0	0	0	0	0	0	0	51973.4	0	0	0	0	0	0
expobiome_imp_00241916	0	0	0	0	0	0	0	0	0	0	0	0	0	0	0	0	0	0	0	0	0	0	0	0	0	0	0	0	0	0	0	0	0	0	570864	0	0	0	0	0	0
expobiome_imp_00241974	0	0	0	0	0	0	0	0	0	0	0	56962.4	0	0	0	0	0	0	0	0	0	0	0	0	0	0	0	0	0	0	0	0	0	0	0	0	0	0	0	0	0
expobiome_imp_00242888	0	0	0	0	0	0	0	0	0	0	0	0	0	79749.3	0	0	0	0	0	0	0	0	0	0	0	0	0	0	0	0	0	0	0	0	0	0	0	0	0	0	0
expobiome_imp_00243717	0	0	0	0	0	0	0	0	0	0	0	0	72152.8	0	0	0	0	0	0	0	0	0	0	0	0	0	0	0	0	0	0	0	0	0	1.53249e+06	0	0	0	0	0	0
expobiome_imp_00243718	0	0	0	0	0	0	0	0	0	0	0	0	103806	0	0	0	0	0	0	0	0	0	0	0	0	490057	0	0	0	0	141089	0	0	0	1.15383e+07	0	0	30097.5	0	0	0
expobiome_imp_00243719	0	0	0	0	0	0	0	0	0	0	0	0	2.48873e+06	0	0	0	0	0	0	0	0	0	0	145291	0	0	0	0	0	0	0	0	0	0	0	0	0	101098	0	0	0
expobiome_imp_00243831	0	0	0	0	0	0	0	0	0	147540	0	0	0	0	0	0	0	0	0	0	0	0	0	0	0	0	0	0	0	0	0	0	0	0	0	0	0	0	0	0	0
expobiome_imp_00243832	0	0	0	0	0	0	0	0	0	0	0	0	0	0	72032.9	0	0	0	0	0	0	0	0	0	0	0	0	0	0	0	0	0	0	0	0	0	0	0	0	0	0
expobiome_imp_00244202	0	0	0	0	0	0	0	0	0	0	0	0	0	0	199135	0	0	0	0	0	0	0	0	0	0	0	0	0	0	0	0	0	0	0	0	0	0	0	0	0	0
expobiome_imp_00244290	0	0	0	0	0	0	0	0	0	0	0	0	0	0	0	0	0	0	0	0	0	0	0	0	0	0	0	0	0	0	0	0	0	0	0	0	0	0	0	0	24951.9
expobiome_imp_00245179	0	0	0	0	0	0	0	0	0	0	0	0	0	0	0	0	0	0	0	0	0	0	0	0	0	0	0	0	0	0	0	0	0	0	0	0	118761	0	0	0	0
expobiome_imp_00245306	0	0	0	0	0	0	0	132488	0	0	185423	0	266841	0	0	0	0	0	0	0	113677	154954	0	0	0	0	0	0	0	0	0	0	0	0	0	0	0	0	0	0	0
expobiome_imp_00245462	0	0	0	0	0	0	0	0	0	0	0	0	4.50948e+06	0	0	0	0	0	0	0	0	0	0	324128	0	22042.6	0	0	0	0	0	0	0	0	4.41541e+06	0	0	82877.9	0	0	0
expobiome_imp_00245745	0	0	0	0	0	0	0	0	0	0	0	0	0	0	0	0	0	0	0	0	0	0	0	0	0	79162.4	0	0	0	0	0	0	0	0	0	0	0	106845	0	0	0
expobiome_imp_00246268	0	0	0	0	0	0	0	0	0	0	0	0	0	0	0	0	0	0	0	157102	0	0	0	0	0	0	0	0	0	0	0	0	0	0	0	0	0	0	0	0	0
expobiome_imp_00246311	0	0	0	0	0	0	0	0	0	0	0	0	0	0	0	0	0	0	0	60904.3	0	0	0	0	0	0	0	0	0	0	0	0	0	0	0	0	0	0	0	0	0
expobiome_imp_00246338	0	0	0	0	0	0	0	0	0	0	0	0	0	0	0	0	0	0	0	73847.8	0	0	0	0	0	0	0	0	0	0	0	0	0	0	0	0	0	0	0	0	0
expobiome_imp_00246636	0	0	0	0	0	0	0	0	0	0	139912	0	0	0	0	0	0	0	0	0	0	0	0	41074.5	0	0	0	0	0	0	0	0	0	0	0	0	0	0	0	0	0
expobiome_imp_00247229	0	0	0	0	0	0	0	0	0	0	0	0	41297.4	0	0	0	0	0	0	0	0	0	0	0	0	0	0	0	0	0	0	0	0	0	0	0	0	0	0	0	0
expobiome_imp_00247265	0	0	0	0	232125	0	0	0	0	0	0	0	0	0	0	0	0	0	0	0	0	0	0	0	0	0	0	0	0	0	0	0	0	0	0	0	0	0	0	0	0
expobiome_imp_00247535	0	0	0	0	0	0	0	0	0	0	0	0	38772.2	0	0	0	0	0	0	0	0	0	0	0	0	0	0	0	0	0	0	0	0	0	0	0	0	0	0	0	0
expobiome_imp_00248009	0	0	0	0	0	0	0	0	0	0	0	0	0	0	0	0	0	0	0	0	0	0	0	0	0	0	0	0	0	0	0	0	0	0	718113	0	0	0	0	0	0
expobiome_imp_00248219	0	0	0	0	0	0	0	0	0	0	0	0	0	0	0	0	0	0	0	0	0	0	0	0	0	0	0	0	0	0	0	0	0	0	273145	0	0	0	0	0	0
expobiome_imp_00248221	0	0	0	0	0	0	0	0	0	0	0	0	0	0	0	0	0	0	0	0	0	0	0	0	0	0	0	0	0	0	0	0	0	0	318723	0	0	0	0	0	0
expobiome_imp_00248223	0	0	0	0	0	0	0	0	0	0	0	0	0	0	0	0	0	0	0	0	0	0	0	0	0	69951.9	0	0	0	0	0	0	0	0	4.21603e+06	0	0	0	0	0	0
expobiome_imp_00248605	0	0	115503	0	0	0	0	0	0	0	0	0	0	0	0	0	0	0	0	0	0	0	0	0	0	0	0	0	0	0	0	0	0	0	0	0	0	0	0	0	0
expobiome_imp_00250137	0	0	0	0	0	0	0	0	0	183047	0	0	0	0	0	0	0	0	0	0	0	0	0	0	0	0	0	0	0	0	0	0	0	0	0	0	0	0	0	0	0
expobiome_imp_00250595	0	0	0	0	0	114360	0	0	0	0	0	0	35845.1	0	0	0	0	69915.1	836094	0	0	0	0	450068	0	248851	0	0	0	0	0	0	0	0	145597	0	0	23817.5	0	0	0
expobiome_imp_00251197	0	0	0	0	0	0	0	0	0	0	0	0	0	0	0	0	0	0	0	0	46726.9	0	0	0	0	0	0	0	0	0	0	0	0	0	0	0	0	0	0	0	0
expobiome_imp_00251258	0	0	0	0	0	0	0	0	0	0	0	116283	0	0	0	0	0	0	0	0	0	0	0	0	0	0	0	0	0	0	0	0	0	0	0	0	0	0	0	0	0
expobiome_imp_00251819	0	0	0	0	0	0	0	0	0	106983	0	0	0	0	0	0	0	0	0	0	0	0	0	0	0	0	0	0	0	0	0	0	0	0	0	0	0	0	0	0	0
expobiome_imp_00252603	0	0	0	0	0	0	0	0	0	0	0	0	86378.3	0	1.48821e+06	0	0	0	0	0	0	0	0	0	0	0	0	0	0	0	0	0	0	0	0	0	0	0	0	0	0
expobiome_imp_00252604	0	0	0	0	0	0	0	0	0	0	0	0	95199	0	431851	0	0	0	0	0	0	0	0	0	0	0	0	0	0	0	0	0	0	0	0	0	0	0	0	0	0
expobiome_imp_00253428	0	0	0	0	0	0	0	0	0	0	0	0	0	0	0	0	0	0	0	175560	0	0	0	0	0	0	0	0	0	0	0	0	0	0	0	0	0	0	0	0	0
expobiome_imp_00253662	0	0	0	0	0	0	0	0	0	0	0	0	54840	0	453425	0	0	0	0	0	0	0	0	0	0	0	0	0	0	0	0	0	0	0	0	0	0	0	0	0	0
expobiome_imp_00253896	0	0	0	0	0	0	0	0	0	0	0	0	0	0	0	0	0	0	0	0	0	0	0	8731.23	0	36121.4	0	0	0	0	0	0	0	0	0	0	0	0	0	0	0
expobiome_imp_00254208	0	0	0	0	0	0	0	0	0	0	0	0	0	0	0	0	0	0	0	0	0	0	0	0	0	0	0	0	0	0	0	0	0	0	0	0	0	35728.9	0	0	0
expobiome_imp_00255148	0	0	0	0	0	0	0	0	0	0	0	0	0	0	0	0	0	0	0	0	0	151255	0	0	0	0	0	0	0	0	0	0	0	0	0	0	0	0	0	0	0
expobiome_imp_00255218	0	0	0	0	0	0	0	0	0	0	0	0	215103	0	0	0	0	0	0	0	41819	0	0	0	0	0	0	0	0	337063	0	0	0	0	0	0	0	0	0	0	0
expobiome_imp_00255741	0	0	0	0	0	0	0	0	0	0	0	0	190881	0	0	0	0	0	0	0	0	0	0	0	104304	0	0	0	0	0	0	0	0	0	0	0	0	0	0	0	0
expobiome_imp_00256781	0	0	0	0	0	0	0	0	0	0	0	0	0	110102	0	0	0	0	113136	0	0	0	0	0	0	0	149546	0	0	0	114477	0	0	0	37827.6	35304	0	0	0	90126.9	0
expobiome_imp_00256847	0	0	0	0	0	0	0	0	0	0	0	0	0	44279.5	0	0	0	0	0	0	0	0	0	0	0	0	0	0	0	0	0	0	0	0	0	0	0	0	0	0	0
expobiome_imp_00257439	0	0	0	0	0	0	0	0	0	0	0	0	0	0	0	0	0	0	0	0	0	0	0	0	0	0	0	0	0	0	0	0	0	0	48511.7	0	0	0	0	0	0
expobiome_imp_00257967	0	0	0	0	0	0	0	0	0	0	0	0	0	0	0	0	0	0	0	0	35899.1	0	0	0	0	0	0	0	0	0	0	0	0	0	0	0	0	0	0	0	0
expobiome_imp_00258631	0	0	0	0	0	0	0	0	0	0	0	0	0	0	0	0	0	0	0	0	0	0	0	92198	0	0	0	0	0	0	0	0	0	0	0	0	0	0	0	0	0
expobiome_imp_00258834	0	0	17382.5	0	0	0	0	0	0	0	0	0	0	0	0	0	0	0	0	0	0	0	0	0	0	0	0	0	0	0	0	0	0	0	0	0	0	0	0	0	0
expobiome_imp_00258944	0	0	0	0	0	0	0	0	0	0	0	0	0	0	0	0	0	0	0	0	0	0	0	0	0	0	0	0	0	0	0	0	0	0	0	0	0	0	0	0	213856
expobiome_imp_00259070	0	0	0	0	0	0	0	0	0	0	0	0	0	0	0	0	0	0	0	0	0	0	0	0	0	0	0	0	0	0	0	0	0	0	0	0	0	0	0	0	75211.4
expobiome_imp_00259315	0	0	0	0	0	0	0	0	0	0	0	0	0	0	0	0	0	0	0	194859	0	0	0	0	0	0	0	0	0	0	0	0	0	0	0	0	0	0	0	0	0
expobiome_imp_00260413	0	0	183843	0	0	0	0	0	0	5.88968e+06	395587	0	277890	0	1.95586e+06	0	0	0	0	197163	602710	0	0	38645.3	990843	0	0	712128	0	0	0	875214	81375.4	0	970637	54513.7	274976	0	0	0	0
expobiome_imp_00260866	0	0	0	0	0	0	0	0	0	987003	0	0	100679	0	56139.6	0	0	0	0	0	0	0	0	0	0	0	0	0	0	0	0	0	0	0	0	0	0	0	0	0	0
expobiome_imp_00260887	0	0	0	0	0	0	0	0	0	0	0	0	0	0	0	0	0	0	400540	0	0	0	0	0	0	0	0	0	0	0	0	0	0	0	0	0	0	0	0	0	0
expobiome_imp_00261077	0	0	0	0	0	0	0	0	0	0	0	0	0	0	0	0	0	0	0	0	0	0	0	0	0	0	0	0	0	0	0	0	0	0	0	0	43275.7	0	0	0	0
expobiome_imp_00261235	0	0	0	0	0	0	0	0	0	0	0	0	68459.9	0	0	0	0	0	0	0	0	0	0	0	0	0	0	0	0	61396.9	0	0	0	0	0	0	0	0	0	0	0
expobiome_imp_00261355	0	0	0	0	0	0	0	0	0	0	0	0	0	0	0	0	0	0	0	0	0	0	0	0	91363.5	0	0	0	0	0	0	0	0	0	0	0	0	0	0	0	0
expobiome_imp_00261436	0	0	0	0	0	0	0	0	0	0	0	0	0	0	0	0	0	0	0	0	0	0	0	0	0	0	0	0	0	0	0	0	0	0	0	0	0	0	0	0	165374
expobiome_imp_00261791	0	0	0	0	0	0	0	0	0	0	0	0	0	0	114254	0	0	0	0	0	0	0	0	0	0	0	0	0	0	0	0	0	0	0	0	0	0	0	0	0	0
expobiome_imp_00261792	0	0	0	0	0	0	0	0	0	0	0	0	78654.6	0	0	0	0	0	0	0	0	0	0	0	0	0	0	0	0	0	0	0	0	0	0	0	0	0	0	0	0
expobiome_imp_00261825	0	0	0	0	0	0	0	0	0	0	0	0	124208	0	0	0	0	0	0	0	0	0	0	0	0	0	0	0	0	0	0	0	0	0	0	0	0	0	0	0	0
expobiome_imp_00262262	0	0	0	0	0	0	0	60073.6	0	0	0	0	0	0	0	0	0	0	0	0	0	0	0	0	0	0	0	0	0	0	0	0	0	0	0	0	0	0	0	0	0
expobiome_imp_00262354	0	0	0	0	0	0	0	0	0	0	231666	0	0	0	0	0	0	0	0	0	0	0	0	0	0	0	0	849201	0	0	0	0	0	0	0	27924.4	145116	0	0	0	0
expobiome_imp_00263079	0	0	0	382362	0	0	589453	0	0	0	0	0	0	0	0	0	0	25862.2	0	0	0	0	0	0	0	0	0	0	0	0	0	0	0	985533	0	0	0	0	0	0	0
expobiome_imp_00263351	0	0	0	0	0	0	0	0	0	0	0	0	0	0	0	0	0	0	42241.8	0	0	0	0	0	0	0	0	0	0	0	0	0	0	0	0	0	0	0	0	0	0
expobiome_imp_00263465	0	54276.7	0	0	0	0	0	0	0	0	0	0	0	0	0	0	0	0	0	0	0	0	0	0	0	0	0	0	0	0	0	0	0	0	0	0	0	0	0	0	0
expobiome_imp_00263923	0	0	0	0	0	0	0	0	0	0	0	0	0	0	0	0	0	0	0	0	0	0	0	0	0	0	0	0	0	0	0	0	0	0	0	0	0	0	0	0	287893
expobiome_imp_00264284	0	0	0	0	0	0	0	0	0	0	0	0	0	1.32955e+06	0	0	0	0	0	0	0	0	0	0	0	0	0	0	0	0	0	0	0	0	0	0	0	0	0	0	0
expobiome_imp_00264332	0	0	0	0	0	0	0	0	0	0	0	0	0	0	0	0	0	0	0	0	0	0	0	0	0	0	0	0	0	0	0	0	0	0	0	0	0	0	0	0	544167
expobiome_imp_00265073	0	0	0	0	0	0	0	0	0	0	0	0	440205	0	0	0	0	0	0	0	0	0	0	0	132304	0	0	0	0	0	0	0	0	0	0	0	0	0	0	0	0
expobiome_imp_00265441	0	0	0	0	0	0	0	35416.7	0	0	0	0	39079.6	0	0	0	0	0	0	0	0	0	0	0	0	0	0	0	0	0	0	0	0	0	0	0	0	0	0	0	0
expobiome_imp_00265727	0	0	0	0	0	0	0	0	0	0	0	0	193543	0	0	0	0	0	0	0	0	0	0	0	0	0	0	0	0	0	0	0	0	0	0	0	0	0	0	0	0
expobiome_imp_00265877	0	0	0	0	0	0	0	0	0	0	0	0	0	0	0	0	0	0	0	0	0	0	0	0	0	0	0	0	0	0	0	0	0	0	0	0	0	0	0	0	67172.7
expobiome_imp_00265985	0	0	0	0	0	0	0	0	0	0	189501	0	0	0	0	0	0	0	181949	0	80046.8	0	0	67765.3	0	0	0	0	0	492064	0	0	0	113001	0	169112	0	0	0	476536	0
expobiome_imp_00266140	0	0	0	0	0	0	0	0	0	0	0	0	0	0	0	0	0	0	0	0	0	0	0	0	0	0	0	0	0	0	0	0	0	0	0	0	0	0	45997.7	0	0
expobiome_imp_00266529	0	0	0	0	0	0	0	0	0	0	0	0	0	0	0	0	0	0	0	0	0	0	0	0	0	0	0	0	0	0	0	0	0	0	123780	0	0	0	0	0	0
expobiome_imp_00266593	0	0	0	0	0	0	0	0	0	0	0	0	0	0	0	0	0	0	0	0	0	0	0	0	0	0	0	0	141638	0	0	0	0	0	0	0	0	0	0	0	0
expobiome_imp_00266669	0	0	0	0	0	0	0	0	0	0	0	0	0	0	0	0	0	0	0	0	0	0	0	0	0	0	0	0	0	0	0	0	0	0	894631	0	0	0	0	0	0
expobiome_imp_00266796	0	0	0	0	0	0	0	0	0	0	0	18959.8	0	0	0	0	0	0	0	0	0	0	35899.1	0	0	0	0	0	0	0	0	0	0	0	0	0	0	0	0	0	0
expobiome_imp_00268573	0	0	0	0	0	0	0	0	0	0	0	0	0	0	0	0	0	0	0	0	0	0	0	0	0	0	0	0	0	0	0	0	0	0	0	32040	0	0	0	0	0
expobiome_imp_00268605	0	0	0	0	0	0	0	0	0	0	0	0	7311.52	0	0	0	0	0	0	0	0	0	0	0	0	0	0	0	0	0	0	0	0	0	0	0	0	0	0	0	0
expobiome_imp_00268921	0	0	0	0	0	0	0	0	0	0	0	0	0	0	0	0	0	0	0	0	0	0	0	0	0	59698.5	0	0	0	0	0	0	0	0	0	0	0	33627.4	0	0	0
expobiome_imp_00268922	0	0	0	0	0	0	0	0	0	0	0	0	0	0	0	0	0	0	0	0	0	0	0	0	0	71181.3	0	0	0	0	0	0	0	0	2.92247e+06	0	0	0	0	0	0
expobiome_imp_00269715	0	0	0	0	0	0	0	0	0	0	0	0	181734	0	0	0	0	0	0	0	1.10492e+06	0	0	0	87388.4	0	0	0	0	217835	0	0	0	0	0	0	0	0	0	0	0
expobiome_imp_00269735	0	0	0	0	0	0	0	0	0	0	0	0	626148	0	0	0	0	0	0	0	213777	0	0	0	0	0	0	0	0	0	0	0	0	0	0	0	0	0	0	0	0
expobiome_imp_00269804	0	0	0	0	0	0	0	0	0	0	0	0	1.09046e+06	0	0	0	0	0	0	0	1.09665e+06	0	0	0	0	0	0	0	0	351022	0	0	0	0	0	0	0	0	0	0	0
expobiome_imp_00269811	0	0	0	0	0	0	0	0	0	0	0	0	0	0	0	330208	0	0	0	0	0	0	0	0	0	0	0	0	0	0	0	0	0	0	0	0	0	0	0	0	0
expobiome_imp_00270120	0	0	0	0	0	0	0	0	0	0	0	0	0	0	33836.4	0	0	0	0	0	0	0	0	0	0	0	0	0	0	0	0	0	0	0	0	0	0	0	0	0	0
expobiome_imp_00270337	0	0	0	0	0	0	0	0	0	29730.6	0	0	0	0	0	0	0	0	0	0	0	0	0	0	0	0	0	0	0	0	0	0	0	0	0	0	0	0	0	0	0
expobiome_imp_00270363	0	0	0	0	0	0	0	0	0	55464.6	0	0	0	0	0	0	0	0	0	0	0	0	0	0	0	0	0	0	0	0	0	0	0	0	0	0	0	0	0	0	0
expobiome_imp_00270878	0	0	0	0	0	0	0	0	0	0	0	0	0	0	668749	0	0	0	0	0	0	0	0	0	0	0	0	0	0	0	0	0	0	0	0	0	0	0	0	0	0
expobiome_imp_00271910	0	0	0	0	0	0	0	0	0	0	0	0	0	0	0	0	0	0	0	0	0	0	0	0	0	0	0	0	0	0	0	0	0	0	0	0	40864.2	0	0	0	212875
expobiome_imp_00272929	0	0	0	0	0	0	0	0	0	0	0	0	0	0	0	0	0	0	0	0	186829	0	0	0	0	0	0	0	0	0	0	0	0	0	0	0	0	0	0	0	0
expobiome_imp_00273776	0	0	0	0	0	0	0	0	0	0	0	144312	0	0	0	0	0	0	0	0	0	0	0	0	0	0	0	0	0	0	0	0	0	0	0	0	0	0	48640.7	0	0
expobiome_imp_00273844	0	48456.8	0	318709	0	0	23521.2	0	20624.5	0	0	0	0	0	172286	0	0	0	0	39430.3	0	0	0	0	0	0	0	0	0	0	0	0	0	0	0	0	0	0	0	34993	0
expobiome_imp_00274033	0	0	0	0	0	0	0	0	0	193330	0	0	0	0	0	0	0	0	0	0	0	0	0	0	0	0	0	0	0	0	0	0	0	0	0	0	0	0	0	0	0
expobiome_imp_00274710	0	0	0	0	0	0	0	0	0	0	0	0	125252	0	0	0	0	0	0	0	0	0	0	87508.2	0	0	0	0	0	0	0	0	0	0	2.01562e+06	0	0	0	0	0	0
expobiome_imp_00274712	0	0	0	0	0	0	0	0	0	0	0	0	0	0	0	0	0	0	0	0	0	0	0	0	0	0	0	0	0	0	0	0	0	0	116253	0	0	0	0	0	0
expobiome_imp_00274717	0	0	0	0	0	0	0	0	0	0	0	0	0	0	0	0	0	0	0	0	0	0	0	0	0	0	0	0	0	0	0	0	0	0	39047.3	0	0	0	0	0	0
expobiome_imp_00274722	0	0	0	0	0	0	0	0	0	0	0	0	0	0	0	0	0	0	0	0	0	0	0	0	0	0	0	0	0	0	0	0	0	0	211062	0	0	0	0	0	0
expobiome_imp_00274731	0	0	0	0	0	0	0	0	0	0	0	0	0	0	0	0	0	0	0	0	0	0	0	0	0	0	0	0	0	0	0	0	0	0	591139	0	0	0	0	0	0
expobiome_imp_00275395	0	0	0	0	0	0	0	0	0	0	0	0	481170	0	0	0	0	0	0	0	820997	0	0	0	0	0	0	0	0	279305	0	0	0	0	0	0	0	0	0	0	25283.3
expobiome_imp_00275556	0	0	0	0	0	0	0	0	0	0	0	0	0	0	0	0	0	0	0	0	953723	0	0	0	0	0	0	0	0	0	0	0	0	0	0	0	0	0	0	0	2.38243e+06
expobiome_imp_00275857	0	0	0	0	0	0	0	0	0	0	0	0	0	0	0	0	0	0	0	0	0	0	0	0	0	0	0	0	0	0	0	0	0	0	293381	0	0	0	0	0	0
expobiome_imp_00275859	0	0	0	0	0	0	0	0	0	0	0	0	0	0	0	0	0	0	0	0	0	0	0	0	0	0	0	0	0	0	0	0	0	0	4.21718e+06	0	0	0	0	0	0
expobiome_imp_00276394	0	0	0	0	0	0	0	0	0	332018	0	0	0	0	0	0	0	0	0	0	279041	0	0	0	0	0	0	0	0	0	0	0	0	0	0	0	0	0	0	0	0
expobiome_imp_00276431	0	0	0	0	0	0	0	0	0	340077	0	0	0	0	0	0	0	0	0	0	126252	0	0	0	0	0	0	0	0	0	0	0	0	0	0	0	0	0	0	0	0
expobiome_imp_00276542	0	0	0	0	0	0	0	0	0	252624	0	0	0	0	0	0	0	0	0	0	23352.7	0	0	0	0	0	0	0	0	0	0	0	0	0	0	0	0	0	0	0	0
expobiome_imp_00276910	0	0	0	0	0	0	0	0	0	0	0	0	0	0	0	0	0	0	0	0	0	0	0	0	0	121133	0	0	0	0	0	0	0	0	0	0	117535	0	0	0	0
expobiome_imp_00276926	0	0	0	0	0	0	0	0	0	0	0	0	0	0	0	0	0	0	0	0	0	0	0	0	0	74577.1	0	0	0	0	0	0	0	0	0	0	0	0	0	0	0
expobiome_imp_00277046	0	0	0	0	0	0	0	0	0	0	0	0	0	0	0	0	134541	0	0	0	0	0	0	0	0	448756	0	0	812700	0	0	0	0	0	0	0	0	0	0	0	0
expobiome_imp_00277048	0	0	0	0	0	0	0	0	0	0	0	0	0	0	0	0	0	0	0	0	0	0	0	0	0	0	0	0	47547.7	0	0	0	0	0	0	0	0	0	0	0	0
expobiome_imp_00277223	0	0	0	0	0	0	0	0	0	0	0	0	0	1.10162e+06	0	0	0	0	0	0	0	0	0	375295	0	0	0	0	0	0	0	0	0	0	0	0	0	0	0	0	0
expobiome_imp_00277770	0	0	0	0	0	0	0	0	0	0	0	0	0	0	0	0	0	0	0	0	0	0	0	0	0	0	0	0	0	0	0	0	0	0	0	0	0	156716	0	0	0
expobiome_imp_00278041	0	0	0	0	0	0	0	0	0	0	0	0	0	0	0	0	0	0	0	0	0	0	0	0	0	0	0	0	0	0	0	0	0	0	1.51534e+06	0	0	0	0	0	0
expobiome_imp_00278057	0	0	0	0	0	0	0	0	0	0	0	0	0	0	0	0	0	0	0	0	0	0	0	0	0	469745	0	0	0	0	0	0	0	0	0	0	0	240171	0	0	0
expobiome_imp_00279426	0	0	0	0	0	0	0	0	0	0	0	0	0	0	0	0	0	0	0	0	0	0	0	0	0	0	0	0	0	0	0	0	0	0	0	0	0	0	10567.3	0	0
expobiome_imp_00280149	0	0	0	0	0	0	0	0	0	0	25823.2	0	0	0	0	0	0	0	0	0	0	0	0	0	0	0	0	0	0	82167.1	0	0	0	0	49219.6	106326	0	0	0	0	0
expobiome_imp_00281538	0	0	0	0	0	0	0	0	0	0	0	0	0	0	0	0	0	0	326129	0	0	0	0	0	0	0	43113.3	0	0	0	0	0	0	0	34580.6	0	0	0	0	0	0
expobiome_imp_00281653	0	0	0	0	0	0	0	0	0	0	0	0	0	0	0	0	0	0	0	0	0	0	0	0	781972	0	0	0	0	0	0	0	0	0	0	0	0	0	0	0	0
expobiome_imp_00282620	0	0	0	0	0	0	0	0	0	233131	0	0	0	0	0	0	0	0	0	0	0	0	0	0	0	0	0	0	0	0	0	0	0	0	0	0	0	0	0	0	120405
expobiome_imp_00282621	0	0	0	0	0	0	0	0	0	31070	0	0	0	0	0	0	0	0	0	0	0	0	0	0	0	0	0	0	0	0	0	0	0	0	0	0	0	0	0	0	0
expobiome_imp_00282623	0	0	0	0	0	0	0	0	0	100741	0	0	0	0	0	0	0	0	0	0	0	0	0	0	63341.6	0	0	0	0	0	0	0	0	0	0	0	0	0	0	0	0
expobiome_imp_00282625	0	0	0	0	0	0	0	0	0	102468	0	0	0	0	0	0	0	0	0	0	0	0	0	0	0	0	0	0	0	0	0	0	0	0	0	0	0	0	0	0	0
expobiome_imp_00282626	0	0	0	0	0	0	0	0	0	376166	0	0	0	0	0	0	0	0	0	0	0	0	0	0	167511	0	0	0	0	0	0	0	0	0	0	0	0	0	0	0	27768.2
expobiome_imp_00283333	0	0	0	0	0	0	0	0	0	0	0	0	0	0	0	0	0	0	0	0	0	0	0	0	0	0	0	0	0	0	0	0	0	0	506655	0	0	0	0	0	0
expobiome_imp_00283336	0	0	0	0	0	0	0	0	0	0	0	0	0	0	0	0	0	0	0	0	0	0	0	0	0	0	0	0	0	0	0	0	0	0	623452	0	0	0	0	0	0
expobiome_imp_00284075	0	0	0	0	0	0	0	0	0	0	0	0	0	0	0	0	0	0	0	0	0	0	0	0	0	0	0	0	0	0	0	0	0	0	66792.4	0	0	0	0	0	0
expobiome_imp_00284664	0	0	0	0	0	0	0	0	0	0	0	0	0	0	0	0	0	0	0	0	0	0	0	0	116798	0	0	0	0	0	0	0	0	0	1.23995e+06	0	0	0	0	0	212455
expobiome_imp_00284737	0	0	0	0	0	0	0	0	0	0	0	0	0	0	0	0	0	0	0	0	0	0	0	0	0	0	0	0	0	0	23460.2	0	0	0	0	0	0	0	0	0	0
expobiome_imp_00285736	0	0	0	0	0	0	0	0	0	0	0	0	0	0	0	0	0	0	0	0	0	0	0	0	1.41763e+06	0	0	0	0	0	0	0	0	0	0	0	1.0781e+06	0	0	0	0
expobiome_imp_00285740	0	0	0	0	0	0	0	0	0	0	0	0	0	0	0	0	0	0	0	0	0	0	0	0	0	0	0	0	0	0	0	0	0	0	0	0	125018	0	0	0	0
expobiome_imp_00285804	0	0	0	0	0	0	0	0	0	41363.2	0	0	0	0	0	0	0	0	0	0	0	0	0	0	0	0	0	0	0	0	0	0	0	0	0	0	0	0	0	0	0
expobiome_imp_00285883	0	0	3.16126e+06	0	0	0	0	0	0	0	0	0	4.41551e+06	0	0	0	0	0	0	0	0	0	0	0	0	0	0	1.15057e+06	0	0	3.78257e+06	0	0	0	0	0	0	0	0	0	7.80566e+06
expobiome_imp_00286303	0	0	0	0	0	0	0	0	0	0	0	0	0	0	0	0	0	0	0	0	0	0	0	0	149139	0	0	0	0	0	0	0	0	0	0	0	0	0	0	0	0
expobiome_imp_00286667	0	0	0	0	0	0	0	133383	0	0	0	0	0	0	0	0	0	0	0	0	0	0	0	0	0	0	0	0	0	0	0	0	0	0	0	0	0	0	0	0	0
expobiome_imp_00286672	0	0	0	0	0	0	0	0	0	0	0	0	0	0	50485	0	0	0	0	0	0	0	0	0	0	0	0	0	0	0	0	0	0	0	0	0	0	0	0	0	0
expobiome_imp_00287087	0	0	0	0	0	0	0	0	0	0	0	0	0	0	0	0	0	0	0	0	0	0	0	160653	0	0	0	0	0	0	0	0	0	0	0	0	0	0	0	296269	0
expobiome_imp_00287144	0	0	0	0	0	0	0	0	0	0	0	0	0	0	0	0	0	0	0	0	0	0	0	0	0	0	0	0	0	0	0	0	0	0	856498	0	0	0	0	0	0
expobiome_imp_00287416	0	0	0	0	0	0	0	0	0	0	0	0	0	0	211990	0	0	0	0	0	0	0	0	0	0	0	0	0	0	0	0	0	0	0	0	0	0	0	0	0	0
expobiome_imp_00288297	0	0	0	0	0	0	0	0	0	0	0	0	0	0	0	0	0	0	0	0	0	0	0	0	0	0	0	0	0	0	0	0	0	0	0	0	0	0	0	0	57322.9
expobiome_imp_00289072	0	0	0	0	0	0	0	0	0	0	0	0	0	0	0	0	0	0	0	0	0	0	0	0	0	0	0	0	0	171295	0	0	0	0	0	0	0	0	0	0	0
expobiome_imp_00289154	0	0	0	0	0	0	0	0	0	0	0	0	0	0	0	0	0	0	0	50322.3	0	0	0	0	83926.6	0	0	0	0	0	0	0	0	0	26549.4	0	0	0	0	0	0
expobiome_imp_00289335	0	0	0	0	0	0	0	0	0	0	0	0	0	0	0	0	0	0	0	0	0	0	0	0	0	0	0	0	0	0	0	0	0	0	483295	0	0	0	0	0	0
expobiome_imp_00290561	0	0	0	0	0	0	0	0	0	48947.5	0	0	0	0	0	0	0	0	0	0	0	0	0	0	0	0	0	0	0	0	0	0	0	0	0	0	0	0	0	0	0
expobiome_imp_00290563	0	0	0	0	0	0	0	0	0	826440	0	0	51216.6	0	0	0	0	0	134917	0	0	0	0	0	0	0	0	0	0	0	0	0	0	0	0	0	0	0	0	0	0
expobiome_imp_00290564	0	0	0	0	0	0	0	0	0	578499	0	0	84949.8	0	0	0	0	0	86780.1	0	0	0	0	0	0	0	0	0	0	0	0	0	0	0	0	0	0	0	0	0	0
expobiome_imp_00290585	0	0	0	0	0	0	0	0	0	169775	0	0	0	0	0	0	0	0	0	0	0	0	0	0	0	0	0	0	0	0	0	0	0	0	0	0	0	0	0	0	0
expobiome_imp_00290884	0	0	0	0	0	0	0	0	0	0	0	0	0	0	0	0	0	0	0	0	0	0	0	0	0	0	0	0	0	0	0	0	0	0	0	0	0	0	0	0	52312.3
expobiome_imp_00291051	0	0	0	0	0	0	0	0	0	0	0	0	0	0	0	0	0	0	0	0	0	0	0	0	0	0	0	0	0	0	0	0	0	0	333783	0	0	0	0	0	0
expobiome_imp_00291551	0	0	0	0	0	0	0	0	0	0	0	0	0	0	0	0	0	0	0	0	0	0	0	0	71158.6	0	0	0	0	0	0	0	0	0	0	0	53982.9	0	0	0	0
expobiome_imp_00291897	0	0	0	0	0	0	0	0	0	0	0	0	0	0	0	0	0	0	0	0	0	0	0	0	0	0	0	0	0	0	0	0	0	0	345541	0	0	0	0	0	0
expobiome_imp_00292505	0	0	0	0	0	0	0	0	0	0	0	0	0	0	0	0	0	0	0	0	0	0	0	0	1.05719e+06	0	0	0	0	0	0	0	0	0	0	0	0	0	0	0	1.43076e+06
expobiome_imp_00293208	0	0	0	0	0	0	0	0	0	0	0	0	0	0	0	0	0	0	0	0	0	0	0	0	0	0	0	0	0	0	0	0	0	0	29477.6	0	0	0	0	0	0
expobiome_imp_00293586	0	0	0	0	0	0	0	0	0	0	0	0	0	0	0	0	0	0	0	0	0	0	0	0	1.22601e+06	0	0	0	0	0	0	0	0	0	0	0	0	0	0	0	2.9678e+06
expobiome_imp_00294440	0	0	0	23393.9	0	0	0	0	0	0	0	0	0	0	0	0	0	0	0	0	0	0	0	0	0	0	0	0	0	0	0	0	0	0	0	0	0	0	0	0	0
expobiome_imp_00295043	0	0	0	0	0	0	0	0	0	0	0	0	0	0	0	0	0	0	0	0	0	0	0	0	0	0	0	0	0	0	0	0	0	0	369240	0	0	0	0	0	0
expobiome_imp_00295054	0	0	0	0	0	0	0	0	0	0	0	0	0	0	37649.2	0	0	0	0	0	0	0	0	0	0	0	0	0	0	0	0	0	0	0	0	0	0	0	0	0	0
expobiome_imp_00295247	0	0	0	0	0	0	0	0	0	0	0	0	0	0	36332.2	0	0	0	0	0	29536	0	0	0	0	0	0	0	0	0	0	0	0	0	0	0	0	0	0	0	0
expobiome_imp_00295498	0	0	0	0	0	0	0	0	0	0	0	0	0	0	0	0	0	0	0	0	0	0	0	0	0	0	0	0	0	0	0	0	0	0	0	0	0	0	132484	0	0
expobiome_imp_00295703	0	0	0	0	0	0	0	0	0	0	0	693168	0	56708.6	0	0	0	0	0	0	0	0	0	0	0	0	0	0	0	0	0	0	0	0	0	0	0	0	875754	0	0
expobiome_imp_00296058	0	0	63459.4	95204.7	0	0	0	0	0	0	0	0	0	0	0	0	0	0	0	0	0	0	0	0	0	0	0	0	0	0	125538	0	0	0	0	0	0	0	0	0	0
expobiome_imp_00296111	0	0	0	60275.6	0	0	0	0	0	0	0	0	0	0	0	0	0	0	0	0	0	0	0	0	0	0	0	0	0	0	42305.7	0	0	0	0	0	0	0	0	0	0
expobiome_imp_00296774	0	0	0	0	0	0	0	0	0	0	0	0	0	0	0	0	0	0	0	0	0	0	0	0	0	0	0	0	0	0	0	0	0	0	0	0	0	0	740305	0	0
expobiome_imp_00296785	0	0	0	0	0	0	82114.1	0	0	0	0	0	0	81075	0	0	581190	0	142819	0	0	0	0	0	0	0	0	0	0	0	0	0	0	0	0	74942.2	0	0	0	0	0
expobiome_imp_00296799	0	0	0	0	0	0	0	0	0	0	0	0	0	0	0	0	0	0	0	0	0	0	0	0	0	0	0	0	0	0	0	0	0	0	0	0	0	0	28625.3	0	0
expobiome_imp_00297187	0	0	0	0	0	0	0	0	0	0	0	0	0	0	0	0	0	0	0	0	0	0	0	0	0	0	0	0	0	0	0	0	0	0	0	0	0	0	0	0	38830.4
expobiome_imp_00297750	0	0	0	0	0	0	0	0	0	0	0	0	0	0	0	0	0	0	0	0	0	0	0	115141	1.89846e+06	0	0	0	0	0	0	0	0	0	0	0	0	0	0	0	1.28108e+06
expobiome_imp_00297940	0	0	0	0	0	0	0	0	0	0	0	0	0	0	0	0	0	0	0	0	0	0	0	0	0	0	0	0	0	0	0	0	0	0	21851	0	0	0	0	0	0
expobiome_imp_00298086	0	0	0	0	0	0	0	0	0	0	0	0	0	0	0	0	0	0	0	0	0	0	0	0	753813	0	0	0	0	0	0	0	0	0	0	0	0	0	0	0	0
expobiome_imp_00298169	0	0	74250.2	0	0	0	0	416535	0	0	189040	0	432721	0	0	0	0	0	0	0	284970	72091.8	0	0	0	0	0	0	0	0	0	0	0	0	0	0	0	0	0	0	0
expobiome_imp_00298171	0	0	39351.8	0	0	0	0	36165.3	0	0	32217.5	0	84165.4	0	0	0	0	0	0	0	68917.7	44508.9	0	0	0	0	0	0	0	0	0	0	0	0	0	0	0	0	0	0	0
expobiome_imp_00298987	0	0	0	0	0	0	0	0	0	0	0	0	0	0	0	0	0	0	0	0	0	0	0	0	0	0	0	0	0	0	0	84266.1	0	0	0	0	0	0	0	0	0
expobiome_imp_00299615	0	0	0	0	0	0	0	0	0	0	0	0	0	0	0	0	0	0	0	0	7902.95	0	0	0	0	0	0	0	0	0	0	0	0	0	0	0	0	0	0	0	0
expobiome_imp_00300392	45016.6	0	0	0	21723.7	0	0	0	0	0	0	0	0	0	0	0	0	0	0	0	0	49523.4	0	0	0	0	0	0	57998.3	0	122117	0	68168.3	0	115841	0	90242	0	0	0	0
expobiome_imp_00301671	0	0	0	0	0	0	0	178301	0	0	0	0	0	0	0	0	0	0	0	0	0	0	0	0	0	0	0	0	0	0	0	0	0	0	0	0	0	0	0	0	0
expobiome_imp_00301672	0	0	0	0	0	0	0	149626	0	0	0	0	0	0	0	0	0	0	0	0	0	0	0	0	0	0	0	0	0	0	0	0	0	0	0	0	0	0	0	0	0
expobiome_imp_00301749	0	0	0	0	0	0	0	0	0	332587	0	0	0	0	0	0	0	0	0	0	0	0	0	0	0	0	0	0	0	0	0	0	0	0	0	0	0	0	0	0	0
expobiome_imp_00301865	0	0	0	0	0	0	0	0	0	0	0	0	0	0	0	0	0	0	0	0	0	0	0	0	0	0	0	0	0	0	0	0	0	0	124115	0	0	0	0	0	0
expobiome_imp_00302538	0	0	0	0	0	0	0	0	0	0	0	0	0	0	0	0	0	0	0	0	0	0	0	0	0	0	0	0	0	0	0	0	0	0	113072	0	0	0	0	0	0
expobiome_imp_00302543	0	0	0	0	0	0	0	0	0	0	0	0	0	0	0	0	0	0	0	0	0	0	0	0	148928	0	0	20908.7	0	0	0	0	0	0	0	0	0	0	0	0	0
expobiome_imp_00302576	0	0	0	0	0	0	0	0	0	0	0	0	0	0	0	0	0	0	0	0	9479.74	0	0	0	0	0	0	0	0	34997.8	0	0	0	0	0	0	0	0	0	0	0
expobiome_imp_00302591	0	0	0	0	0	0	0	0	0	0	0	0	3.34534e+06	0	0	399201	0	0	0	0	2.61333e+06	0	0	0	664690	0	0	0	0	2.47838e+06	0	0	0	0	0	0	0	0	0	0	520473
expobiome_imp_00302597	0	0	0	0	0	0	0	0	0	0	0	0	0	0	0	0	0	0	0	0	305047	0	0	0	136449	0	0	0	0	157873	0	0	0	0	0	0	0	0	0	0	244628
expobiome_imp_00302643	0	0	0	0	0	0	0	0	0	0	53255.8	0	0	0	0	0	0	0	0	0	0	0	0	0	0	0	0	0	0	0	0	0	0	0	0	0	0	0	0	43771.9	0
expobiome_imp_00304001	0	0	0	0	0	0	0	0	0	215484	0	0	0	0	0	0	0	0	0	0	0	0	0	0	0	0	0	0	0	0	0	0	0	0	0	0	0	0	0	0	0
expobiome_imp_00304114	0	0	0	0	0	0	0	0	0	0	0	0	0	0	0	0	0	0	0	0	0	0	0	0	0	0	99320	0	0	0	0	0	0	0	0	0	0	0	0	0	0
expobiome_imp_00304184	0	0	0	0	0	0	0	0	0	0	0	0	0	0	0	0	0	215261	0	0	0	0	0	0	0	0	0	0	0	0	0	0	0	0	0	0	0	0	0	0	0
expobiome_imp_00304633	0	0	0	0	0	0	0	0	0	0	0	0	0	0	0	0	0	0	81125.1	0	0	0	0	0	0	0	0	0	0	0	0	0	0	0	0	0	0	0	0	0	0
expobiome_imp_00306438	0	0	0	0	0	0	0	0	0	0	0	0	154942	0	1.17538e+06	0	0	0	0	0	0	0	0	0	0	0	0	0	0	0	0	0	0	0	0	0	0	0	0	0	0
expobiome_imp_00306513	0	0	0	0	0	0	0	0	0	0	0	0	0	0	0	0	0	0	25240.1	0	0	0	0	0	0	0	0	0	0	0	0	0	0	0	0	0	0	0	0	0	0
expobiome_imp_00307509	0	0	57248.3	0	0	0	0	0	0	0	0	0	0	0	0	0	0	0	0	0	0	0	0	0	0	0	0	0	0	0	0	0	0	0	0	28533.9	62700.8	0	0	0	0
expobiome_imp_00307790	0	0	0	0	0	0	0	0	0	0	0	0	0	0	0	0	0	0	0	0	0	402166	0	0	0	0	0	0	0	0	0	0	0	72811.3	0	0	0	54273.6	0	0	0
expobiome_imp_00308121	0	0	0	125927	0	0	0	0	0	199640	0	0	0	0	0	0	0	0	0	0	0	0	0	0	0	0	0	0	0	0	0	0	0	0	0	0	0	0	0	0	0
expobiome_imp_00308687	0	0	0	0	0	0	0	0	0	0	0	0	0	0	0	0	0	0	0	0	0	0	0	0	30202.5	0	0	0	0	0	0	0	0	0	0	0	0	0	0	0	0
expobiome_imp_00309328	0	0	0	0	0	0	0	0	0	0	0	16254.6	0	0	0	0	0	0	0	0	0	0	0	0	0	0	0	0	0	0	0	0	0	0	0	0	0	0	0	0	0
expobiome_imp_00309357	0	0	0	0	0	0	0	0	0	0	0	242556	0	0	0	0	0	0	0	0	0	0	0	0	0	0	0	0	0	0	0	0	0	0	0	0	0	0	34644.8	0	0
expobiome_imp_00310419	0	0	0	0	0	0	0	0	0	0	0	0	0	0	0	0	0	0	0	0	0	0	0	269253	0	0	0	0	0	0	0	0	0	0	0	0	0	0	0	0	0
expobiome_imp_00310932	0	102358	0	0	0	0	0	0	0	0	0	0	0	0	0	0	0	0	0	0	0	0	0	0	0	0	0	0	0	0	0	0	0	0	0	0	0	0	0	0	0
expobiome_imp_00310945	0	0	0	0	0	0	0	0	0	0	0	0	0	162270	0	0	0	0	0	0	0	0	0	0	0	0	0	0	797738	0	0	0	0	0	0	0	0	0	0	0	0
expobiome_imp_00311916	0	0	0	0	0	0	0	0	0	0	0	0	0	0	0	0	0	0	0	0	0	253815	0	0	0	0	0	0	0	0	0	0	0	0	0	0	0	0	0	0	0
expobiome_imp_00312294	0	0	0	0	0	0	0	0	0	0	0	0	104897	0	0	0	0	0	0	0	0	0	0	0	0	0	0	0	0	0	0	0	0	0	0	0	0	0	0	0	0
expobiome_imp_00312452	0	0	0	0	0	0	0	0	0	0	0	0	0	0	0	0	0	0	0	0	0	0	0	118829	0	0	0	0	0	0	37285.8	0	0	0	0	0	0	0	0	0	0
expobiome_imp_00313136	0	0	0	0	0	0	0	0	0	0	0	0	0	0	0	0	0	0	0	0	0	0	0	0	0	0	0	0	0	0	0	22181.8	0	0	0	0	0	0	0	0	0
expobiome_imp_00313692	0	0	0	0	0	0	0	0	0	0	0	0	0	0	0	0	0	0	0	0	0	0	0	0	0	0	0	0	0	0	0	0	0	0	0	46631.7	0	0	0	0	0
expobiome_imp_00313694	0	0	0	0	0	0	0	0	0	0	0	0	0	0	0	0	0	0	0	0	0	0	0	0	0	0	0	0	0	0	0	0	0	0	0	76301.6	0	0	0	0	0
expobiome_imp_00313987	0	0	0	0	0	0	0	0	0	0	0	0	0	0	0	0	0	0	0	0	0	0	0	0	0	0	41696	0	0	0	0	0	0	0	0	0	0	0	0	0	0
expobiome_imp_00314433	0	0	0	0	0	0	0	0	0	0	0	0	0	0	0	0	0	0	0	0	0	0	0	0	85979	0	0	0	0	0	0	0	0	0	0	0	0	0	0	0	141829
expobiome_imp_00315126	0	0	0	0	0	0	0	0	0	0	0	0	30149.5	0	0	0	0	0	0	0	0	0	0	0	0	0	0	0	0	0	0	0	0	0	0	0	0	0	0	0	0
expobiome_imp_00315129	0	0	0	0	0	0	0	0	0	0	0	0	1.57013e+06	0	0	95398.6	0	0	0	0	1.52644e+06	0	0	0	167514	0	0	0	0	1.46714e+06	0	0	0	0	0	0	0	0	0	0	89432.4
expobiome_imp_00315146	0	0	0	0	0	0	0	0	0	0	0	0	0	0	0	0	0	0	0	0	0	0	0	0	0	0	0	0	0	0	0	0	0	0	0	0	131445	0	0	0	0
expobiome_imp_00315238	0	0	0	0	0	0	0	0	0	1.63411e+06	0	0	0	0	0	0	0	0	0	0	0	0	0	0	0	0	0	0	0	0	0	0	0	0	0	0	0	0	0	0	0
expobiome_imp_00315921	0	0	0	0	0	0	0	0	0	106321	0	0	0	0	0	0	0	0	0	0	0	0	0	0	0	0	0	0	0	0	0	0	0	205075	0	0	0	0	0	0	0
expobiome_imp_00315944	0	0	0	0	0	0	0	0	0	231379	0	0	0	0	0	0	0	0	48327.6	0	0	0	0	0	0	0	0	0	0	0	0	0	0	0	0	0	0	0	0	0	0
expobiome_imp_00316314	0	0	0	0	0	0	0	0	0	2.06872e+06	0	0	905729	0	248756	0	0	0	629985	0	0	0	0	0	0	0	0	0	0	0	0	0	0	0	0	0	0	0	0	0	0
expobiome_imp_00316448	0	0	0	0	0	0	0	0	0	0	0	0	0	0	0	0	0	0	0	0	0	0	0	0	0	136357	0	0	0	0	0	0	0	0	0	0	0	192971	0	0	0
expobiome_imp_00316531	0	0	0	0	0	0	0	0	0	0	0	0	0	0	0	38055	0	0	0	0	0	0	0	0	0	0	0	0	0	0	0	0	0	0	0	0	0	0	0	0	113998
expobiome_imp_00316569	0	0	0	0	0	0	0	0	0	0	0	0	0	0	0	0	0	0	0	0	0	0	0	389754	1.41632e+06	0	0	0	0	0	0	0	0	0	0	0	0	0	0	0	1.08263e+06
expobiome_imp_00317389	0	0	0	0	0	0	0	0	0	0	0	0	0	0	252327	0	0	0	0	0	0	0	0	0	0	0	0	0	0	0	0	0	0	0	0	0	0	0	0	0	0
expobiome_imp_00317577	0	0	0	0	0	0	0	0	0	0	0	0	583816	0	0	0	0	0	354522	0	0	0	0	0	0	0	0	0	0	0	0	0	0	1.4909e+06	0	0	0	0	0	0	0
expobiome_imp_00317614	0	0	0	0	0	0	0	0	0	0	0	0	69543.6	0	0	0	0	0	0	0	0	0	0	0	0	0	0	0	0	0	0	0	0	0	0	0	0	0	0	0	0
expobiome_imp_00317657	0	0	0	0	0	0	0	0	0	0	0	0	0	0	0	0	0	0	0	0	0	0	0	0	0	0	0	0	0	0	0	0	0	0	0	0	0	126895	0	0	0
expobiome_imp_00317873	0	0	0	0	0	0	0	0	0	0	0	0	96532.5	0	56483.3	0	0	0	0	0	0	0	0	0	1027110	0	0	0	0	0	0	0	0	0	67076	0	0	0	0	0	0
expobiome_imp_00318862	0	0	0	0	0	0	0	0	0	55786.6	0	0	0	0	0	0	0	0	0	0	0	0	0	0	0	0	0	0	0	0	0	0	0	0	0	0	0	0	0	0	0
expobiome_imp_00319054	0	0	0	0	0	0	0	0	0	0	0	0	4.49007e+06	0	0	178234	0	0	0	0	3.61112e+06	0	0	0	648831	0	0	0	0	2.29333e+06	0	0	0	0	0	0	0	0	0	0	337770
expobiome_imp_00319056	0	0	0	0	0	0	0	0	0	0	0	0	56450.4	0	0	0	0	0	0	0	190936	0	0	0	0	0	0	0	0	112495	0	0	0	0	0	0	0	0	0	0	0
expobiome_imp_00319068	0	0	0	0	0	0	0	0	0	0	0	0	47792.9	0	0	0	0	0	0	0	0	0	0	0	0	0	0	0	0	0	0	0	0	0	0	0	0	0	0	0	0
expobiome_imp_00319074	0	0	0	0	0	0	0	0	0	0	0	0	40833.6	0	0	0	0	0	0	0	36702.4	0	0	0	0	0	0	0	0	25307.9	0	0	0	0	0	0	0	0	0	0	0
expobiome_imp_00319077	0	0	0	0	0	0	0	0	0	0	0	0	830763	0	0	0	0	0	0	0	290524	0	0	0	0	0	0	0	0	302359	0	0	0	0	0	0	0	0	0	0	0
expobiome_imp_00319086	0	0	0	0	0	0	0	0	0	0	0	0	0	0	0	0	0	0	0	0	22042.9	0	0	0	0	0	0	0	0	0	0	0	0	0	0	0	0	0	0	0	0
expobiome_imp_00319422	0	92900.1	0	0	1.50358e+06	0	0	0	0	242223	0	582395	0	0	2.01384e+06	0	0	0	94503.3	0	357205	0	129713	0	0	0	178611	0	0	0	1.57171e+06	874550	101375	0	232447	481795	0	35571.4	162171	0	632747
expobiome_imp_00319443	0	0	0	0	0	0	0	0	0	0	0	0	0	0	0	0	0	0	0	0	0	0	0	0	0	0	0	0	0	0	0	0	0	0	0	0	0	0	507678	0	0
expobiome_imp_00319463	0	0	0	0	0	0	0	0	0	0	0	0	0	0	0	0	0	0	0	0	0	0	0	0	0	0	0	0	0	0	0	0	0	0	0	0	0	0	86744.9	0	0
expobiome_imp_00319464	0	0	0	0	0	0	0	0	0	0	0	0	0	0	0	0	0	0	0	0	0	0	0	0	0	0	0	0	0	0	0	0	0	0	0	0	0	0	119718	0	0
expobiome_imp_00319735	0	0	0	0	0	0	0	0	0	0	0	0	102662	0	0	0	0	0	0	0	0	0	0	0	0	0	0	0	0	0	596501	0	0	0	1.38567e+06	0	0	1.18374e+06	0	0	0
expobiome_imp_00320143	0	0	0	0	0	0	0	0	0	0	0	0	0	0	0	0	0	0	0	0	0	0	0	0	0	0	0	0	0	0	0	0	0	0	46633.4	0	0	0	0	0	0
expobiome_imp_00320219	0	0	0	0	0	0	0	0	0	0	0	0	0	0	0	154259	178777	0	0	0	0	0	0	0	0	0	0	0	0	0	0	0	0	0	0	0	0	0	0	0	0
expobiome_imp_00321478	0	0	0	0	0	0	0	0	0	0	0	0	0	0	0	0	0	0	0	0	0	0	0	0	0	0	0	0	104762	0	0	0	0	0	0	0	0	0	0	0	0
expobiome_imp_00321783	0	0	0	0	0	0	0	0	0	0	0	0	0	0	0	0	0	0	0	0	0	0	0	0	0	0	0	0	0	0	0	439949	0	0	0	0	0	0	0	0	0
expobiome_imp_00321858	0	0	0	0	0	0	0	0	0	0	0	0	0	0	0	0	0	0	0	0	0	0	0	0	0	0	0	0	0	0	0	0	0	0	17819	0	0	0	0	0	0
expobiome_imp_00321861	0	0	0	0	0	0	0	0	0	0	0	0	0	0	0	0	0	0	0	0	0	0	0	0	0	0	0	0	0	0	0	0	0	0	25993.9	0	0	0	0	0	0
expobiome_imp_00321863	0	0	0	0	0	0	0	0	0	0	0	0	0	0	0	0	0	0	0	0	0	0	0	0	0	0	0	0	0	0	0	0	0	0	85781.9	0	0	0	0	0	0
expobiome_imp_00321865	0	0	0	0	0	0	0	0	0	0	0	0	0	0	0	0	0	0	0	0	0	0	0	0	0	0	0	0	0	0	0	0	0	0	591515	0	0	0	0	0	0
expobiome_imp_00321867	0	0	0	0	0	0	0	0	0	0	0	0	0	0	0	0	0	0	0	0	0	0	0	0	0	0	0	0	0	0	0	0	0	0	1.05607e+06	0	0	0	0	0	0
expobiome_imp_00322457	0	0	0	0	0	0	0	0	0	0	0	0	0	0	0	0	0	0	0	0	0	0	0	564314	0	0	0	0	0	0	0	0	0	0	0	0	0	0	0	0	0
expobiome_imp_00322710	0	0	0	0	0	0	0	0	0	0	60726.9	0	0	0	0	0	0	0	0	0	0	0	0	0	0	0	0	0	0	0	0	0	0	0	0	0	0	0	0	0	0
expobiome_imp_00324372	0	0	0	0	0	0	0	0	0	0	0	0	0	0	0	608699	0	0	0	0	0	0	0	0	0	0	0	0	0	0	0	0	0	0	0	0	0	0	0	0	0
expobiome_imp_00325049	0	0	0	0	0	0	0	0	0	0	0	0	0	0	985952	0	0	0	0	0	0	0	0	0	0	0	0	0	0	0	0	0	0	0	0	0	0	0	0	0	0
expobiome_imp_00325649	0	0	0	0	0	0	0	0	0	0	0	0	0	0	0	0	0	0	0	0	0	0	0	0	0	0	0	0	0	0	0	0	0	0	51443.1	0	0	0	0	0	0
expobiome_imp_00325731	0	0	0	0	0	0	0	0	0	0	0	0	0	0	0	0	0	0	0	56858.8	0	0	0	0	0	0	0	0	0	0	0	0	0	0	0	0	0	0	0	0	0
expobiome_imp_00326335	0	0	0	0	0	0	0	0	0	0	0	0	0	0	0	0	0	0	0	0	0	0	0	0	0	0	0	0	0	0	0	0	0	0	557481	0	0	0	0	0	0
expobiome_imp_00326340	0	0	0	0	0	0	0	0	0	0	0	0	0	0	0	0	0	0	0	0	0	0	0	0	0	0	0	0	0	0	0	0	0	0	169247	0	0	0	0	0	0
expobiome_imp_00326342	0	0	0	0	0	0	0	0	0	0	0	0	0	0	0	0	0	0	0	0	0	0	0	0	0	0	0	0	0	0	0	0	0	0	1.46087e+06	0	0	0	0	0	0
expobiome_imp_00327069	0	0	0	0	0	0	0	0	0	0	0	0	0	0	0	0	0	0	0	0	0	0	0	0	0	0	0	0	0	0	0	0	0	0	0	0	0	0	0	0	123639
expobiome_imp_00327076	0	0	0	0	0	0	0	0	0	0	0	0	0	0	0	0	0	0	0	0	179699	0	0	0	0	0	0	0	0	0	0	0	0	0	0	0	0	0	0	0	75212
expobiome_imp_00327087	0	0	0	0	0	0	0	0	0	0	0	0	0	0	0	0	0	0	0	0	604670	0	0	0	0	0	0	0	0	0	0	0	0	0	0	0	0	0	0	0	1.34051e+06
expobiome_imp_00327090	0	0	0	0	0	0	0	0	0	0	0	0	0	0	0	0	0	0	0	0	2.8722e+06	0	0	0	0	0	0	0	0	0	0	0	0	0	0	0	0	0	0	0	3.91459e+06
expobiome_imp_00327091	0	0	0	0	0	0	0	0	0	0	0	0	0	0	0	0	0	0	0	0	0	0	0	0	0	0	0	0	0	0	0	0	0	0	0	0	0	0	0	0	688213
expobiome_imp_00327110	0	0	0	0	0	0	0	0	0	0	0	0	0	0	0	0	0	0	0	0	0	0	0	0	0	0	0	0	0	0	0	0	0	0	0	0	0	0	0	0	238517
expobiome_imp_00327302	0	0	0	0	0	0	0	0	0	0	0	0	0	0	0	0	0	0	2.0425e+06	0	0	0	0	0	0	0	0	0	0	0	0	0	0	0	0	0	0	0	0	0	1.69502e+06
expobiome_imp_00327317	0	0	0	0	0	0	0	0	0	0	0	0	0	0	0	0	0	0	423595	0	0	0	0	0	0	0	0	0	0	0	0	0	0	0	0	0	0	0	0	0	0
expobiome_imp_00328027	6.4181e+06	2.65174e+06	594552	877422	562069	1.55564e+06	968808	2.81533e+06	3.0508e+06	0	1.66028e+06	842657	6.09214e+06	4.83471e+06	0	1.0693e+06	6.69592e+06	1.86425e+06	1.70207e+06	0	0	535778	1.13955e+06	0	0	2.79061e+06	2.00498e+06	0	4.65012e+06	2.82109e+06	1.00049e+06	960373	0	0	6.41719e+06	951879	1.35731e+06	4.17978e+06	0	2.58398e+06	0
expobiome_imp_00328931	0	0	0	0	0	0	0	0	0	0	0	0	0	0	0	18081.3	0	0	0	0	0	0	0	0	0	0	0	0	0	0	0	0	0	0	0	0	0	0	0	0	0
expobiome_imp_00328977	0	0	0	0	0	0	0	0	0	0	0	0	0	0	0	0	0	0	0	0	0	0	0	0	0	0	0	0	0	0	0	0	0	0	0	0	0	0	0	0	90534.8
expobiome_imp_00328978	0	0	0	0	0	0	0	0	0	0	0	0	0	0	0	0	0	0	0	0	0	0	0	0	0	0	0	0	0	0	0	0	0	0	0	0	0	0	0	0	32692.6
expobiome_imp_00328980	0	0	0	0	0	0	0	0	0	0	0	0	0	0	0	0	0	0	0	0	724349	0	0	0	0	0	0	0	0	0	0	0	0	0	0	0	0	0	0	0	1.39538e+06
expobiome_imp_00329019	0	0	0	0	0	0	0	0	0	0	0	0	0	0	0	0	0	0	0	0	420966	0	0	0	0	0	0	0	0	0	0	0	0	0	0	0	0	0	0	0	267767
expobiome_imp_00329922	0	0	0	0	0	0	0	0	0	0	587577	0	0	294498	0	0	0	0	0	0	0	0	0	0	0	0	0	0	0	0	0	0	0	0	0	0	0	0	0	0	0
expobiome_imp_00330086	0	0	0	0	0	0	0	0	0	0	0	0	0	0	0	0	0	0	0	0	0	0	0	0	0	0	0	0	0	0	0	0	0	0	12943.2	0	0	0	0	0	0
expobiome_imp_00331040	0	0	0	0	0	0	0	0	0	0	0	0	0	0	0	0	0	0	50798.2	0	0	0	0	0	0	0	0	0	0	0	0	0	0	0	0	0	0	0	0	0	0
expobiome_imp_00331072	0	0	0	0	0	0	0	0	0	230992	0	0	0	0	0	0	0	0	0	0	0	0	0	0	42246.2	0	0	0	0	0	0	0	0	0	0	0	0	0	0	0	0
expobiome_imp_00331078	0	0	0	0	0	1.01384e+06	0	0	0	0	0	0	0	0	0	0	0	0	0	0	0	0	0	0	0	0	0	0	0	0	0	0	0	0	0	0	0	0	0	0	0
expobiome_imp_00331914	0	892384	61133.6	44520.5	317008	229823	341266	0	298790	0	443479	0	0	626965	255877	165287	2.52339e+06	373452	563791	191212	49059.6	112061	67328.6	0	226500	433780	435627	203081	0	0	1.20069e+06	276562	0	0	0	462533	476042	0	355835	157793	0
expobiome_imp_00331928	0	0	0	0	0	0	0	0	0	0	0	0	0	0	0	0	0	0	0	0	0	0	0	0	0	0	0	0	0	0	0	0	0	0	0	0	0	0	149737	0	0
expobiome_imp_00332102	0	0	0	0	0	0	0	0	0	0	0	0	0	0	0	0	0	0	199566	0	0	0	0	0	0	0	0	0	0	0	0	0	0	0	0	0	0	0	0	0	0
expobiome_imp_00332110	0	0	0	0	0	0	0	0	0	0	0	0	0	0	0	0	0	0	81092.4	0	0	0	0	0	0	0	18361.9	0	0	0	0	0	0	0	0	0	0	0	0	0	0
expobiome_imp_00332163	0	0	0	0	0	0	0	0	0	0	0	0	0	0	0	0	0	0	0	0	0	0	0	0	0	70911.6	0	0	0	0	0	0	0	0	0	0	0	0	0	0	0
expobiome_imp_00332164	0	0	0	0	0	0	0	0	0	0	0	0	37297.9	0	0	0	0	0	0	0	0	0	0	0	0	248746	0	0	0	0	26169.3	0	0	0	3.86755e+06	0	0	101506	0	0	0
expobiome_imp_00332176	0	0	0	0	0	0	0	0	0	0	0	0	0	0	137616	0	0	0	0	0	0	0	0	0	0	0	0	0	0	0	0	0	0	0	0	0	0	0	0	0	0
expobiome_imp_00333248	0	0	0	0	0	0	0	0	0	0	0	28159.4	0	0	0	0	0	0	0	0	0	0	0	0	0	0	0	0	0	0	0	0	0	0	0	0	0	0	0	0	0
expobiome_imp_00333262	0	0	0	0	0	0	0	0	0	0	0	269212	0	0	0	0	0	0	0	0	0	0	0	0	0	0	0	0	0	0	0	0	0	0	0	0	0	0	113645	0	0
expobiome_imp_00333794	0	0	0	0	0	0	0	0	0	62986.8	0	0	0	0	0	0	0	0	0	0	0	0	0	0	0	0	0	0	0	0	0	0	0	0	0	0	0	0	0	0	0
expobiome_imp_00334051	0	0	0	0	0	0	0	0	0	0	41832	0	0	0	0	0	0	0	0	0	0	0	0	0	0	0	0	0	0	0	0	0	0	0	0	0	0	0	0	0	120932
expobiome_imp_00334053	0	0	0	0	0	0	0	0	0	0	0	0	0	0	0	0	0	0	0	0	0	0	0	0	0	0	0	0	0	0	0	0	0	0	0	0	0	0	0	0	76942.6
expobiome_imp_00334238	0	0	0	0	0	0	0	0	0	0	0	0	0	0	0	0	0	0	0	0	0	0	0	0	0	0	0	0	0	0	0	0	0	0	0	0	0	0	0	0	147848
expobiome_imp_00334242	0	0	0	0	0	0	0	0	0	0	0	0	0	0	0	0	0	0	0	0	0	0	0	0	0	0	0	0	0	0	0	0	0	0	0	0	0	0	0	0	516156
expobiome_imp_00334402	0	0	0	0	0	0	0	0	0	0	0	0	0	0	0	0	0	0	0	0	0	0	0	0	0	0	0	42876	0	0	35424.1	0	0	0	0	0	0	0	0	0	0
expobiome_imp_00334459	0	0	0	0	0	0	0	0	0	0	0	0	0	0	0	0	0	0	0	0	0	0	0	0	0	0	0	0	0	0	52708.4	0	0	0	0	0	0	0	0	0	0
expobiome_imp_00334612	0	0	0	1.19614e+06	0	0	0	0	0	0	0	0	117140	0	0	0	0	0	102154	43617.6	0	0	0	0	0	0	0	0	0	0	0	0	0	0	172231	20227.4	0	0	0	0	0
expobiome_imp_00335689	0	0	0	0	0	0	0	0	0	0	0	0	0	0	0	0	687794	0	0	0	0	0	0	0	0	0	0	0	0	0	0	1.73465e+06	0	0	0	0	0	0	0	0	0
expobiome_imp_00335741	0	0	0	0	0	0	0	0	0	0	0	158622	0	0	0	0	0	0	0	0	0	0	0	0	0	0	0	0	0	0	0	0	0	0	0	0	0	0	57575	0	0
expobiome_imp_00336300	0	0	0	0	0	0	0	0	0	0	0	0	0	0	0	0	0	0	0	0	0	0	0	0	0	0	0	0	0	0	0	17831	0	0	0	0	0	0	0	0	0
expobiome_imp_00337033	0	0	0	0	0	0	0	0	0	0	0	0	0	0	0	0	0	0	0	0	0	0	0	0	0	0	0	0	0	0	0	0	0	0	200006	0	0	0	0	0	0
expobiome_imp_00337034	0	0	0	0	0	0	0	0	0	0	0	0	0	0	0	0	0	0	0	0	0	0	0	0	0	0	0	0	0	0	0	0	0	0	236609	0	0	0	0	0	0
expobiome_imp_00337721	0	0	0	0	0	0	0	0	0	0	0	0	0	0	183073	0	0	0	0	0	0	0	0	0	0	0	0	0	0	0	0	531344	0	0	0	0	0	0	0	0	0
expobiome_imp_00337814	0	0	0	0	0	0	0	0	0	0	0	0	18320.6	0	0	0	0	0	0	0	0	0	0	0	0	0	0	0	0	0	0	0	0	0	0	0	0	0	0	0	0
expobiome_imp_00337875	0	0	0	0	0	0	0	128278	0	0	0	0	0	0	0	0	0	0	0	0	0	0	0	0	0	0	0	0	0	0	0	0	0	0	0	0	0	0	0	0	0
expobiome_imp_00338413	0	0	0	0	0	0	0	0	0	44176.5	0	0	0	0	0	0	0	0	0	0	0	0	0	0	0	0	0	0	0	0	0	0	0	0	0	0	0	0	0	0	0
expobiome_imp_00338546	0	0	0	0	0	0	0	0	0	0	0	0	0	0	0	3.04705e+06	0	0	0	0	0	0	0	0	0	0	4.09881e+06	0	0	1.47935e+06	0	0	0	0	0	0	0	0	0	0	0
expobiome_imp_00338931	0	0	0	0	0	0	0	0	0	0	0	0	0	0	0	0	0	0	0	0	0	0	0	14652.5	0	0	0	0	0	0	0	0	0	0	0	0	0	0	0	0	0
expobiome_imp_00339002	0	0	0	0	0	0	0	0	0	0	0	0	26820.5	0	0	0	0	0	0	0	0	0	0	0	0	0	0	0	0	0	0	0	0	0	0	0	0	0	0	0	0
expobiome_imp_00339989	0	0	0	0	0	0	0	0	0	0	0	0	0	0	0	0	0	0	0	0	0	0	0	0	0	0	0	0	0	0	0	0	0	0	0	0	0	0	0	0	117563
expobiome_imp_00340804	0	0	0	0	0	0	0	0	0	0	0	0	0	0	0	0	191438	0	0	0	0	0	0	0	0	0	0	0	0	0	0	0	0	0	0	0	0	0	0	0	0
expobiome_imp_00341416	0	0	0	0	0	0	0	0	0	0	0	0	0	0	0	0	0	0	0	0	0	0	0	0	0	0	0	0	0	0	0	0	0	0	0	0	0	0	0	0	109460
expobiome_imp_00341417	0	0	0	0	0	0	0	0	0	0	0	0	0	0	0	0	0	0	0	0	0	0	0	77116.7	0	0	0	0	0	0	0	0	0	0	0	0	0	0	0	0	0
expobiome_imp_00341419	0	0	0	0	0	0	0	0	0	0	0	0	0	0	0	0	0	0	0	0	0	0	0	195580	369420	0	0	0	0	0	0	0	0	0	0	0	0	0	0	0	321063
expobiome_imp_00341424	0	0	0	0	0	0	0	0	0	0	0	0	0	0	0	0	0	0	0	0	0	0	0	0	98576.5	0	0	0	0	0	0	0	0	0	0	0	0	0	0	0	111631
expobiome_imp_00341426	0	0	0	0	0	0	0	0	0	0	0	0	0	0	0	0	0	0	0	0	0	0	0	36630.2	201497	0	0	0	0	0	0	0	0	0	0	0	0	0	0	0	660468
expobiome_imp_00341428	0	0	0	0	0	0	0	0	0	0	0	0	0	0	0	0	0	0	0	0	0	0	0	79856.9	108128	0	0	0	0	0	0	0	0	0	0	0	0	0	0	0	413138
expobiome_imp_00341429	0	0	0	0	0	0	0	0	0	0	0	0	0	0	0	0	0	0	0	0	0	0	0	53237.6	51507.8	0	0	0	0	0	0	0	0	0	0	0	0	0	0	0	143985
expobiome_imp_00341430	0	0	0	0	0	0	0	0	0	0	0	0	0	0	0	0	0	0	0	0	0	0	0	0	0	0	0	0	0	0	0	0	0	0	0	0	0	0	0	0	381398
expobiome_imp_00341433	0	0	0	0	0	0	0	0	0	0	0	0	0	0	0	0	0	0	0	0	0	0	0	36912.8	0	0	0	0	0	0	0	0	0	0	0	0	0	0	0	0	212811
expobiome_imp_00341434	0	0	0	0	0	0	0	0	0	0	0	0	0	0	0	0	0	0	0	0	0	0	0	0	0	0	0	0	0	0	0	0	0	0	0	0	0	0	0	0	736001
expobiome_imp_00341439	0	0	0	0	0	0	0	0	0	0	0	0	0	0	0	0	0	0	0	0	0	0	0	29416.3	0	0	0	0	0	0	0	0	0	0	0	0	0	0	0	0	335150
expobiome_imp_00341440	0	0	0	0	0	0	0	0	0	0	0	0	0	0	0	0	0	0	0	0	0	0	0	0	77723.2	0	0	0	0	0	0	0	0	0	0	0	0	0	0	0	107110
expobiome_imp_00341443	0	0	0	0	0	0	0	0	0	0	0	0	0	0	0	0	0	0	0	0	0	0	0	33638.4	111816	0	0	0	0	0	0	0	0	0	0	0	0	0	0	0	317311
expobiome_imp_00341444	0	0	0	0	0	0	0	0	0	0	0	0	0	0	0	0	0	0	0	0	0	0	0	0	0	0	0	0	0	0	0	0	0	0	0	0	0	0	0	0	170472
expobiome_imp_00341445	0	0	0	0	0	0	0	0	0	0	0	0	0	0	0	0	0	0	0	0	0	0	0	53352.7	0	0	0	0	0	0	0	0	0	0	0	0	0	0	0	0	354334
expobiome_imp_00341446	0	0	159760	0	0	0	0	0	0	0	752274	0	617956	0	0	0	667753	0	0	0	597124	0	0	0	0	0	0	0	0	0	0	96864	0	0	0	0	80677.3	256877	0	0	0
expobiome_imp_00342371	0	0	0	0	0	0	0	0	0	0	0	0	0	0	0	0	0	0	55793.1	0	0	0	0	0	0	0	0	0	0	0	0	0	0	0	0	0	0	0	0	0	0
expobiome_imp_00342464	0	0	0	0	0	0	0	0	0	0	0	0	0	0	0	0	0	0	0	0	0	0	0	0	0	0	0	0	0	0	0	0	0	0	116646	0	0	0	0	0	0
expobiome_imp_00342465	0	0	0	0	0	0	0	0	0	0	0	0	0	0	0	0	0	0	0	0	0	0	0	0	0	0	0	0	0	0	0	0	0	0	4.39321e+06	0	0	0	0	0	0
expobiome_imp_00342466	0	0	0	0	0	0	0	0	0	0	0	0	0	0	0	0	0	0	0	0	0	0	0	0	0	0	0	0	0	0	0	0	0	0	292583	0	0	0	0	0	0
expobiome_imp_00342473	0	0	0	0	0	0	0	0	0	0	0	0	0	0	0	0	0	0	0	0	0	0	0	0	0	113035	0	0	0	0	0	0	0	0	2.51042e+06	0	0	0	0	0	0
expobiome_imp_00342656	0	0	0	0	0	0	0	0	0	0	0	0	0	0	65414.7	0	0	0	0	0	0	0	0	0	0	0	0	0	0	0	0	26378.1	0	0	0	0	0	0	0	0	0
expobiome_imp_00342657	0	0	0	0	0	0	0	0	0	0	0	0	0	0	0	0	0	0	0	0	0	0	0	0	0	0	0	0	0	0	0	24553	0	0	0	0	0	0	0	0	0
expobiome_imp_00342945	0	0	0	0	0	0	0	0	0	0	0	0	0	0	0	0	0	0	0	0	0	0	0	0	0	0	0	0	0	0	0	0	156412	0	0	0	0	0	0	0	0
expobiome_imp_00342956	0	0	0	0	0	0	0	0	0	0	0	0	0	0	0	0	0	0	0	0	0	0	0	0	0	0	0	97074.9	0	0	0	0	0	0	0	0	0	0	0	0	0
expobiome_imp_00343465	0	0	0	0	0	0	0	0	0	0	0	0	0	0	0	0	0	0	0	0	0	0	0	0	0	0	0	0	0	0	0	0	0	0	0	0	0	0	0	0	46669.2
expobiome_imp_00343645	0	0	0	0	0	0	0	0	0	0	0	0	0	0	0	0	0	0	0	0	0	0	0	0	112427	0	0	0	0	0	0	0	0	0	0	0	0	0	0	0	0
expobiome_imp_00343724	0	0	0	0	0	0	0	0	0	0	0	0	0	0	0	0	0	0	0	0	0	0	0	0	0	0	0	0	0	0	0	0	0	0	0	121486	0	0	0	0	0
expobiome_imp_00344131	0	0	0	0	0	0	0	0	0	715477	0	0	67400.5	0	32940.9	0	0	0	0	0	0	0	0	0	0	0	0	0	0	0	0	0	0	0	0	0	0	0	0	0	0
expobiome_imp_00344135	0	0	0	0	0	0	0	0	0	20461.1	0	0	0	0	0	0	0	0	0	0	0	0	0	0	0	0	0	0	0	0	0	0	0	0	0	0	0	0	0	0	0
expobiome_imp_00344268	0	0	0	0	0	0	0	0	0	0	0	0	0	0	0	0	0	0	0	0	0	0	0	0	0	0	0	0	0	0	0	0	0	87382.4	0	0	0	0	33170.6	0	0
expobiome_imp_00344383	0	0	0	0	0	0	0	0	0	0	0	0	34142	0	0	0	0	0	0	78485.3	0	0	0	0	0	0	0	0	0	0	0	0	0	0	0	0	0	0	0	0	0
expobiome_imp_00344750	0	0	216074	2.26798e+06	0	1.25514e+06	0	0	0	0	0	0	0	0	0	0	0	0	0	0	0	0	0	0	0	0	0	0	0	0	2.26532e+06	0	0	0	0	0	0	0	0	0	0
expobiome_imp_00345289	0	0	0	0	0	0	0	0	0	0	0	0	0	0	0	0	0	0	0	0	0	0	0	0	0	0	0	0	0	0	0	0	0	0	93605.3	0	0	0	0	0	0
expobiome_imp_00345549	0	0	0	0	0	0	0	0	0	0	0	0	0	0	0	0	0	11999.8	0	0	0	0	0	0	0	0	0	0	0	0	0	0	0	0	0	0	0	0	0	0	0
expobiome_imp_00346028	0	0	0	0	0	0	0	0	0	150078	0	0	0	0	0	0	0	0	0	42552.6	0	0	0	0	0	0	0	0	0	0	0	0	112794	0	0	0	0	0	0	0	0
expobiome_imp_00346785	0	0	0	0	0	0	0	0	0	0	0	0	0	0	0	8.34021e+06	0	0	0	0	0	0	0	0	0	0	0	0	0	0	0	0	0	0	0	0	0	0	0	0	0
expobiome_imp_00347137	0	0	0	0	0	0	0	0	0	0	0	0	0	0	0	0	0	0	0	0	0	0	0	0	0	0	0	0	0	0	0	0	0	0	337453	0	0	0	0	0	0
expobiome_imp_00347951	0	0	0	0	0	0	0	0	0	0	0	0	0	0	0	0	0	0	0	0	0	0	0	0	0	0	0	0	0	0	69859	0	0	0	0	0	0	0	0	0	0
expobiome_imp_00348072	0	0	0	0	0	0	0	0	0	0	0	0	0	0	0	0	0	0	0	0	0	0	0	0	142319	0	0	0	0	0	0	0	0	0	0	0	0	0	0	0	0
expobiome_imp_00348765	0	0	0	0	0	0	0	0	0	0	0	0	0	0	0	0	0	0	0	86499.1	0	0	0	0	0	0	0	0	0	0	0	0	0	0	0	0	0	0	0	0	0
expobiome_imp_00349118	0	38035.8	0	0	0	0	0	0	0	0	0	0	0	0	53301.8	0	0	0	0	0	0	0	0	0	0	0	0	28093.4	0	0	0	47480	0	0	0	0	0	0	0	0	0
expobiome_imp_00349663	0	0	0	0	0	0	0	0	0	0	0	0	0	427780	174350	0	0	0	0	149825	0	0	0	0	0	0	0	0	0	0	0	0	0	0	204084	0	0	0	0	25388.7	0
expobiome_imp_00350040	0	0	0	0	0	0	0	0	0	0	0	0	0	0	0	0	0	0	0	0	0	0	0	0	0	0	0	0	0	0	26861.1	0	0	0	0	0	0	0	0	0	0
expobiome_imp_00350822	0	0	0	0	0	0	0	0	0	0	0	0	0	0	0	237443	126762	0	0	0	0	203932	0	0	0	0	0	0	0	0	0	0	0	0	0	172268	0	0	0	0	0
expobiome_imp_00350993	0	0	0	0	0	0	0	0	0	0	0	0	0	0	0	166893	0	0	0	0	0	0	0	0	0	0	0	0	0	0	0	0	0	0	0	0	0	0	0	0	0
expobiome_imp_00351018	0	0	0	0	0	0	0	0	0	0	0	0	0	0	0	0	0	0	0	0	0	0	0	0	0	0	0	0	0	0	53214.1	0	0	0	0	0	0	0	0	0	0
expobiome_imp_00351329	0	0	0	0	0	0	0	0	0	0	0	0	0	0	0	0	0	0	73973.2	0	0	0	0	0	0	0	0	0	0	0	0	0	0	0	0	0	0	0	0	0	0
expobiome_imp_00351808	0	0	0	0	0	0	0	0	0	0	300832	0	0	320245	0	0	0	0	0	0	0	0	0	0	0	0	0	0	0	0	0	0	0	0	0	0	0	0	0	0	0
expobiome_imp_00351811	0	0	0	0	0	0	0	0	0	0	300223	0	0	87203.3	0	0	0	0	0	0	0	0	0	0	0	0	0	0	0	0	0	0	0	0	0	0	0	0	0	0	0
expobiome_imp_00351813	0	0	0	0	0	0	0	0	0	0	535307	0	0	373035	0	0	0	0	0	0	0	0	0	0	0	0	0	0	0	0	0	0	0	0	0	0	0	0	0	0	0
expobiome_imp_00351815	0	0	0	0	0	0	0	0	0	0	738646	0	0	462419	0	0	0	0	0	0	0	0	0	0	0	0	0	0	0	0	0	0	0	0	0	0	0	0	0	0	0
expobiome_imp_00351816	0	0	0	0	0	0	0	0	0	0	86840	0	0	0	0	0	0	0	0	0	0	0	0	0	0	0	0	0	0	0	0	0	0	0	0	0	0	0	0	0	0
expobiome_imp_00352410	0	0	0	0	0	0	0	0	0	0	0	346995	0	0	0	0	0	0	0	0	0	0	0	0	0	0	13147.4	0	0	0	0	0	0	0	0	29271.5	17492.1	0	0	0	0
expobiome_imp_00353019	0	0	0	0	0	0	0	0	0	0	1.06316e+06	0	0	0	0	0	0	99071.7	0	0	0	0	0	0	0	0	101166	0	0	0	0	0	0	0	0	0	0	0	0	0	0
expobiome_imp_00353020	0	0	0	0	0	0	0	0	0	0	62034.9	0	0	0	0	0	0	0	0	0	0	0	0	0	0	0	0	0	0	0	0	0	0	0	0	0	0	0	0	0	0
expobiome_imp_00355686	0	0	0	0	0	0	0	0	0	0	0	0	401706	0	0	0	0	0	0	0	0	0	0	0	0	0	0	0	0	0	64217.1	0	0	0	6.53657e+06	0	0	0	0	0	0
expobiome_imp_00355752	0	0	0	0	0	0	0	0	0	0	0	0	0	0	0	0	0	0	0	0	0	0	0	96421.4	511519	0	0	0	0	0	0	0	0	0	0	0	0	0	0	0	392162
expobiome_imp_00356166	0	0	0	0	0	0	0	0	0	0	0	0	46460.2	0	0	0	0	0	0	0	46268.4	0	0	0	0	0	0	0	0	25771.6	0	0	0	0	0	0	0	0	0	0	0
expobiome_imp_00356167	0	0	0	0	0	0	0	0	0	0	0	0	242755	0	0	0	0	0	0	0	0	0	0	0	0	0	0	0	0	0	0	0	0	0	0	0	0	0	0	0	0
expobiome_imp_00356172	0	0	0	0	0	0	0	0	0	0	0	0	688491	0	0	0	0	0	0	0	647428	0	0	0	74307.2	0	0	0	0	406019	0	0	0	0	0	0	0	0	0	0	0
expobiome_imp_00356183	0	0	0	0	0	0	0	0	0	0	0	0	1.43921e+06	0	0	54937.4	0	0	0	0	657719	0	0	0	0	0	0	0	0	833984	0	0	0	0	0	0	0	0	0	0	0
expobiome_imp_00356185	0	0	0	0	0	0	0	0	0	0	0	0	39436.4	0	0	0	0	0	0	0	0	0	0	0	0	0	0	0	0	0	0	0	0	0	0	0	0	0	0	0	0
expobiome_imp_00356189	0	0	0	0	0	0	0	0	0	0	0	0	0	0	0	0	0	0	0	0	0	0	0	0	0	0	0	0	0	355926	0	0	0	0	0	0	0	0	0	0	0
expobiome_imp_00356191	0	0	0	0	0	0	0	0	0	0	0	0	374258	0	0	0	0	0	0	0	36055.3	0	0	0	39751.5	0	0	0	0	104126	0	0	0	0	0	0	0	0	0	0	0
expobiome_imp_00356193	0	0	0	0	0	0	0	0	0	0	0	0	2.07402e+07	0	0	1.3142e+06	0	0	0	0	1.69171e+07	0	0	0	2.36417e+06	0	0	0	0	0	0	0	0	0	0	0	0	0	0	0	3.30745e+06
expobiome_imp_00356198	0	0	0	0	0	0	0	0	0	0	0	0	160869	0	0	0	0	0	0	0	132731	0	0	0	0	0	0	0	0	208683	0	0	0	0	0	0	0	0	0	0	0
expobiome_imp_00356207	0	0	0	0	0	0	0	0	0	0	0	0	130141	0	0	0	0	0	0	0	133697	0	0	0	0	0	0	0	0	0	0	0	0	0	0	0	0	0	0	0	0
expobiome_imp_00357735	0	0	0	0	0	0	0	0	0	0	0	0	0	0	0	52541.8	0	0	0	0	0	0	267418	0	0	0	0	0	0	0	0	0	0	0	0	0	0	0	0	0	0
expobiome_imp_00358144	0	0	0	0	0	0	0	0	0	0	0	0	7.2874e+06	0	3.137e+07	0	0	0	0	0	0	0	0	0	1.98309e+06	0	0	0	0	0	0	0	0	0	0	0	0	0	0	0	923972
expobiome_imp_00358147	0	0	0	0	0	0	0	0	0	0	0	0	228848	0	998862	0	0	0	0	0	0	0	0	0	0	0	0	0	0	0	0	0	0	0	0	0	0	0	0	0	0
expobiome_imp_00358148	0	0	0	0	0	0	0	0	0	0	0	0	291420	0	1.70429e+06	0	0	0	0	0	0	0	0	0	56020.5	0	0	0	0	0	0	0	0	0	0	0	0	0	0	0	0
expobiome_imp_00358398	0	0	0	0	0	0	0	0	0	0	0	0	0	0	0	0	0	0	0	0	0	0	0	0	0	0	0	0	0	0	0	0	0	0	0	0	0	0	217049	0	0
expobiome_imp_00358472	0	0	32261.9	0	0	0	0	0	0	0	0	0	0	0	0	0	0	0	0	0	0	0	0	0	0	0	0	0	0	0	0	0	0	0	0	0	0	0	0	0	0
expobiome_imp_00358623	0	0	0	0	0	0	0	0	0	0	0	118566	0	134132	0	0	0	0	0	0	0	0	0	0	0	0	0	0	0	0	0	0	0	0	0	0	0	0	104497	0	0
expobiome_imp_00358631	0	0	0	0	0	0	0	0	0	0	0	0	0	0	0	0	0	0	0	0	0	0	0	0	0	0	0	0	0	0	0	0	0	0	0	0	0	0	0	0	282978
expobiome_imp_00358989	0	0	0	0	0	0	0	0	0	0	0	0	0	0	0	0	0	0	0	0	0	0	0	0	0	0	0	213642	0	0	0	0	0	0	0	0	0	0	0	0	0
expobiome_imp_00359222	0	0	0	0	0	0	0	0	0	0	0	0	238929	0	0	0	0	0	0	0	0	0	0	0	0	0	0	0	0	0	0	0	0	0	0	0	0	0	0	0	0
expobiome_imp_00360048	0	0	0	0	0	0	0	0	0	0	0	0	0	0	0	0	0	0	0	0	0	0	0	0	0	0	0	0	0	0	0	0	0	0	0	0	0	0	0	0	1.19853e+06
expobiome_imp_00360629	0	0	0	0	0	0	0	0	0	0	0	0	0	0	0	0	0	0	0	0	0	0	0	0	0	0	0	0	0	0	0	0	0	0	0	41652.1	0	0	0	0	0
expobiome_imp_00360740	0	0	0	0	0	0	0	0	0	0	0	0	0	0	0	0	0	0	0	0	0	0	0	0	0	831407	0	0	0	0	0	0	0	0	0	0	0	226252	0	0	0
expobiome_imp_00360841	0	0	0	0	0	0	0	0	0	0	0	0	0	0	0	31890.1	0	0	0	0	0	0	0	0	0	0	0	0	0	0	0	0	0	0	0	0	0	0	0	0	0
expobiome_imp_00360842	0	0	0	0	0	0	0	0	0	0	0	0	0	0	0	33077.3	0	0	0	0	0	0	0	0	0	0	0	0	0	0	0	0	0	0	0	0	0	0	0	0	0
expobiome_imp_00360845	0	0	0	0	0	0	0	0	0	0	0	0	0	0	0	0	0	0	0	0	0	0	0	0	0	0	0	0	0	0	0	0	0	0	0	27696.2	0	0	0	0	0
expobiome_imp_00361230	0	0	0	0	0	0	0	0	0	0	0	0	32321.1	0	0	0	73204.8	0	0	0	0	0	0	0	0	0	0	0	0	0	0	0	85213.2	0	0	0	0	0	0	0	0
expobiome_imp_00362125	0	0	0	0	0	0	0	0	0	0	0	0	0	0	0	0	0	0	0	0	0	0	0	0	0	0	0	0	0	0	0	0	0	0	25270	0	0	0	0	0	0
expobiome_imp_00362127	0	0	0	0	0	0	0	0	0	0	0	0	0	0	0	0	0	0	0	0	0	0	0	0	0	0	0	0	0	0	0	0	0	0	1.29606e+06	0	0	0	0	0	0
expobiome_imp_00362934	0	0	0	0	0	0	0	0	0	0	0	0	0	0	0	0	696132	0	319298	0	0	0	0	0	0	0	0	0	0	0	0	0	0	0	0	0	0	0	0	0	0
expobiome_imp_00363132	0	0	0	0	0	0	0	0	0	0	0	0	0	0	0	0	0	0	0	0	0	0	0	0	0	0	988520	0	0	0	0	0	0	0	0	0	0	0	0	0	0
expobiome_imp_00363198	0	0	0	0	0	0	0	0	0	0	0	0	0	0	0	0	0	0	0	0	0	0	0	0	2.02231e+06	0	0	0	0	0	0	0	0	0	0	0	0	0	0	0	1.59772e+06
expobiome_imp_00363311	0	0	0	0	0	0	0	0	0	0	0	0	0	0	0	0	0	0	0	360114	0	0	0	0	0	0	0	0	0	0	0	0	0	216565	0	0	0	0	0	0	0
expobiome_imp_00363732	0	0	0	0	0	0	0	0	0	0	0	0	0	91841.3	0	0	0	0	0	0	0	0	0	0	0	0	0	0	0	0	0	0	0	0	0	0	0	0	0	0	0
expobiome_imp_00363739	0	0	0	0	0	0	0	0	0	0	0	150642	0	0	0	0	0	0	0	0	0	0	0	0	0	0	0	0	0	0	0	0	0	0	0	0	0	0	0	0	0
expobiome_imp_00363763	0	0	0	0	0	0	0	0	0	0	0	0	0	0	0	0	0	0	0	0	0	0	0	0	0	0	0	0	0	0	0	0	0	0	0	0	0	0	107243	0	0
expobiome_imp_00363770	0	0	0	0	0	0	0	0	0	0	0	229612	0	0	0	0	0	0	0	0	0	0	0	0	0	0	0	0	0	0	0	0	0	0	0	0	0	0	91847.2	0	0
expobiome_imp_00363779	0	0	0	0	0	0	0	0	0	0	0	892201	0	0	0	0	0	0	0	0	0	0	0	0	0	0	0	0	0	0	0	0	0	0	0	0	0	0	1.11585e+06	0	0
expobiome_imp_00364869	0	0	0	0	0	0	0	0	0	0	0	0	0	0	0	0	0	0	0	0	0	0	0	0	0	0	0	0	0	0	0	567561	0	0	0	0	0	0	0	0	0
expobiome_imp_00366027	0	0	0	0	0	0	0	0	0	0	0	0	47371.3	0	838128	0	0	0	0	0	0	0	0	0	0	0	0	0	0	0	0	0	0	0	0	0	0	0	0	0	0
expobiome_imp_00366406	0	0	0	0	0	0	0	0	0	260366	0	0	62112	0	0	0	0	0	0	0	0	0	0	0	0	0	0	0	0	0	0	0	0	0	0	0	0	0	0	0	0
expobiome_imp_00366407	0	0	0	0	0	0	0	0	0	607728	0	0	156122	0	0	0	0	0	0	0	0	0	0	0	0	0	0	0	0	0	0	0	0	0	0	0	0	0	0	0	0
expobiome_imp_00366408	0	0	0	0	0	0	0	0	0	291624	0	0	52325.3	0	0	0	0	0	0	0	0	0	0	0	0	0	0	0	0	0	0	0	0	0	0	0	0	0	0	0	0
expobiome_imp_00366510	0	0	0	0	0	0	0	0	0	0	0	0	0	0	186893	0	0	0	0	0	0	0	0	0	0	0	0	0	0	0	0	0	0	0	0	0	0	0	0	0	0
expobiome_imp_00366944	0	0	0	0	0	0	0	0	0	0	0	0	0	0	0	0	0	45499.4	0	0	0	0	0	0	0	0	0	0	0	0	0	0	0	0	0	0	0	0	0	0	0
expobiome_imp_00367720	0	0	0	0	0	0	0	0	0	0	0	0	0	125484	0	0	0	0	0	0	0	0	0	0	0	0	0	0	0	0	0	0	0	0	0	0	0	0	0	0	0
expobiome_imp_00367721	0	0	0	0	0	0	0	0	0	0	260677	0	0	219820	0	0	0	0	0	0	0	0	0	0	0	0	0	0	0	0	0	0	0	0	0	0	0	0	0	0	0
expobiome_imp_00368143	0	0	0	0	0	0	0	0	0	0	0	0	0	0	0	0	0	0	0	0	0	173866	0	0	0	0	0	0	0	0	0	0	0	0	0	0	0	0	0	0	0
expobiome_imp_00368657	0	0	0	0	0	0	0	0	0	0	0	0	0	0	0	0	0	0	0	0	0	0	0	0	0	0	0	0	0	0	0	29217.9	0	0	0	0	0	0	0	0	0
expobiome_imp_00368907	0	0	0	0	0	72615.6	0	0	0	0	0	0	0	0	0	0	0	0	0	0	0	0	0	0	0	0	0	0	0	0	0	0	0	0	0	0	0	0	0	0	0
expobiome_imp_00368964	0	180507	0	0	0	0	0	0	0	0	0	0	0	0	0	0	0	0	0	0	0	0	0	0	0	0	0	0	0	0	0	0	0	0	0	0	0	0	0	0	0
expobiome_imp_00369088	0	0	0	0	0	0	0	0	0	0	0	0	0	0	0	0	0	0	0	0	0	0	0	125285	304861	0	0	0	0	0	0	0	0	0	0	0	0	0	0	0	566059
expobiome_imp_00370261	0	0	0	0	0	0	0	0	0	0	0	0	0	0	474821	0	0	0	0	0	0	0	0	0	0	0	0	0	0	0	0	0	0	0	0	0	0	0	0	0	0
expobiome_imp_00370573	0	0	0	0	0	0	0	0	0	261397	0	0	0	0	0	0	0	0	121237	0	0	0	0	0	0	0	0	0	0	0	0	0	0	0	0	0	0	0	0	0	0
expobiome_imp_00372431	0	0	0	0	0	0	0	0	0	42416.4	0	0	0	0	0	0	0	0	0	0	0	0	0	0	0	0	0	0	0	0	0	0	0	0	0	0	0	0	0	0	0
expobiome_imp_00372722	0	0	0	0	0	0	0	0	0	0	434114	0	0	276870	0	0	0	0	0	0	0	0	0	0	0	0	0	0	0	0	0	0	0	0	0	0	0	0	0	0	0
expobiome_imp_00372723	0	0	0	0	0	0	0	0	0	0	0	0	0	232368	0	0	0	0	0	0	0	0	0	0	0	0	0	0	0	0	0	0	0	0	0	0	0	0	0	0	0
expobiome_imp_00373849	0	0	0	0	0	0	0	0	0	0	0	0	0	0	0	0	0	0	0	0	0	0	0	0	0	0	0	0	0	0	0	0	0	0	45971.5	0	0	0	0	0	0
expobiome_imp_00373850	0	0	0	0	0	0	0	0	0	0	0	0	0	0	0	0	0	0	0	0	0	0	0	0	0	0	0	0	0	0	0	0	0	0	1.1792e+06	0	0	0	0	0	0
expobiome_imp_00373860	0	0	0	0	0	0	0	0	0	0	0	0	0	0	0	0	0	0	0	0	0	0	0	0	0	0	0	0	0	0	0	0	0	0	83585	0	0	0	0	0	0
expobiome_imp_00374367	0	0	0	0	0	0	0	0	0	0	0	0	0	397103	768660	0	0	0	0	0	0	0	0	0	0	0	0	0	0	0	0	0	0	0	0	0	0	0	0	0	0
expobiome_imp_00374772	0	0	0	0	0	0	0	0	0	2.61743e+06	0	0	640747	0	382898	0	0	0	842401	0	0	0	0	0	186900	0	0	0	0	0	0	0	0	0	0	0	0	0	0	0	0
expobiome_imp_00375396	0	0	0	0	0	0	0	0	0	0	0	0	0	0	0	0	0	0	0	0	57778.9	0	0	0	0	0	0	0	0	0	0	0	0	0	0	0	0	0	0	0	0
expobiome_imp_00375864	0	0	0	0	0	0	0	0	0	0	0	0	0	0	1.5378e+06	0	0	0	0	0	0	0	0	0	0	0	0	0	0	0	0	0	0	0	0	0	0	0	0	0	0
expobiome_imp_00376241	0	0	0	0	0	0	0	0	0	0	0	0	0	0	0	0	0	0	0	0	0	0	0	0	0	0	0	0	0	0	0	0	0	0	247334	0	0	0	0	0	0
expobiome_imp_00376363	0	0	0	0	0	0	0	0	0	0	0	0	0	0	0	0	21939.9	0	0	0	0	0	0	0	0	0	0	0	0	0	0	0	0	0	0	0	0	0	0	0	0
expobiome_imp_00376710	0	0	0	0	0	0	0	0	0	0	0	0	3.69924e+06	0	0	0	0	0	0	0	0	0	0	0	0	4.17573e+06	0	0	0	0	0	0	0	0	0	0	0	0	0	0	0
expobiome_imp_00376853	0	0	0	0	0	0	0	0	0	252417	0	0	0	0	0	0	0	0	0	0	0	0	0	0	0	0	0	0	0	0	0	0	0	0	0	0	0	0	0	0	0
expobiome_imp_00376955	0	0	0	0	0	0	0	0	0	34424.7	0	0	0	0	0	0	0	0	0	0	0	0	0	0	0	0	0	0	0	0	0	0	0	0	0	0	0	0	0	0	0
expobiome_imp_00377379	0	0	0	0	0	0	0	0	0	0	0	0	0	0	0	0	0	0	148748	0	0	0	0	0	0	0	0	0	0	0	0	0	0	0	0	0	0	0	0	0	0
expobiome_imp_00377993	0	0	0	0	0	0	0	0	0	0	0	0	0	0	0	0	0	0	0	0	0	0	0	0	0	0	0	0	0	0	0	0	0	0	0	209528	0	0	0	0	0
expobiome_imp_00377994	0	0	0	0	0	0	0	0	0	0	0	0	0	0	0	0	0	0	0	0	0	0	0	0	0	0	0	0	0	0	0	0	0	0	0	150273	0	0	0	0	0
expobiome_imp_00378229	0	0	0	0	0	0	0	0	0	0	0	0	0	0	0	0	0	0	0	0	0	0	0	0	0	0	85032.6	0	0	0	0	0	0	0	0	0	0	0	0	0	0
expobiome_imp_00378230	0	0	0	0	0	0	0	0	0	0	0	0	0	0	0	0	0	0	0	241535	0	0	0	0	0	0	97341.9	0	0	0	0	0	0	0	0	0	0	0	0	0	0
expobiome_imp_00378231	0	0	0	0	0	0	0	0	0	0	0	0	0	0	0	0	0	0	0	749334	0	0	0	0	0	0	599617	0	0	0	0	0	0	0	0	0	0	0	0	0	0
expobiome_imp_00378285	0	0	0	0	0	0	0	0	0	0	0	0	0	0	0	0	0	0	49296.9	0	0	0	0	0	0	0	37910.2	0	0	0	0	0	0	0	0	0	0	0	0	0	0
expobiome_imp_00378399	0	0	237035	0	0	0	0	0	0	1.75365e+06	0	0	0	0	0	0	0	0	0	0	0	0	0	0	0	0	0	0	0	0	0	0	0	0	0	0	0	0	0	0	0
expobiome_imp_00380237	0	0	0	0	0	0	0	0	0	0	0	0	1.82469e+06	0	0	0	0	0	0	0	1.159e+06	0	0	0	95113.5	0	0	0	0	1.09651e+06	0	0	0	0	0	0	0	0	0	0	0
expobiome_imp_00380241	0	0	0	0	0	0	0	0	0	0	0	0	0	0	0	28592.7	0	0	0	0	1.95115e+06	0	0	0	0	0	0	0	0	0	0	0	0	0	0	0	0	0	0	0	0
expobiome_imp_00380246	0	0	0	0	0	0	0	0	0	0	0	0	0	0	0	0	0	0	0	0	20771.2	0	0	0	0	0	0	0	0	0	0	0	0	0	0	0	0	0	0	0	0
expobiome_imp_00380254	0	0	0	0	0	0	0	0	0	0	0	0	1.30199e+06	0	0	0	0	0	0	0	658853	0	0	0	0	0	0	0	0	531434	0	0	0	0	0	0	0	0	0	0	0
expobiome_imp_00380259	0	0	0	0	0	0	0	0	0	0	0	0	0	0	0	0	0	0	0	0	84398.9	0	0	0	0	0	0	0	0	0	0	0	0	0	0	0	0	0	0	0	0
expobiome_imp_00380886	0	0	0	0	0	0	0	0	0	0	0	0	0	0	0	0	0	0	0	0	0	0	0	0	0	0	0	0	0	0	0	22064.9	0	0	0	0	0	0	0	0	0
expobiome_imp_00381539	0	0	0	0	0	0	0	0	0	0	0	0	0	0	0	0	35218.1	0	0	0	0	0	0	0	0	0	0	0	0	0	0	0	0	0	0	0	0	0	0	0	0
expobiome_imp_00381769	0	0	0	0	0	0	0	0	0	0	0	0	0	0	0	0	0	0	0	0	0	0	0	0	0	0	0	0	30435.2	0	0	0	0	0	0	0	0	0	0	0	0
expobiome_imp_00381856	0	0	0	0	0	0	0	0	0	0	0	0	0	0	0	0	0	0	0	0	0	0	0	0	0	0	0	0	0	0	0	0	0	0	0	26902.3	0	0	0	0	0
expobiome_imp_00382114	0	0	0	0	0	0	0	0	0	217407	0	0	18227.4	0	0	0	0	0	19796.5	0	0	0	0	0	0	0	0	0	0	0	0	0	0	0	0	0	0	0	0	0	0
expobiome_imp_00382194	0	0	0	0	0	0	0	0	0	0	0	0	0	0	0	0	0	0	0	0	0	0	0	0	0	0	0	0	0	0	0	0	0	0	0	0	0	0	31184.2	0	0
expobiome_imp_00382232	0	0	0	0	0	0	0	0	0	0	0	0	0	0	0	0	0	0	0	0	0	0	0	0	0	0	0	0	0	32147.3	0	0	0	169214	0	11603.3	0	0	0	32108.5	0
expobiome_imp_00382343	0	0	0	0	0	0	0	0	0	0	0	0	0	0	0	0	0	0	0	0	0	0	0	0	0	109772	0	23415.8	360436	0	0	0	0	0	0	0	0	0	0	132669	0
expobiome_imp_00383103	0	0	0	0	0	0	0	0	0	0	0	0	0	0	0	0	0	0	451772	0	0	0	0	0	0	0	0	0	0	0	0	0	0	0	0	0	0	0	0	0	0
expobiome_imp_00383258	0	0	0	0	0	0	0	0	0	0	0	0	0	0	0	0	0	0	0	0	10792.6	0	0	0	0	0	0	0	0	0	0	0	0	31623.4	0	0	0	0	0	0	0
expobiome_imp_00383555	0	0	0	0	0	0	0	0	0	0	0	0	769990	0	0	0	0	0	0	0	0	0	0	0	0	0	0	0	0	0	0	0	0	0	0	210805	281154	0	0	0	0
expobiome_imp_00383814	0	0	0	0	0	0	0	0	0	0	0	0	0	0	0	0	0	0	0	0	0	0	0	0	0	0	0	0	0	0	0	0	0	0	0	0	146133	0	0	0	0
expobiome_imp_00384054	0	0	0	0	0	0	0	0	0	0	0	0	0	0	0	0	0	0	0	51510.6	0	0	0	0	0	0	0	0	0	0	0	0	0	0	0	0	0	0	0	0	0
expobiome_imp_00384160	0	0	0	0	0	0	0	0	0	47105.8	0	0	0	0	0	0	0	0	0	0	0	0	0	0	0	0	0	0	0	0	0	0	0	0	0	0	0	0	0	0	0
expobiome_imp_00384175	0	0	0	0	0	0	0	0	0	0	185127	0	0	0	0	0	0	0	0	0	0	0	0	0	0	0	0	0	65802	0	0	0	352316	0	186077	683162	504590	0	0	0	194978
expobiome_imp_00385199	0	0	0	0	0	0	0	0	0	0	0	0	0	0	0	88643.4	0	0	0	0	0	0	0	0	0	0	0	0	0	0	0	0	0	0	0	0	0	0	0	0	0
expobiome_imp_00386257	0	0	0	0	0	0	0	0	0	0	0	0	0	0	0	0	0	0	0	0	0	0	88293	0	0	0	0	0	0	0	32220.3	0	0	0	0	0	0	0	0	0	0
expobiome_imp_00386707	0	0	0	0	0	0	0	0	0	0	0	0	83656.4	0	758286	0	0	0	0	0	0	0	0	0	0	0	0	0	0	0	0	0	0	0	0	0	0	0	0	0	0
expobiome_imp_00386788	0	0	0	0	0	0	0	0	0	0	0	0	0	0	0	0	0	0	0	0	0	0	0	0	0	0	0	0	26807.1	0	0	0	0	18505.1	0	0	0	0	0	0	0
expobiome_imp_00386831	0	0	0	0	0	0	0	0	0	0	0	0	0	0	0	0	0	0	0	0	0	0	0	0	0	0	0	0	0	0	0	0	0	0	779112	0	0	0	0	0	0
expobiome_imp_00386845	0	0	0	0	0	0	0	0	0	0	0	0	0	0	0	0	0	0	0	0	0	0	0	0	28963.6	0	0	0	0	0	0	0	0	0	0	0	33334.6	0	0	0	0
expobiome_imp_00386927	0	0	0	0	0	0	0	0	0	72394.5	0	0	0	0	0	0	0	0	0	0	0	0	0	0	0	0	0	0	0	0	0	0	0	0	0	0	0	0	0	0	0
expobiome_imp_00387023	0	0	0	0	0	0	0	0	0	221441	0	0	105338	0	0	0	0	0	0	0	0	0	0	0	0	0	0	0	0	0	0	0	0	0	0	0	0	0	0	0	0
expobiome_imp_00387025	0	0	0	0	0	0	0	0	0	96472.5	0	0	0	0	0	0	0	0	0	0	0	0	0	0	0	0	0	0	0	0	0	0	0	0	0	0	0	0	0	0	0
expobiome_imp_00387866	0	0	30526.5	0	0	0	0	0	0	0	0	0	0	0	0	0	0	0	0	0	0	0	0	0	0	0	0	0	0	0	0	0	0	0	0	0	0	0	0	0	0
expobiome_imp_00387931	0	0	0	0	0	0	0	0	0	0	0	0	0	0	0	0	0	0	405043	0	0	0	0	0	0	0	0	0	0	0	0	0	0	0	0	0	0	0	0	0	0
expobiome_imp_00388301	0	0	0	0	0	0	0	0	0	38739.6	52188.6	0	0	0	0	0	0	0	0	0	0	0	0	0	249081	0	0	0	0	0	0	0	0	0	0	0	0	0	0	0	686208
expobiome_imp_00388417	0	0	0	0	0	0	0	0	0	0	0	0	0	0	0	0	0	0	37493.3	0	0	0	0	0	0	0	0	0	0	0	0	0	0	0	0	0	0	0	0	0	809320
expobiome_imp_00388798	0	0	0	0	0	0	0	0	0	79207.6	0	0	0	0	0	0	0	0	0	0	0	0	0	0	58876.2	0	0	0	0	0	0	0	0	0	0	0	0	0	0	0	0
expobiome_imp_00389980	0	0	0	0	0	0	0	0	0	0	0	0	0	0	0	0	0	0	376670	0	0	0	0	0	0	0	0	0	0	0	0	0	0	0	0	0	0	0	0	0	42252.9
expobiome_imp_00390643	0	0	0	0	0	0	0	0	0	0	0	0	0	0	0	0	0	0	87139.1	0	0	0	0	0	0	0	0	0	0	0	0	0	0	0	0	0	0	0	0	0	0
expobiome_imp_00390900	0	0	0	0	0	0	0	0	0	0	0	0	0	0	0	0	0	0	0	0	0	0	0	0	0	0	0	0	0	0	0	0	0	0	1.4746e+06	0	0	0	0	0	0
expobiome_imp_00391791	0	0	0	0	0	0	0	0	0	0	0	0	0	0	0	0	0	0	0	0	0	0	0	0	0	0	0	0	0	0	0	0	0	0	295799	0	0	0	0	0	0
expobiome_imp_00392141	0	0	0	0	0	0	0	0	0	0	0	0	0	0	0	0	0	0	0	0	241094	0	0	0	0	0	0	0	0	0	0	0	0	0	0	0	0	0	0	0	1.08098e+06
expobiome_imp_00392563	0	0	0	0	0	0	477743	0	0	0	0	0	0	762194	0	0	0	0	0	0	0	0	0	0	0	0	0	0	0	0	0	0	0	0	0	0	0	0	0	0	0
expobiome_imp_00393413	0	0	0	0	0	0	0	0	0	1.02603e+07	0	0	3.89745e+06	0	2.92014e+06	0	0	0	0	0	0	0	0	0	2.12377e+06	0	0	0	0	0	0	0	0	0	0	0	0	0	0	0	0
expobiome_imp_00393414	0	0	0	0	0	0	0	0	0	131118	0	0	0	0	0	0	0	0	41676.8	0	0	0	0	0	0	0	0	0	0	0	0	0	0	0	0	0	0	0	0	0	0
expobiome_imp_00393497	0	0	0	0	0	0	0	0	0	0	0	0	2.12329e+06	0	0	0	0	0	0	0	0	0	0	0	0	0	0	0	0	931596	0	0	0	0	0	0	0	0	0	0	0
expobiome_imp_00393499	0	0	0	0	0	0	0	0	0	0	0	0	412958	0	0	0	0	0	0	0	0	0	0	0	0	0	0	0	0	39616.2	0	0	0	0	0	0	0	0	0	0	0
expobiome_imp_00393514	0	0	0	0	0	0	0	0	0	374476	0	0	96461	0	0	0	0	0	0	0	0	0	0	0	0	0	0	0	0	0	0	0	0	0	0	0	0	0	0	0	0
expobiome_imp_00393556	0	0	0	0	0	0	0	0	0	40135.6	0	0	0	0	0	0	0	12009.5	0	0	0	0	0	0	0	0	0	0	0	0	0	0	0	0	0	0	0	0	258751	0	29826.2
expobiome_imp_00394731	0	0	0	0	0	0	0	0	0	0	0	0	0	0	0	0	0	0	0	0	0	0	0	0	0	0	0	0	0	0	0	0	0	0	0	27100.7	0	0	0	56436.4	0
expobiome_imp_00394807	0	0	0	0	0	0	0	0	0	0	0	0	0	0	0	0	0	0	0	0	0	0	0	0	0	0	0	0	0	0	0	0	0	0	0	0	0	0	0	0	55996.1
expobiome_imp_00395168	0	0	0	0	0	0	0	0	0	0	0	0	0	0	0	0	0	0	0	0	0	0	0	0	0	0	0	0	0	0	0	0	0	0	547863	0	0	19080.7	0	0	0
expobiome_imp_00396493	0	0	0	0	0	0	0	0	0	0	0	0	0	0	0	0	0	0	0	0	0	0	0	0	0	0	0	0	429659	0	0	0	0	0	0	0	0	0	867891	0	0
expobiome_imp_00396848	0	0	0	0	0	0	0	0	0	0	0	0	0	0	0	0	0	0	0	0	0	0	0	0	1.18777e+06	0	0	0	0	0	0	0	0	416035	0	0	0	0	0	0	0
expobiome_imp_00396954	0	0	0	55189.6	0	0	0	0	0	0	0	0	0	0	0	0	0	0	0	0	0	0	0	0	0	0	0	0	0	0	0	0	0	0	0	0	0	0	0	0	0
expobiome_imp_00398432	0	0	0	0	0	0	0	0	0	0	0	0	0	0	0	0	441209	0	40153.1	0	0	0	0	0	0	0	0	0	0	0	0	0	0	0	0	0	0	0	23492.9	0	0
expobiome_imp_00398451	0	0	0	0	0	0	0	0	0	0	0	0	0	0	0	0	0	0	0	0	0	0	0	0	0	0	0	0	0	0	0	0	0	0	0	0	0	0	325510	0	0
expobiome_imp_00398681	0	0	0	0	0	0	0	0	0	0	0	0	0	0	0	0	0	0	0	0	0	0	0	0	0	0	0	0	0	0	30852.2	0	0	0	0	0	0	0	0	0	0
expobiome_imp_00398991	0	0	0	0	0	0	0	272641	0	0	0	0	0	0	0	0	0	0	0	0	0	0	0	0	645899	0	0	0	0	0	0	0	0	0	0	0	0	0	0	0	0
expobiome_imp_00399799	0	0	0	0	0	0	0	0	0	0	0	0	0	0	0	0	0	0	0	0	0	0	0	0	0	0	0	0	0	0	0	0	0	0	608542	0	0	0	0	0	0
expobiome_imp_00400760	0	0	0	0	0	0	0	0	0	0	0	0	82947.9	0	0	0	0	0	0	0	0	0	0	0	0	0	0	0	0	0	0	0	0	0	0	0	0	0	0	0	0
expobiome_imp_00401061	0	0	0	0	0	0	0	0	0	0	0	0	0	0	0	0	0	0	0	0	0	0	0	0	0	47665.9	0	0	0	0	0	0	0	0	0	0	0	0	0	0	0
expobiome_imp_00401202	0	0	0	0	0	0	0	0	0	0	0	0	0	0	0	0	0	0	0	0	0	0	0	0	0	0	0	0	0	0	0	0	0	0	42419.9	0	0	0	0	0	0
expobiome_imp_00401557	0	0	0	0	0	0	0	0	0	0	0	0	0	0	0	0	0	0	0	0	0	0	0	0	0	0	0	0	0	0	0	0	0	0	0	47513.1	0	0	0	0	0
expobiome_imp_00401885	0	0	0	0	0	0	0	0	0	0	0	0	0	0	0	0	0	0	0	0	0	0	0	0	0	0	0	0	0	0	0	0	0	0	61717.7	0	0	0	0	0	0
expobiome_imp_00402798	0	0	0	0	0	0	0	0	0	0	0	0	0	0	0	0	0	0	0	0	4.54837e+06	0	0	0	0	0	0	0	0	0	0	0	0	0	0	0	0	0	0	0	1.27942e+07
expobiome_imp_00402799	0	0	0	0	0	0	0	0	0	0	0	0	0	0	0	0	0	0	0	0	0	0	0	0	0	0	0	0	0	0	0	0	0	0	0	0	0	0	0	0	596710
expobiome_imp_00403653	0	0	0	0	0	0	0	0	0	0	0	0	0	0	0	0	0	0	0	0	0	0	0	0	0	0	0	0	0	0	0	0	0	0	88227.2	0	0	0	0	0	0
expobiome_imp_00404434	0	0	0	0	0	0	0	0	0	0	0	0	51439.7	0	0	0	0	0	0	0	0	0	0	0	0	0	0	0	0	0	0	0	0	0	0	0	0	0	0	0	0
expobiome_imp_00404488	0	0	0	0	0	0	0	0	0	76754.7	0	0	0	0	0	0	0	0	0	0	0	0	0	0	0	0	0	0	0	0	0	0	0	0	0	0	0	0	0	0	0
expobiome_imp_00404685	0	1.13055e+06	29860.3	0	0	0	0	0	0	0	0	0	0	0	0	0	0	0	0	70035.9	0	0	0	304003	0	0	0	0	0	0	803104	0	0	0	0	0	0	113834	0	48737.1	0
expobiome_imp_00405576	0	0	0	0	0	94739.4	0	0	0	0	0	0	0	0	0	0	0	0	0	0	0	0	0	0	0	0	0	0	0	0	0	0	0	0	0	0	0	0	0	0	0
expobiome_imp_00405681	0	0	0	0	0	0	266093	0	0	0	0	0	0	0	0	0	54597.8	0	0	0	0	0	0	0	102896	81989.1	0	0	0	0	0	0	0	0	0	0	0	0	0	0	0
expobiome_imp_00406619	0	0	0	0	0	0	0	0	0	0	0	0	2.72237e+06	0	0	346830	0	0	0	0	5.56114e+06	0	0	0	204320	0	0	0	0	3.09371e+06	0	0	0	0	0	0	0	0	0	0	107495
expobiome_imp_00406639	0	0	0	0	0	0	0	0	0	0	0	0	212849	0	0	0	0	0	0	0	0	0	0	0	0	0	0	0	0	56184.3	0	0	0	0	0	0	0	0	0	0	0
expobiome_imp_00406640	0	0	0	0	0	0	0	0	0	0	0	0	98969.3	0	0	0	0	0	0	0	152474	0	0	0	0	0	0	0	0	86664.4	0	0	0	0	0	0	0	0	0	0	0
expobiome_imp_00407443	0	0	0	0	0	0	0	0	0	0	0	0	0	0	0	0	0	0	275487	0	0	0	0	0	0	0	0	0	0	0	0	0	0	0	0	0	0	0	0	0	0
expobiome_imp_00407804	0	0	0	0	0	0	0	0	0	0	0	0	0	0	0	0	0	0	0	0	0	29379.5	0	0	0	0	0	0	0	0	0	0	0	0	0	0	0	0	0	0	0
expobiome_imp_00407951	0	0	0	0	0	0	0	0	0	0	0	0	0	0	105621	0	0	0	0	0	0	0	0	0	0	0	0	0	0	0	0	0	0	0	0	0	0	323976	0	0	0
expobiome_imp_00408030	0	0	0	0	0	0	0	0	0	0	0	0	241101	0	0	0	0	0	0	0	0	0	0	0	0	0	0	0	0	0	0	0	0	0	0	0	0	0	0	0	0
expobiome_imp_00408033	0	0	0	0	0	0	0	0	0	0	0	0	63655.2	0	0	0	0	0	0	0	0	0	0	0	0	0	0	0	0	0	0	0	0	0	0	0	0	0	0	0	0
expobiome_imp_00408458	0	0	0	0	0	0	0	0	0	0	0	0	148550	0	0	0	0	0	0	0	0	0	0	0	0	0	0	0	0	0	0	0	0	0	0	0	0	0	0	0	0
expobiome_imp_00408459	0	0	0	0	0	0	0	0	0	0	0	0	63238	0	0	0	0	0	0	0	0	0	0	0	0	0	0	0	0	0	0	0	0	0	0	0	0	0	0	0	0
expobiome_imp_00408462	0	0	0	0	0	0	0	0	0	0	0	0	163674	0	0	0	0	0	0	0	0	0	0	0	0	0	0	0	0	0	0	0	0	0	0	0	0	0	0	0	0
expobiome_imp_00408464	0	0	0	0	0	0	0	0	0	0	0	0	234403	0	0	0	0	0	0	0	0	0	0	0	0	0	0	0	0	0	0	0	0	0	0	0	0	0	0	0	0
expobiome_imp_00408466	0	0	0	0	0	0	0	0	0	0	0	0	145667	0	0	0	0	0	0	0	0	0	0	0	0	0	0	0	0	0	0	0	0	0	0	0	0	0	0	0	0
expobiome_imp_00409610	0	0	0	0	0	0	0	0	0	0	0	0	0	0	0	0	0	0	0	0	0	0	0	0	0	0	0	0	0	0	0	0	0	0	0	0	0	0	0	0	172282
expobiome_imp_00409931	0	0	0	0	0	0	0	0	0	0	0	0	28334.1	0	0	0	0	0	0	0	0	0	0	0	0	0	0	0	0	0	0	0	0	0	0	0	0	0	0	0	0
expobiome_imp_00410146	0	0	0	0	0	0	0	0	0	0	0	0	0	0	0	0	0	0	0	0	0	0	0	0	0	0	0	0	0	0	0	0	0	168134	0	0	0	0	0	0	0
expobiome_imp_00410427	0	0	0	0	0	0	0	0	0	0	0	0	0	0	0	0	0	0	0	0	0	0	602002	0	0	0	0	0	0	0	0	0	0	0	0	0	0	0	0	0	0
expobiome_imp_00410878	0	269990	0	0	51034.9	0	212468	0	0	0	29805.9	0	102157	0	0	0	814385	0	0	97783.5	0	0	0	0	0	0	36393	0	0	0	39960.9	0	0	0	0	0	25572.8	0	0	0	0
expobiome_imp_00411418	0	0	0	0	0	0	0	0	0	0	0	0	0	0	0	0	0	0	0	0	0	0	0	195164	1.42615e+06	0	0	0	0	0	0	0	0	0	0	0	0	0	0	0	697180
expobiome_imp_00411420	0	0	0	0	0	0	0	0	0	0	0	0	0	0	0	0	0	0	0	0	0	0	0	0	167265	0	0	0	0	0	0	0	0	0	0	0	0	0	0	0	256836
expobiome_imp_00411601	0	0	0	0	0	0	0	0	0	0	0	0	140680	0	0	0	0	0	0	0	104570	0	0	0	0	0	0	0	0	84152.3	0	0	0	0	0	0	0	0	0	0	0
expobiome_imp_00411604	0	0	0	0	0	0	0	0	0	0	0	0	551436	0	0	0	0	0	0	0	358192	0	0	0	0	0	0	0	0	253632	0	0	0	0	0	0	0	0	0	0	16638
expobiome_imp_00411784	0	0	0	0	0	0	0	0	0	0	0	0	0	0	0	0	0	0	0	0	0	0	0	0	0	0	0	0	0	0	0	0	0	0	21256.8	0	0	0	0	0	0
expobiome_imp_00412065	0	0	0	0	0	0	0	0	0	0	0	0	0	0	0	0	0	0	0	0	0	309587	0	0	0	0	0	0	0	0	0	0	0	0	0	0	0	0	0	0	0
expobiome_imp_00412175	0	0	0	0	0	0	0	0	0	0	31680.6	0	0	0	0	0	0	0	0	0	0	0	0	0	174101	35561.8	0	0	0	0	0	0	0	0	0	0	0	0	0	0	0
expobiome_imp_00412972	0	0	0	0	0	0	0	0	0	0	0	0	0	0	0	0	0	0	0	0	0	0	0	0	0	0	0	0	476064	0	0	0	0	0	0	0	0	0	0	0	0
expobiome_imp_00413321	0	0	0	0	0	0	0	0	0	0	0	0	0	0	0	0	0	0	0	0	0	0	0	0	0	0	0	0	0	0	0	0	0	82313.2	0	0	0	0	0	0	0
expobiome_imp_00413354	0	0	0	0	0	0	0	0	0	0	0	0	0	0	0	0	0	0	0	0	0	0	0	0	0	0	0	0	0	0	0	0	0	0	0	0	0	0	107721	0	0
expobiome_imp_00413913	0	0	0	0	0	0	0	0	0	0	0	0	0	0	665636	0	0	0	0	0	0	0	0	0	0	0	0	0	0	0	0	0	0	0	0	0	0	0	0	0	0
expobiome_imp_00413974	0	0	0	0	0	0	0	0	0	0	0	0	0	0	0	0	0	0	0	0	0	0	0	0	0	0	0	0	0	0	0	0	357802	0	0	0	0	0	0	0	0
expobiome_imp_00415765	0	0	0	0	0	0	0	0	0	0	0	0	0	0	0	56895.1	0	0	0	0	864644	0	0	0	93229.3	0	0	0	0	698108	0	0	0	0	0	0	0	0	0	0	74240.7
expobiome_imp_00415767	0	0	0	0	0	0	0	0	0	0	0	0	60448.2	0	0	0	0	0	0	0	0	0	0	0	0	0	0	0	0	50919	0	0	0	0	0	0	0	0	0	0	0
expobiome_imp_00415776	0	0	0	0	0	0	0	0	0	0	0	0	1.76335e+06	0	0	328062	0	0	0	0	2.12622e+06	0	0	0	205872	0	0	0	0	1.06201e+06	0	0	0	0	0	0	0	0	0	0	537209
expobiome_imp_00416357	0	0	0	0	0	0	0	0	0	0	0	0	0	0	0	0	0	0	0	0	0	0	0	0	0	0	0	0	0	0	85820.1	0	0	0	0	0	0	0	0	0	0
expobiome_imp_00417108	0	0	0	0	0	0	0	0	0	0	0	0	0	0	0	0	0	0	0	0	0	0	0	0	0	0	0	0	0	0	0	0	0	0	45439.4	0	0	0	0	0	0
expobiome_imp_00417718	0	0	43225.9	0	0	0	0	0	0	0	0	0	0	0	0	0	0	0	0	0	0	0	0	0	0	0	0	0	0	0	0	0	0	0	0	0	0	0	0	0	0
expobiome_imp_00417979	0	0	0	0	0	256306	0	0	0	0	0	0	245942	0	0	0	0	0	0	0	0	0	0	0	0	281766	0	0	0	0	0	0	0	0	194284	0	0	0	0	0	0
expobiome_imp_00417996	0	0	0	0	0	0	0	0	0	0	0	0	0	0	0	0	0	0	0	0	0	0	0	0	0	0	0	0	0	0	0	0	0	0	0	0	38567.7	0	0	0	0
expobiome_imp_00418055	0	0	0	0	0	0	0	0	0	0	0	0	0	0	0	0	0	0	0	0	0	0	0	0	0	0	0	0	0	0	0	0	0	0	0	0	0	0	0	0	22405.2
expobiome_imp_00418066	0	0	0	0	0	0	0	0	0	0	0	0	0	0	0	0	0	0	0	0	75689.7	0	0	0	0	0	0	0	0	0	0	0	0	0	0	0	0	0	0	0	99958.3
expobiome_imp_00418498	0	0	0	0	0	0	0	0	0	0	0	0	0	0	0	0	0	0	0	0	0	0	0	0	0	0	0	0	0	0	0	0	0	0	0	0	0	0	0	0	5.50533e+06
expobiome_imp_00418888	0	0	0	0	0	0	0	0	0	0	0	0	0	0	0	0	0	0	0	0	0	0	0	0	27609.6	0	0	0	0	0	0	0	0	0	0	0	0	0	0	0	0
expobiome_imp_00419269	0	0	0	0	0	209289	0	0	0	0	0	0	0	0	0	0	0	0	0	0	0	0	0	0	0	0	0	0	0	0	0	0	0	0	0	0	0	0	0	0	0
expobiome_imp_00419663	0	0	0	0	0	0	0	0	0	0	0	0	0	0	0	0	0	0	0	0	0	0	1.34005e+06	0	0	0	0	0	0	0	0	0	0	0	0	1.01187e+06	0	0	0	0	0
expobiome_imp_00419679	0	0	0	0	0	0	0	0	0	0	0	0	0	0	211391	0	0	0	0	0	0	0	0	0	0	0	0	0	0	0	0	0	0	0	0	0	0	0	0	0	0
expobiome_imp_00419754	0	0	0	0	0	0	0	0	0	0	0	0	0	0	0	0	0	0	0	0	0	0	0	0	0	19208.1	0	0	0	0	0	0	0	0	1.61577e+06	0	0	10082.6	0	0	0
expobiome_imp_00420836	0	0	0	0	0	0	0	0	0	0	0	0	0	0	0	0	0	0	0	0	0	0	0	0	0	0	0	0	0	0	0	0	0	35604.4	0	0	0	0	0	0	0
expobiome_imp_00420881	0	0	0	0	0	0	0	0	0	0	0	0	0	0	0	0	0	0	0	125036	0	0	0	0	0	0	0	0	0	0	0	0	0	0	0	0	0	0	0	0	0
expobiome_imp_00420911	0	0	0	0	0	0	0	0	0	0	0	0	0	0	0	0	0	0	0	0	0	0	0	0	0	0	0	0	0	0	0	0	0	69004.4	0	0	0	0	0	0	0
expobiome_imp_00422587	0	0	0	0	0	0	0	0	0	28350	0	0	0	0	0	0	0	0	0	0	0	0	0	0	0	0	0	0	0	0	0	0	0	0	0	0	0	0	0	0	0
expobiome_imp_00423617	0	0	0	0	0	0	0	0	0	0	0	0	0	0	0	0	0	0	0	0	0	0	0	688199	2.00097e+06	0	0	905493	0	0	497913	0	0	0	0	0	0	0	0	0	0
expobiome_imp_00424533	80801.7	0	0	0	0	24752.6	23682.5	0	15886.5	0	0	20481.2	46756.4	0	0	75303.9	0	31879.3	0	22183	0	0	127118	12290.7	0	19126.4	0	25350	0	0	114717	246703	244948	58292.6	0	22248.9	0	17285.1	24694.8	0	137863
expobiome_imp_00424827	0	0	0	0	0	0	0	0	0	0	0	0	0	0	0	0	0	0	0	0	0	0	0	0	0	0	0	0	0	0	0	0	0	0	74278.4	0	0	0	0	0	0
expobiome_imp_00424829	0	0	0	0	0	0	0	0	0	0	0	0	0	0	0	0	0	0	0	0	0	0	0	0	0	127573	0	0	0	0	0	0	0	0	0	0	0	103620	0	0	0
expobiome_imp_00425053	0	0	0	0	0	0	0	0	0	57881.4	0	0	0	0	0	0	0	0	0	0	0	0	0	0	0	0	0	0	0	0	0	0	0	0	40467	0	0	0	0	0	0
expobiome_imp_00425390	587862	1.08727e+06	0	0	1.1482e+06	563620	0	229886	38749.5	127535	215928	201285	201326	0	0	90480.1	642369	573507	0	426735	115327	0	342209	304564	0	0	210396	282514	240167	0	0	0	955568	395002	0	279903	215602	0	82982.3	363609	278937
expobiome_imp_00425686	0	0	0	0	0	0	0	0	0	0	0	0	0	0	0	0	0	0	0	0	0	0	0	0	0	0	0	0	0	0	0	0	0	0	0	0	0	0	26938.6	0	0
expobiome_imp_00426407	0	0	0	0	0	0	0	0	0	0	0	0	607704	0	0	0	0	0	0	0	0	0	0	0	0	0	0	0	0	68259.2	0	0	0	0	0	0	0	0	0	0	0
expobiome_imp_00426413	0	0	0	0	0	0	0	0	0	0	0	0	1.2853e+06	0	0	0	0	0	0	0	655090	0	0	0	0	0	0	0	0	635234	0	0	0	0	0	0	0	0	0	0	0
expobiome_imp_00426414	0	0	0	0	0	0	0	0	0	0	0	0	747560	0	0	0	0	0	0	0	225726	0	0	0	0	0	0	0	0	0	0	0	0	0	0	0	0	0	0	0	0
expobiome_imp_00426456	0	0	0	0	0	0	0	0	0	0	0	0	8.52207e+06	0	0	631312	0	0	0	0	5.81674e+06	0	0	0	634545	0	0	0	0	3.38049e+06	0	0	0	0	0	0	0	0	0	0	550945
expobiome_imp_00426912	0	0	0	0	0	0	0	0	0	193027	0	0	0	0	0	0	0	0	0	0	0	0	0	0	0	0	0	0	0	0	0	0	0	0	0	0	0	0	0	0	0
expobiome_imp_00426913	0	0	0	0	0	0	0	0	0	116302	0	0	0	0	0	0	0	0	0	0	0	0	0	0	0	0	0	0	0	0	0	0	0	0	0	0	0	0	0	0	0
expobiome_imp_00427511	0	0	0	0	0	0	0	0	0	0	0	0	1.61037e+06	0	0	0	0	0	0	0	331845	0	0	0	0	0	0	0	0	1.26592e+06	0	0	0	0	0	0	0	0	0	0	0
expobiome_imp_00427517	0	0	0	0	0	0	0	0	0	0	0	0	48503.3	0	0	0	0	0	0	0	0	0	0	0	0	0	0	0	0	0	0	0	0	0	0	0	0	0	0	0	0
expobiome_imp_00427524	0	0	0	0	0	0	0	0	0	0	0	0	25679.7	0	0	0	0	0	0	0	0	0	0	0	0	0	0	0	0	0	0	0	0	0	0	0	0	0	0	0	0
expobiome_imp_00427525	0	0	0	0	0	0	0	0	0	0	0	0	1.32012e+06	0	0	0	0	0	0	0	899090	0	0	0	125427	0	0	0	0	618347	0	0	0	0	0	0	0	0	0	0	0
expobiome_imp_00427536	0	0	0	0	0	0	0	0	0	0	0	0	441394	0	0	0	0	0	0	0	814373	0	0	0	0	0	0	0	0	492377	0	0	0	0	0	0	0	0	0	0	0
expobiome_imp_00427539	0	0	0	0	0	0	0	0	0	0	0	0	261205	0	0	0	0	0	0	0	137066	0	0	0	0	0	0	0	0	122765	0	0	0	0	0	0	0	0	0	0	0
expobiome_imp_00427847	0	0	0	0	0	0	0	0	0	0	0	0	0	0	0	0	0	17784.7	0	0	0	0	0	0	0	0	0	0	0	0	0	0	0	0	0	0	0	0	0	0	0
expobiome_imp_00428149	0	0	0	0	0	0	0	0	0	0	0	0	0	0	0	0	0	0	0	0	0	0	0	0	0	0	0	0	0	0	0	0	0	0	1.03327e+06	0	0	0	0	0	0
expobiome_imp_00428310	0	0	0	0	0	0	0	0	0	0	0	0	0	0	0	0	73986.8	0	0	0	0	0	0	0	0	0	0	0	0	0	0	0	0	0	0	0	0	0	0	0	0
expobiome_imp_00428533	0	0	0	0	0	0	0	0	0	0	0	0	0	0	0	0	0	0	0	0	0	0	0	0	0	0	0	0	0	0	0	0	0	0	0	0	0	0	0	0	877594
expobiome_imp_00428685	0	0	0	0	0	0	0	0	0	0	0	0	0	0	0	0	0	0	0	0	0	0	273884	0	0	0	0	0	0	0	0	0	0	0	0	0	0	0	0	0	0
expobiome_imp_00429276	0	0	0	0	0	0	0	0	0	0	0	0	0	0	0	0	0	0	0	0	50055.1	0	0	0	0	0	0	0	0	0	0	0	0	0	0	0	0	0	0	0	0
expobiome_imp_00429287	0	0	0	0	0	0	0	0	0	0	0	0	0	0	0	0	0	0	0	0	0	0	0	110315	0	0	0	0	0	0	0	0	0	0	0	0	0	0	0	0	0
expobiome_imp_00429342	0	0	0	0	0	0	0	0	0	0	0	0	0	0	0	0	0	0	0	0	517369	0	0	0	0	0	974760	0	0	0	0	0	0	0	0	0	0	0	0	0	0
expobiome_imp_00429343	0	0	0	0	0	0	0	0	0	0	0	0	0	0	0	0	0	0	0	0	27724.8	0	0	0	0	0	0	0	0	0	0	0	0	0	0	0	0	0	0	0	0
expobiome_imp_00429407	0	0	0	0	0	0	0	0	0	0	0	0	0	0	0	0	0	0	0	0	0	0	0	0	0	0	0	0	0	0	0	0	0	0	0	0	0	0	0	0	111015
expobiome_imp_00429568	0	0	0	0	0	0	0	0	0	0	0	0	0	0	0	0	0	0	0	0	0	0	0	0	289182	0	0	0	0	0	0	0	0	0	0	0	0	0	0	0	157755
expobiome_imp_00429623	0	0	0	0	0	0	0	0	0	0	0	0	0	0	0	0	0	0	0	0	0	0	0	0	1.96752e+06	0	0	0	0	0	0	0	0	0	0	0	0	0	0	0	1.91698e+06
expobiome_imp_00429849	0	0	0	0	0	0	346183	0	0	0	0	0	0	0	722947	0	0	38182	0	0	0	0	0	0	0	0	259931	0	0	0	0	0	0	0	0	0	0	0	0	30654.5	0
expobiome_imp_00430061	0	0	0	0	0	0	0	0	0	0	0	0	0	0	0	0	0	0	0	0	0	0	0	0	0	0	0	0	0	0	0	0	0	174341	0	0	0	0	0	137858	0
expobiome_imp_00430120	0	0	0	0	0	0	0	0	0	0	0	0	0	0	0	0	0	0	0	0	0	0	0	0	1.62091e+06	0	0	0	0	0	0	0	0	0	0	0	1.43923e+06	0	0	0	0
expobiome_imp_00430135	96564.1	0	0	0	0	0	0	0	0	0	0	0	0	145494	0	0	0	0	0	130138	0	44621	0	40156.4	0	0	0	61402.4	58566.5	0	0	0	75411.5	39714.2	0	47479.7	102779	0	0	0	0
expobiome_imp_00430156	0	0	0	0	0	0	0	0	0	0	0	0	0	0	0	0	0	0	0	0	0	0	0	0	32971.2	0	0	0	0	0	0	0	0	0	0	0	0	0	0	0	0
expobiome_imp_00430158	0	0	0	0	0	0	0	0	0	0	0	0	0	0	0	0	0	0	0	0	0	0	0	0	62026.8	0	0	0	0	0	0	0	0	0	0	0	187262	0	0	0	0
expobiome_imp_00430214	0	0	0	0	0	0	0	0	0	0	0	0	0	0	0	0	0	0	0	0	0	0	0	0	2.38978e+06	0	0	0	0	0	0	0	0	0	0	0	1.34483e+06	0	0	0	0
expobiome_imp_00430347	0	0	70842.5	0	0	0	0	0	0	0	0	0	0	0	0	0	0	0	0	0	0	0	0	0	0	0	0	0	0	0	0	0	0	0	0	0	0	0	0	0	0
expobiome_imp_00431130	0	0	0	0	0	0	0	0	0	0	0	0	0	0	0	0	0	0	0	0	0	0	0	0	0	0	0	0	0	0	0	0	0	0	0	0	0	0	0	0	283838
expobiome_imp_00431413	0	0	0	0	0	0	0	0	0	0	0	0	0	0	129231	0	0	0	0	0	0	0	0	0	0	0	0	0	0	0	0	0	0	0	0	0	0	0	0	0	0
expobiome_imp_00433622	0	0	0	0	0	0	0	0	0	78939.1	0	0	0	0	0	0	0	0	0	0	0	0	0	0	0	0	0	0	0	0	0	0	0	0	0	0	0	0	0	0	0
expobiome_imp_00433623	0	0	0	0	0	0	0	0	0	71141.7	0	0	0	0	0	0	0	0	0	0	0	0	0	0	0	0	0	0	0	0	0	0	0	0	0	0	0	0	0	0	64288
expobiome_imp_00433689	0	0	0	0	0	0	0	0	0	81819	0	0	0	0	0	0	0	0	0	36214.9	0	0	0	0	0	0	0	0	0	0	0	0	0	0	0	0	0	0	0	0	0
expobiome_imp_00433813	0	0	0	0	0	0	0	0	0	0	0	0	0	0	0	0	0	0	0	0	0	0	0	0	0	0	65965.5	0	0	0	0	0	0	0	0	0	0	0	0	0	0
expobiome_imp_00433872	0	0	0	0	0	0	0	0	0	0	0	0	0	0	0	0	0	0	0	0	0	0	0	0	0	0	0	0	0	0	0	0	0	0	139677	0	0	0	0	0	0
expobiome_imp_00433952	0	0	0	0	0	0	0	0	0	0	0	0	0	0	0	0	0	0	0	0	0	0	0	0	0	0	0	0	0	0	0	0	0	0	20020.8	0	0	0	0	0	0
expobiome_imp_00434131	0	0	0	0	0	0	0	0	0	0	0	0	0	0	0	0	0	0	23280.8	0	0	0	0	0	0	0	0	0	0	0	0	0	0	0	0	0	0	0	0	0	0
expobiome_imp_00434446	0	0	0	0	0	0	0	0	0	0	0	0	0	0	0	0	0	0	0	0	0	0	0	0	1.97479e+07	0	0	0	0	0	0	0	0	0	0	0	0	0	0	0	2.81948e+07
expobiome_imp_00434509	0	0	0	0	0	0	0	0	0	0	0	0	0	0	0	0	0	0	0	0	0	32812.9	0	0	0	0	0	0	0	0	0	0	0	0	0	0	0	0	0	0	0
expobiome_imp_00434691	0	0	0	0	0	0	0	0	0	0	0	0	0	0	0	0	0	0	0	0	0	0	0	0	3.97222e+06	0	0	0	0	0	0	0	0	0	0	0	0	0	0	0	7.35201e+06
expobiome_imp_00435202	0	0	0	0	0	0	0	0	0	60999.5	0	0	0	0	0	0	0	0	0	0	0	0	0	0	0	0	0	0	0	0	0	0	0	0	0	0	0	0	0	0	0
expobiome_imp_00435275	0	0	0	0	0	0	0	0	0	0	0	0	0	0	0	0	0	0	0	0	0	0	0	0	0	0	0	0	0	0	0	0	0	0	63175.1	0	0	0	0	0	0
expobiome_imp_00435496	0	0	0	0	0	0	0	0	0	0	0	0	193275	0	0	0	0	0	0	0	0	0	0	0	0	0	0	0	0	0	0	0	0	0	0	0	0	0	0	0	0
expobiome_imp_00435516	0	0	0	0	0	0	0	0	0	0	0	0	3.7586e+06	0	0	32946	0	0	0	0	2.64172e+06	0	0	0	100012	0	0	0	0	1.6889e+06	0	0	0	0	0	0	0	0	0	0	163963
expobiome_imp_00436108	0	0	0	0	0	0	0	0	0	0	0	0	0	0	0	0	0	0	0	0	0	0	0	0	0	0	0	0	0	0	0	0	0	0	0	0	0	0	693793	0	0
expobiome_imp_00437247	0	0	0	0	0	0	0	0	65864.7	0	0	0	0	0	0	0	0	0	315814	0	0	0	0	0	0	0	0	0	0	0	0	0	0	0	0	0	0	0	0	0	0
expobiome_imp_00437996	0	0	0	0	0	0	0	0	0	0	0	0	0	0	0	0	0	0	0	0	41106	0	0	0	0	0	0	0	0	0	0	0	0	0	0	0	0	0	0	0	0
expobiome_imp_00438838	0	0	0	0	0	0	0	0	0	0	0	0	0	0	0	0	0	0	0	0	0	0	0	0	0	108160	0	0	0	0	0	0	0	0	0	0	0	0	0	0	0
expobiome_imp_00439042	0	0	0	0	0	0	0	0	0	0	0	0	0	0	0	0	0	146585	0	0	0	0	0	0	0	0	0	0	0	0	0	0	0	0	0	0	0	0	0	0	0
expobiome_imp_00439185	0	0	0	0	0	0	0	0	0	0	0	0	46564.5	0	0	0	0	0	0	0	0	0	0	0	0	0	0	0	0	0	0	0	0	0	21794	0	0	0	0	0	0
expobiome_imp_00439260	0	2.71517e+06	0	109556	2.83919e+06	0	0	274230	0	488141	0	0	861841	0	1.91422e+06	1.01983e+06	0	175724	0	983629	0	669206	382054	240532	685687	0	1.28625e+06	651806	0	269487	2.07248e+06	0	0	786912	968886	0	1.51157e+06	175332	279736	461609	0
expobiome_imp_00439925	0	0	0	0	0	0	0	0	0	0	0	0	0	0	0	0	0	0	0	0	0	0	0	0	0	0	0	0	0	0	0	0	0	0	0	0	0	0	0	0	42231
expobiome_imp_00439948	0	0	0	0	0	0	0	0	0	0	0	0	0	0	0	0	0	0	0	0	90916.7	0	0	0	0	0	0	0	0	0	0	0	0	0	0	0	0	0	0	0	186683
expobiome_imp_00439953	0	0	0	0	0	0	0	0	0	0	0	0	0	0	0	0	0	0	0	0	503241	0	0	0	0	0	0	0	0	0	0	0	0	0	0	0	0	0	0	0	438007
expobiome_imp_00440275	0	0	0	0	0	0	0	0	0	860216	0	0	0	0	0	0	0	0	185046	0	0	0	0	0	0	0	0	0	0	0	0	0	0	0	0	0	0	0	0	0	0
expobiome_imp_00440886	0	0	0	0	0	0	0	0	0	0	0	0	0	0	0	0	0	0	0	0	0	0	0	0	0	0	0	0	0	0	0	0	0	0	0	0	0	0	0	0	14864.5
expobiome_imp_00441352	0	0	0	0	0	0	0	0	0	0	0	0	0	0	0	0	0	0	0	0	0	0	0	0	0	0	0	0	0	0	0	0	0	0	119980	0	0	0	0	0	0
expobiome_imp_00442177	0	0	0	0	0	0	0	0	0	0	0	0	0	0	46070.4	0	0	0	0	0	0	0	0	0	0	0	0	0	0	0	0	0	0	0	0	0	0	0	0	0	0
expobiome_imp_00443024	0	0	0	0	0	0	0	0	0	0	0	0	0	0	0	0	0	0	0	0	0	0	0	0	0	0	0	0	0	0	0	0	0	0	0	0	0	0	0	0	68155.5
expobiome_imp_00443623	0	0	0	0	0	0	0	0	0	0	0	0	0	0	0	0	0	0	0	0	0	0	0	105412	299519	0	0	409998	0	0	56380.3	0	0	0	0	0	0	0	0	0	0
expobiome_imp_00443809	0	0	0	0	0	0	0	0	0	0	0	0	0	0	0	0	0	0	0	0	0	0	0	0	0	0	0	0	0	0	0	0	0	0	10403.2	0	0	0	0	0	0
expobiome_imp_00445265	0	0	0	0	0	0	0	0	0	0	0	0	0	0	53453.9	0	0	0	0	144963	0	0	0	0	0	0	0	0	0	0	0	29458	0	0	64912.2	0	0	0	0	0	26349.7
expobiome_imp_00445284	0	0	0	0	0	0	0	0	0	0	0	0	0	0	301039	0	0	0	0	0	0	0	0	0	0	0	0	0	0	0	0	0	0	0	0	0	0	0	0	0	0
expobiome_imp_00446147	0	0	92853.4	0	0	0	0	0	0	547751	0	0	73015.3	0	115630	0	0	0	0	0	67888.6	0	0	0	166288	0	0	76364.6	0	0	0	93542.6	0	0	301540	0	0	0	0	0	0
expobiome_imp_00446153	0	0	0	0	0	0	0	0	0	0	0	0	0	0	0	0	0	0	0	0	0	0	0	0	0	0	0	11441.2	0	0	0	0	0	0	0	0	0	0	0	0	0
expobiome_imp_00446176	0	0	0	0	0	0	0	0	0	0	287521	0	0	0	0	0	0	0	0	0	0	0	0	0	0	0	0	34588.6	0	0	0	0	0	0	0	0	0	0	0	0	0
expobiome_imp_00446306	0	0	0	0	0	0	0	0	0	0	0	0	54952.5	0	0	0	0	0	0	0	0	0	0	0	0	0	0	0	0	0	0	0	0	0	1.42335e+06	0	0	37466.4	0	0	0
expobiome_imp_00446314	0	0	0	0	0	0	0	0	0	0	0	0	0	0	0	0	0	0	0	0	0	0	0	0	0	0	0	0	0	0	0	0	0	0	757360	0	0	0	0	0	0
expobiome_imp_00446315	0	0	0	0	0	0	0	0	0	0	0	0	0	0	0	0	0	0	0	0	0	0	0	0	0	0	0	0	0	0	0	0	0	0	20839.6	0	0	0	0	0	0
expobiome_imp_00446707	0	0	0	0	0	0	0	0	0	0	0	0	554072	0	0	0	0	0	0	0	414912	0	0	0	0	0	0	0	0	155598	0	0	0	0	0	0	0	0	0	0	0
expobiome_imp_00446709	0	0	0	0	0	0	0	0	0	0	0	0	840879	0	0	34838.3	0	0	0	0	316508	0	0	0	0	0	0	0	0	239078	0	0	0	0	0	0	0	0	0	0	0
expobiome_imp_00446713	0	0	0	0	0	0	0	0	0	0	0	0	360516	0	0	0	0	0	0	0	27822.6	0	0	0	0	0	0	0	0	60206.9	0	0	0	0	0	0	0	0	0	0	0
expobiome_imp_00446723	0	0	0	0	0	0	0	0	0	0	0	0	1.06096e+06	0	0	48626.4	0	0	0	0	562786	0	0	0	90709.5	0	0	0	0	515113	0	0	0	0	0	0	0	0	0	0	0
expobiome_imp_00446725	0	0	0	0	0	0	0	0	0	0	0	0	8.56529e+06	0	0	825548	0	0	0	0	4.53793e+06	0	0	0	1.71921e+06	0	0	0	0	6.6257e+06	0	0	0	0	0	0	0	0	0	0	592890
expobiome_imp_00446743	0	0	0	0	0	0	0	0	0	0	0	0	0	0	0	0	0	0	0	0	0	0	0	0	57556.2	0	0	0	0	0	0	0	0	0	0	0	0	0	0	0	0
expobiome_imp_00446841	0	0	0	0	0	0	0	0	0	0	0	0	0	0	137891	0	0	0	276321	0	0	0	0	0	0	0	0	0	0	0	0	0	0	0	0	0	0	0	0	0	0
expobiome_imp_00447102	0	0	0	0	0	0	0	0	0	0	0	0	0	0	0	0	0	0	0	0	0	0	0	0	0	0	0	0	0	0	0	0	0	0	0	0	0	0	0	0	38569
expobiome_imp_00447103	0	0	0	0	0	0	0	0	0	0	0	0	0	0	0	0	0	0	0	0	0	0	0	0	13766.4	0	0	0	0	0	0	0	0	0	0	0	0	0	0	0	16043.4
expobiome_imp_00447560	0	0	0	0	0	0	0	0	0	0	0	0	0	0	0	0	0	0	0	0	0	0	0	0	0	0	0	0	0	0	0	0	0	0	170838	0	0	0	0	0	0
expobiome_imp_00447966	0	0	0	91606.5	0	0	0	0	0	0	0	0	0	0	0	0	0	0	401867	0	0	0	0	0	0	758145	0	0	0	0	0	0	0	0	0	0	0	0	0	0	0
expobiome_imp_00449149	0	0	0	0	0	0	0	0	0	0	0	0	0	0	0	0	0	0	0	0	0	0	0	10937.5	0	0	0	0	0	0	0	0	0	0	0	0	0	0	0	0	0
expobiome_imp_00449336	0	0	0	0	0	0	0	0	0	0	0	0	0	0	0	0	0	0	0	0	0	0	0	0	0	0	0	0	0	0	0	0	0	0	0	0	0	0	0	0	34458.6
expobiome_imp_00450131	0	0	0	0	0	0	0	0	0	43970.7	0	0	0	0	0	0	0	0	0	0	0	0	0	0	0	0	0	0	0	0	0	0	0	0	0	0	0	0	0	0	0
expobiome_imp_00450503	0	0	295707	0	0	0	0	0	0	0	0	0	0	0	0	0	0	0	0	0	0	0	0	0	0	0	0	0	0	0	0	0	0	0	0	0	0	0	0	0	0
expobiome_imp_00450606	0	0	0	0	0	0	0	0	0	0	0	0	0	0	44495.1	0	0	0	0	0	0	0	0	0	0	0	0	0	0	0	0	0	0	0	0	0	0	0	0	0	0
expobiome_imp_00450679	0	0	0	0	0	0	0	0	0	0	0	0	0	0	0	0	0	0	0	0	0	0	0	129816	0	0	0	0	0	0	0	0	0	0	0	0	0	0	0	0	0
expobiome_imp_00450762	0	0	0	0	0	0	0	0	0	0	0	0	0	0	0	0	0	0	0	0	0	0	0	0	366176	0	0	0	0	0	0	0	0	0	0	0	0	0	0	0	0
expobiome_imp_00451248	0	0	0	0	0	0	0	0	0	0	0	0	0	0	329575	0	0	0	0	0	0	0	0	0	0	0	0	0	0	0	0	0	0	0	0	0	0	0	0	0	0
expobiome_imp_00451421	0	0	0	0	0	0	0	0	0	0	0	0	0	0	0	0	0	0	0	0	0	0	0	0	0	0	0	0	0	0	0	0	0	0	0	0	0	0	0	0	50048.5
expobiome_imp_00451662	0	0	0	0	0	0	0	0	0	0	0	0	22238.5	0	0	0	0	0	0	0	0	0	0	0	0	0	0	0	0	0	0	0	0	0	1.27312e+06	0	0	0	0	0	0
expobiome_imp_00451664	0	0	0	0	0	0	0	0	0	0	0	0	0	0	0	0	0	0	0	0	0	0	0	0	0	0	0	0	0	0	0	0	0	0	271404	0	0	0	0	0	0
expobiome_imp_00451983	0	0	0	0	0	0	0	0	0	0	0	0	0	0	0	0	0	0	0	0	0	0	0	0	99732.8	0	0	0	0	0	0	0	0	0	0	0	0	0	0	0	0
expobiome_imp_00452329	0	0	0	0	0	0	0	0	0	0	0	0	0	0	0	0	0	0	0	0	0	0	0	0	0	0	0	0	0	0	0	0	0	0	69379.8	0	0	0	0	0	0
expobiome_imp_00452332	0	0	0	0	0	0	0	0	0	0	0	0	0	0	0	0	0	0	0	0	0	0	0	0	0	0	0	0	0	0	0	0	0	0	821753	0	0	0	0	0	0
expobiome_imp_00452334	0	0	0	0	0	0	0	0	0	0	0	0	37985.3	0	0	0	0	0	0	0	0	0	0	0	0	153345	0	0	0	0	0	0	0	0	3.39685e+06	0	0	54355.5	0	0	0
expobiome_imp_00452335	0	0	0	0	0	0	0	0	0	0	0	0	0	0	0	0	0	0	0	0	0	0	0	0	0	0	0	0	0	0	0	0	0	0	38476.9	0	0	0	0	0	0
expobiome_imp_00452338	0	0	0	0	0	0	0	0	0	0	0	0	0	0	0	0	0	0	0	0	0	0	0	0	0	0	0	0	0	0	0	0	0	0	1.49348e+06	0	0	0	0	0	0
expobiome_imp_00452339	0	0	0	0	0	0	0	0	0	0	0	0	0	0	0	0	0	0	0	0	0	0	0	0	0	0	0	0	0	0	0	0	0	0	294855	0	0	0	0	0	0
expobiome_imp_00452342	0	0	0	0	0	0	0	0	0	0	0	0	0	0	0	0	0	0	0	0	0	0	0	0	0	0	0	0	0	0	0	0	0	0	94774.9	0	0	0	0	0	0
expobiome_imp_00452346	0	0	0	0	0	0	0	0	0	0	0	0	0	0	0	0	0	0	0	0	0	0	0	0	0	0	0	0	0	0	0	0	0	0	17583.5	0	0	0	0	0	0
expobiome_imp_00452829	0	0	0	0	0	0	0	0	0	0	0	0	0	0	0	0	0	0	0	0	0	0	0	0	135915	0	0	0	0	0	0	0	0	0	0	0	0	0	0	0	0
expobiome_imp_00452911	0	0	0	0	0	0	0	0	0	0	0	0	0	0	0	0	0	0	0	0	0	0	0	0	0	0	0	0	0	0	0	0	0	0	0	0	0	0	0	0	182800
expobiome_imp_00453856	0	0	0	0	0	0	0	0	0	0	0	0	0	0	0	0	0	0	0	0	0	0	0	57957.3	0	0	0	0	0	0	0	0	0	0	0	0	0	0	0	0	0
expobiome_imp_00453879	204370	0	0	0	0	0	0	0	0	0	0	0	0	0	0	0	0	0	0	0	0	0	0	0	0	167746	0	0	0	0	0	0	0	0	0	587607	0	0	0	0	0
expobiome_imp_00453989	0	47103.5	0	0	0	0	0	35436.1	0	0	0	0	0	0	0	235458	0	0	0	49587	0	0	0	0	0	0	0	0	0	0	0	0	0	0	57082.1	0	0	0	0	0	0
expobiome_imp_00454119	0	0	0	0	0	0	0	0	0	0	0	0	0	0	0	0	0	0	0	0	0	0	0	0	0	0	0	0	0	0	0	0	0	0	0	0	0	0	0	0	193849
expobiome_imp_00455215	0	0	0	0	0	0	0	0	0	0	84299.2	0	0	47757.6	0	0	0	0	180488	0	0	0	0	0	49254.4	0	133395	0	0	0	0	90854.5	0	235185	0	0	0	0	0	0	0
expobiome_imp_00455776	0	0	0	0	0	0	0	0	0	0	0	0	0	0	0	0	0	0	0	0	0	0	0	0	0	0	0	0	0	0	0	0	0	0	0	0	0	0	50219.5	0	0
expobiome_imp_00456162	0	0	0	0	0	0	0	213636	0	0	0	0	0	0	0	0	0	0	0	0	0	0	0	0	0	0	0	0	0	0	0	0	0	0	0	0	0	0	0	0	0
expobiome_imp_00456418	0	0	0	0	0	0	0	0	0	38422.4	0	0	0	0	0	0	0	0	0	0	0	0	0	0	0	0	0	0	0	0	0	0	0	0	0	0	0	0	0	0	0
expobiome_imp_00457049	0	0	0	0	0	0	0	0	0	0	0	0	0	0	0	0	0	0	0	0	0	0	0	0	0	0	0	0	0	0	0	0	0	0	149974	0	0	0	0	0	0
expobiome_imp_00457506	0	0	0	0	0	0	0	0	0	0	0	0	0	433515	0	0	0	0	0	0	0	0	0	0	0	0	0	0	0	0	0	0	0	0	0	0	0	0	0	0	0
expobiome_imp_00457591	0	0	0	0	0	0	0	0	0	0	0	0	26061.5	0	0	0	0	0	0	0	0	0	0	0	0	0	0	0	0	0	0	0	0	0	0	0	0	0	0	0	0
expobiome_imp_00457592	0	0	0	0	0	0	0	0	0	0	0	0	105908	0	0	0	0	0	0	0	0	0	0	0	0	0	0	0	0	0	0	0	0	0	0	0	0	0	0	0	0
expobiome_imp_00457593	0	0	0	0	0	0	0	0	0	0	0	0	47470	0	0	0	0	0	0	0	0	0	0	0	0	0	0	0	0	0	0	0	0	0	0	0	0	0	0	0	0
expobiome_imp_00457599	0	0	0	0	0	0	0	0	0	0	0	0	180574	0	0	0	0	0	0	0	0	0	0	0	0	0	0	0	0	0	0	0	0	0	0	0	0	0	0	0	0
expobiome_imp_00457600	0	0	0	0	0	0	0	0	0	0	0	0	29773.3	0	0	25187.9	0	0	0	0	0	0	0	0	0	0	0	0	0	0	0	0	0	0	0	0	0	0	0	0	0
expobiome_imp_00457610	0	0	0	0	0	0	0	0	0	0	0	0	0	0	0	128749	0	0	0	0	0	0	0	0	0	0	0	0	0	0	0	0	0	0	0	0	0	0	0	0	0
expobiome_imp_00457875	0	0	0	0	0	0	0	0	0	0	0	41862.4	0	0	0	0	0	0	0	0	0	0	0	0	0	0	0	0	0	0	0	0	0	165143	0	0	0	0	0	0	0
expobiome_imp_00458215	0	0	0	0	0	0	0	0	0	0	0	0	0	0	0	0	0	0	0	0	0	0	0	0	0	0	0	0	0	0	0	0	0	0	0	11552	0	0	0	0	0
expobiome_imp_00458492	0	0	0	0	0	0	0	0	0	0	0	0	0	0	0	0	0	0	0	0	0	0	0	0	159496	0	0	0	0	0	0	0	0	0	0	0	0	0	0	0	208878
expobiome_imp_00458944	0	0	0	0	0	0	0	0	0	0	0	789038	0	94530	0	0	0	0	0	0	0	0	0	0	0	0	0	0	206491	0	0	0	0	0	0	0	0	0	629644	0	0
expobiome_imp_00458957	0	0	0	0	0	0	0	0	0	0	0	32160.8	0	0	0	0	0	0	0	0	0	0	0	0	0	0	0	0	0	0	0	0	0	0	0	0	0	0	0	0	0
expobiome_imp_00459092	0	0	0	0	0	0	0	0	0	0	0	0	0	0	0	0	0	0	0	0	0	0	0	0	0	0	0	0	0	0	0	0	0	0	0	0	65182.5	0	0	0	0
expobiome_imp_00459116	0	0	0	0	0	0	0	0	0	0	0	0	0	0	0	0	0	0	0	0	0	0	0	0	192093	0	0	0	0	0	0	0	0	0	0	0	223317	0	0	0	0
expobiome_imp_00459117	0	0	0	0	0	0	0	0	0	0	0	0	0	0	0	0	0	0	0	0	0	0	0	0	0	0	0	0	0	0	0	0	0	0	0	0	270885	0	0	0	0
expobiome_imp_00459163	0	0	0	0	0	0	0	0	0	0	0	0	0	0	0	0	0	0	0	0	0	0	0	0	577371	0	0	0	0	0	0	0	0	0	0	0	424191	0	0	0	0
expobiome_imp_00459205	0	0	0	0	0	0	0	0	0	0	0	0	0	0	0	0	0	0	0	0	0	0	0	0	0	742715	0	0	0	0	0	0	0	0	0	0	0	0	0	0	0
expobiome_imp_00459344	0	0	0	0	0	0	0	0	0	0	0	0	0	0	0	0	0	0	674808	0	0	0	0	0	0	0	0	0	0	0	0	0	0	0	0	0	0	0	0	0	0
expobiome_imp_00459420	0	0	0	0	0	0	0	0	0	0	0	0	0	0	323805	0	0	0	0	0	0	0	0	0	0	0	0	0	0	0	0	0	0	0	0	0	0	0	0	0	0
expobiome_imp_00461515	0	0	0	0	0	0	0	0	0	0	0	0	0	0	0	0	0	0	0	0	0	0	0	0	0	0	0	0	0	0	0	0	0	0	54747.4	0	0	0	0	0	0
expobiome_imp_00461565	0	0	0	0	0	0	0	0	0	0	0	0	0	0	0	0	0	0	0	0	0	0	0	0	0	0	0	0	0	0	0	0	0	0	0	0	0	0	0	0	652165
expobiome_imp_00461808	0	0	0	0	0	0	0	0	0	36631.3	0	0	0	0	0	0	156329	0	0	0	0	0	0	0	0	0	0	0	0	0	0	0	0	0	0	0	0	0	0	0	0
expobiome_imp_00461989	0	0	0	0	0	0	0	527502	0	0	0	0	131987	0	0	0	0	0	0	0	0	0	0	0	0	0	0	0	0	0	0	0	0	0	0	0	0	0	0	0	0
expobiome_imp_00462234	0	0	0	0	0	0	0	0	0	0	0	0	0	0	0	0	0	0	0	0	0	0	0	0	166241	0	0	0	0	0	0	0	0	0	0	0	0	0	0	0	0
expobiome_imp_00462316	0	0	0	0	0	0	0	0	0	0	0	0	0	0	0	0	0	0	0	0	0	0	0	0	0	0	0	0	0	0	0	0	0	77696.6	0	0	254529	0	0	0	0
expobiome_imp_00462349	0	0	0	0	0	0	0	0	0	0	0	0	0	0	0	0	0	0	0	0	0	0	0	0	0	0	0	0	0	0	0	0	0	0	37216.3	0	0	0	0	0	0
expobiome_imp_00462559	0	0	0	0	0	0	0	0	0	0	0	0	0	0	0	0	0	0	0	0	0	0	0	0	0	0	0	0	0	0	0	0	0	25328.9	0	0	0	0	0	0	0
expobiome_imp_00462816	0	0	0	0	0	0	0	0	0	0	0	0	0	0	0	0	0	0	0	0	0	0	0	0	0	0	0	0	0	0	0	0	0	0	0	104497	0	0	0	0	0
expobiome_imp_00463487	1.57778e+06	389985	0	242896	1.59974e+06	3.07087e+06	1.23855e+06	195441	529870	169816	272791	927357	3.32448e+06	252485	98332.6	536037	3.84457e+06	230075	915263	237175	0	397599	781038	0	679423	0	709874	425907	4.38563e+06	0	0	318337	1.45724e+06	565134	108237	1.66442e+06	1.31643e+06	42101.5	3.15457e+06	0	447308
expobiome_imp_00464036	0	78968.2	0	0	0	0	0	0	0	0	0	0	0	0	0	0	0	0	0	0	0	0	36825.3	0	0	0	0	0	0	0	0	0	0	0	0	0	0	0	0	0	7.27177e+06
expobiome_imp_00464236	0	0	0	0	0	0	0	0	0	0	0	0	15937.5	0	0	0	0	0	0	0	0	0	0	0	0	0	0	20687.7	0	0	0	0	0	0	0	0	0	0	0	0	0
expobiome_imp_00464247	0	0	0	0	0	0	0	0	0	0	0	0	0	0	0	0	0	0	0	0	0	0	0	0	0	0	0	0	0	0	0	0	0	0	0	12502.8	0	0	0	0	0
expobiome_imp_00464336	0	0	0	0	0	0	0	0	0	0	0	0	0	0	0	0	0	0	439635	0	0	0	0	0	0	0	0	0	0	0	0	0	0	0	0	0	0	0	0	0	0
expobiome_imp_00464517	0	0	0	0	0	0	0	0	0	0	0	0	0	0	0	0	0	0	0	0	0	0	0	0	0	0	0	0	0	0	0	43054.5	0	0	0	0	0	0	80018.5	0	0
expobiome_imp_00464617	0	0	0	0	0	0	0	0	0	39881.4	0	0	0	0	0	0	0	0	0	0	0	0	0	0	0	0	0	0	0	0	0	0	0	0	0	0	0	0	0	0	0
expobiome_imp_00465244	0	0	0	0	0	0	0	0	0	0	0	0	0	0	0	0	0	0	0	0	0	0	0	0	0	91882.1	0	0	0	0	0	0	0	0	1.84994e+06	0	0	92698.2	0	0	0
expobiome_imp_00465245	0	0	0	0	0	0	0	0	0	0	0	0	0	0	0	0	0	0	0	0	0	0	0	0	0	0	0	0	0	0	0	0	0	0	125645	0	0	0	0	0	0
expobiome_imp_00465246	0	0	0	0	0	0	0	0	0	0	0	0	0	0	0	0	0	0	0	0	0	0	0	0	0	0	0	0	0	0	0	0	0	0	398522	0	0	0	0	0	0
expobiome_imp_00465284	0	0	0	0	0	0	0	0	0	0	0	0	0	0	0	0	0	393606	0	0	0	0	0	168197	0	0	0	0	0	0	0	0	0	0	0	0	0	0	0	0	0
expobiome_imp_00465538	0	0	0	0	0	0	0	0	0	0	0	0	0	0	0	0	0	0	0	0	0	0	0	0	0	0	0	0	0	0	0	0	0	0	79738	46541.3	0	0	0	223332	0
expobiome_imp_00466401	0	0	0	0	0	0	0	0	0	0	0	0	0	0	0	0	0	0	0	0	0	0	0	0	0	0	0	0	0	0	0	0	0	0	137775	0	0	0	0	0	0
expobiome_imp_00466668	0	0	0	0	0	0	0	0	0	0	0	0	0	0	72052	0	0	0	0	0	0	0	0	0	0	0	0	0	0	0	0	0	0	0	0	0	0	0	0	0	0
expobiome_imp_00467420	0	0	0	0	0	0	0	0	0	0	0	0	0	0	0	0	0	0	0	0	0	0	0	0	0	0	0	0	0	0	190738	0	0	0	0	0	0	0	0	0	0
expobiome_imp_00467808	0	0	0	0	0	0	0	0	0	0	0	0	0	0	0	0	0	0	0	0	0	0	0	0	0	0	0	0	0	0	0	0	0	0	280895	0	0	0	0	0	0
expobiome_imp_00467809	0	0	0	0	0	0	0	0	0	0	0	0	0	0	0	0	0	0	0	0	0	0	0	0	0	0	0	0	0	0	0	0	0	0	116884	0	0	0	0	0	0
expobiome_imp_00469020	0	0	0	0	0	0	0	0	0	0	0	0	0	0	0	0	0	0	0	0	0	0	0	0	0	0	0	0	0	0	0	0	0	0	0	0	0	0	0	0	63738
expobiome_imp_00469357	0	0	0	0	0	0	0	0	0	0	0	0	49784	0	176209	0	0	0	0	0	0	0	0	0	0	0	0	0	0	0	0	0	0	0	0	0	0	0	0	0	0
expobiome_imp_00469358	0	0	0	0	0	0	0	0	0	0	0	0	0	0	148646	0	0	0	0	0	0	0	0	0	0	0	0	0	0	0	0	0	0	0	0	0	0	0	0	0	0
expobiome_imp_00469360	0	0	0	0	0	0	0	0	0	0	0	0	33629.8	0	376047	0	0	0	0	0	0	0	0	0	0	0	0	0	0	0	0	0	0	0	0	0	0	0	0	0	0
expobiome_imp_00469363	0	0	0	0	0	0	0	0	0	0	0	0	0	0	382547	0	0	0	0	0	0	0	0	0	0	0	0	0	0	0	0	0	0	0	0	0	0	0	0	0	0
expobiome_imp_00469367	0	0	0	0	0	0	0	0	0	0	0	0	86882.8	0	581473	0	0	0	0	0	0	0	0	0	0	0	0	0	0	0	0	0	0	0	0	0	0	0	0	0	0
expobiome_imp_00469369	0	0	0	0	0	0	0	0	0	0	0	0	64944.2	0	183440	0	0	0	0	0	0	0	0	0	0	0	0	0	0	0	0	0	0	0	0	0	0	0	0	0	0
expobiome_imp_00469371	0	0	0	0	0	0	0	0	0	0	0	0	70324	0	101999	0	0	0	0	0	0	0	0	0	0	0	0	0	0	0	0	0	0	0	0	0	0	0	0	0	0
expobiome_imp_00469372	0	0	0	0	0	0	0	0	0	0	0	0	26241.7	0	620408	0	0	0	0	0	0	0	0	0	0	0	0	0	0	0	0	0	0	0	0	0	0	0	0	0	0
expobiome_imp_00469373	0	0	0	0	0	0	0	0	0	0	0	0	109266	0	0	0	0	0	0	0	0	0	0	0	0	0	0	0	0	0	0	0	0	0	0	0	0	0	0	0	0
expobiome_imp_00469376	0	0	0	0	0	0	0	0	0	0	0	0	30515.9	0	71580.1	0	0	0	0	0	0	0	0	0	0	0	0	0	0	0	0	0	0	0	0	0	0	0	0	0	0
expobiome_imp_00469793	0	0	0	0	0	0	0	0	0	0	0	0	0	0	0	0	0	0	0	0	0	0	0	0	0	0	0	0	0	0	21680.4	0	0	0	0	0	0	0	0	0	0
expobiome_imp_00470540	0	0	0	0	0	0	0	0	0	0	0	0	0	0	0	0	0	0	0	0	0	0	0	0	0	0	0	0	0	0	0	0	0	0	0	0	0	0	269265	0	0
expobiome_imp_00470716	0	0	0	0	0	0	0	0	0	0	0	0	0	0	0	0	0	0	0	0	0	0	0	156928	1.29937e+06	0	0	0	0	0	0	0	0	0	0	0	0	0	0	0	943119
expobiome_imp_00470717	0	0	0	0	0	0	0	0	0	0	0	0	0	0	0	0	0	0	0	0	0	0	0	0	134322	0	0	0	0	0	0	0	0	0	0	0	0	0	0	0	183788
expobiome_imp_00471947	0	0	0	0	0	0	0	0	0	0	0	0	0	0	0	0	0	0	0	0	0	0	0	0	0	0	0	0	0	0	127078	0	0	0	0	0	0	0	0	0	0
expobiome_imp_00472052	0	0	0	0	0	0	0	0	0	0	0	0	0	0	0	0	0	0	242616	0	0	0	0	0	0	0	0	0	0	0	0	0	0	0	0	0	0	0	0	0	0
expobiome_imp_00472214	0	0	0	0	0	0	0	0	0	0	0	0	30978.8	0	0	315221	0	0	0	0	0	0	0	0	0	0	0	0	0	479037	0	0	0	0	0	0	0	0	0	0	0
expobiome_imp_00472305	0	0	0	0	0	0	0	0	0	0	0	0	0	0	0	0	0	0	0	0	0	0	0	0	0	0	184168	0	0	0	0	0	0	0	0	0	0	0	0	0	0
expobiome_imp_00472512	0	0	0	0	0	0	0	75444.3	0	0	0	0	0	0	0	0	0	0	0	0	0	0	0	0	0	0	37470.3	0	0	0	0	0	0	0	0	0	0	686015	0	0	0
expobiome_imp_00472576	0	0	0	0	0	0	0	0	0	0	0	0	0	0	0	0	0	0	0	0	0	0	0	0	42112.7	0	0	0	0	0	0	0	0	0	0	0	0	0	0	0	0
expobiome_imp_00472580	0	0	0	0	0	0	0	0	0	0	0	0	0	0	0	0	0	0	0	0	0	0	0	0	34536	0	0	0	0	0	0	0	0	0	0	0	0	0	0	0	0
expobiome_imp_00473079	0	0	0	0	0	0	0	0	0	0	0	0	0	0	0	0	0	0	0	0	0	0	0	0	0	0	0	106940	0	0	0	0	0	0	0	0	0	0	0	0	0
expobiome_imp_00473104	821431	272127	0	0	363175	141462	37729.3	82765.7	225047	231033	156405	76044.9	644891	250357	0	1.55585e+06	1.1212e+06	253751	434328	450010	116257	0	201480	988238	543884	119455	338893	282208	1.52035e+06	215534	0	232729	195909	1.87498e+06	79761.4	428390	185642	0	478159	47140.4	49696.6
expobiome_imp_00473169	0	0	0	0	0	0	0	0	0	0	0	0	0	0	0	0	0	0	0	0	0	0	0	0	0	45082.9	0	0	0	0	0	0	0	0	2.49799e+06	0	0	0	0	0	0
expobiome_imp_00473447	0	0	0	0	0	0	0	0	0	0	0	0	0	0	0	0	0	0	0	0	0	0	0	39731.5	0	324010	0	0	0	0	0	0	0	0	0	0	0	190835	0	0	0
expobiome_imp_00473448	0	0	0	0	0	0	0	0	0	0	0	0	49961.9	0	0	0	0	0	0	0	0	0	0	0	0	359689	0	0	0	0	0	0	0	0	5.24424e+06	0	0	51162.2	0	0	0
expobiome_imp_00473465	0	0	0	0	0	0	0	0	0	0	0	0	84536.8	0	0	0	0	0	0	0	0	0	0	0	0	0	0	0	0	0	0	0	0	0	2.81329e+06	0	0	0	0	0	0
expobiome_imp_00473656	0	0	0	0	0	0	0	0	0	0	0	0	0	0	0	0	0	0	37277.3	0	0	0	0	0	0	0	0	0	0	0	0	0	0	0	0	0	0	0	0	0	0
expobiome_imp_00473724	0	0	0	0	0	0	0	0	0	0	0	0	36727	0	0	0	0	0	0	0	0	0	0	0	0	0	0	0	0	0	0	0	0	0	0	0	0	0	0	0	0
expobiome_imp_00474082	0	0	0	0	0	0	0	0	0	0	0	0	0	0	0	0	0	0	0	0	0	0	0	0	0	0	0	0	0	0	0	0	0	0	0	0	0	260082	0	0	57306.8
expobiome_imp_00474395	0	0	0	0	0	0	0	0	0	0	0	0	0	0	0	0	0	0	0	0	0	0	0	0	356330	0	0	0	0	0	0	0	0	0	0	0	0	0	0	0	0
expobiome_imp_00474721	0	0	0	0	0	0	0	0	0	0	0	0	0	0	0	0	0	0	0	0	0	0	0	0	0	0	0	0	0	0	0	0	0	0	0	0	0	0	54272.6	0	0
expobiome_imp_00474723	0	0	0	0	0	0	0	0	0	0	0	0	0	0	0	0	0	0	0	0	0	0	0	0	0	0	0	0	0	0	0	0	0	0	0	0	0	0	58247.9	0	0
expobiome_imp_00474724	0	0	0	0	0	0	0	0	0	0	0	0	0	0	0	0	0	0	0	0	0	0	0	0	0	0	0	0	0	0	0	0	0	0	0	0	0	0	214842	0	0
expobiome_imp_00474735	0	0	15423.2	0	0	0	0	0	0	0	0	0	0	0	0	0	632284	0	146734	67423	0	0	0	0	0	0	0	0	0	0	0	0	0	0	0	0	0	0	163493	0	0
expobiome_imp_00475017	0	0	0	0	0	0	0	0	0	0	0	0	0	0	0	0	0	0	93958.9	0	0	0	0	0	0	0	0	0	0	0	0	0	0	0	0	0	0	0	0	0	0
expobiome_imp_00475059	0	0	0	0	0	0	0	0	0	0	0	0	0	0	0	0	0	0	0	0	0	0	0	0	0	0	0	0	0	0	0	0	0	0	47785.4	0	0	0	0	0	0
expobiome_imp_00475970	0	0	0	0	0	0	0	0	0	0	0	0	0	0	0	0	0	0	0	126079	0	0	0	0	0	0	0	0	0	0	0	0	0	0	0	0	0	0	0	0	0
expobiome_imp_00475981	0	0	0	0	0	0	0	0	0	0	0	0	0	0	0	0	0	0	0	56932.6	0	0	0	0	0	0	0	0	0	0	0	0	0	0	0	0	0	0	0	0	0
expobiome_imp_00476150	0	0	0	0	0	0	0	0	0	0	0	0	0	0	0	0	0	0	0	0	0	0	0	0	0	0	0	0	0	0	0	0	0	0	0	0	0	0	0	0	179720
expobiome_imp_00476361	0	0	0	0	0	0	0	0	0	0	0	0	0	0	0	0	0	0	0	0	0	0	0	0	0	0	0	0	0	251897	0	0	0	0	0	0	0	0	0	0	0
expobiome_imp_00476565	0	0	0	0	0	0	0	0	0	0	0	0	0	0	0	0	0	141499	0	0	0	0	0	0	0	0	0	0	0	0	0	0	0	0	0	0	0	0	0	0	0
expobiome_imp_00476643	0	0	0	0	0	0	0	0	0	0	0	0	0	0	0	0	0	0	0	0	0	0	0	0	0	46643.6	0	0	0	0	0	0	0	0	0	0	0	0	0	0	0
expobiome_imp_00476797	0	0	0	0	0	0	0	0	0	0	0	0	0	0	0	0	0	0	0	0	0	0	0	0	0	0	0	0	0	56775.6	0	0	0	0	0	0	0	0	0	0	0
expobiome_imp_00476806	0	0	0	0	0	0	0	0	0	0	0	0	40897.8	0	0	0	0	0	0	0	0	0	0	0	0	0	0	0	0	0	0	0	0	0	0	0	0	0	0	0	0
expobiome_imp_00476814	0	0	0	0	0	0	0	0	0	0	0	0	263951	0	0	0	0	0	0	0	354403	0	0	0	34311.8	0	0	0	0	316819	0	0	0	0	0	0	0	0	0	0	24869.4
expobiome_imp_00477990	0	0	0	0	0	0	0	0	0	0	648023	745039	97133.5	0	0	0	0	0	249943	102451	0	0	0	0	0	0	0	0	774032	0	0	0	0	0	0	0	0	0	0	0	0
expobiome_imp_00478074	0	125683	0	0	0	0	0	0	0	0	0	0	0	0	0	0	0	0	0	0	0	0	0	0	0	0	0	0	0	34712.3	0	0	0	0	0	0	0	0	0	0	0
expobiome_imp_00478093	0	0	0	0	0	0	0	0	0	0	0	0	0	0	0	0	0	77833.7	0	0	0	0	0	0	0	0	0	0	0	0	0	0	0	0	0	0	0	0	0	0	0
expobiome_imp_00479244	0	0	179761	0	0	0	0	0	0	0	0	0	0	0	0	0	0	0	0	0	0	0	0	0	0	0	0	0	0	0	0	0	0	0	0	0	0	0	0	0	0
expobiome_imp_00479847	0	0	0	0	0	0	0	0	0	0	0	0	13918.3	0	0	0	0	0	0	0	0	0	0	0	0	0	0	0	0	0	0	0	0	0	2.27402e+06	0	0	0	0	0	0
expobiome_imp_00479849	0	0	0	0	0	0	0	0	0	0	0	0	118725	0	0	0	0	0	0	0	0	0	0	30216.2	0	237580	0	0	0	0	208229	0	0	0	3.16041e+06	0	0	0	0	0	0
expobiome_imp_00479850	0	0	0	0	0	0	0	0	0	0	0	0	0	0	0	0	0	0	0	0	0	0	0	0	0	33130.8	0	0	0	0	0	0	0	0	296711	0	0	25075.1	0	0	0
expobiome_imp_00479851	0	0	0	0	0	0	0	0	0	0	0	0	79746.6	0	0	0	0	0	0	0	0	0	0	0	0	284721	0	0	0	0	66948.6	0	0	0	7.52022e+06	0	0	0	0	0	0
expobiome_imp_00479910	0	0	0	0	0	0	0	0	0	0	0	0	1521518	0	0	228852	0	0	0	0	1.52827e+06	0	0	0	301747	0	0	0	0	1.88026e+06	0	0	0	0	0	0	0	0	0	0	246157
expobiome_imp_00479911	0	0	0	0	0	0	0	0	0	0	0	0	5.31196e+06	0	249247	604554	0	0	0	0	4.27469e+06	0	0	0	1.3555e+06	0	0	0	0	3.47175e+06	0	0	0	0	0	0	0	0	0	0	1.0394e+06
expobiome_imp_00479933	0	0	0	0	0	0	0	0	0	0	0	0	635609	0	0	0	0	0	0	0	473403	0	0	0	0	0	0	0	0	422381	0	0	0	0	0	0	0	0	0	0	0
expobiome_imp_00479935	0	0	0	0	0	0	0	0	0	0	0	0	245182	0	0	0	0	0	0	0	141285	0	0	0	0	0	0	0	0	49094.1	0	0	0	0	0	0	0	0	0	0	0
expobiome_imp_00479942	0	0	0	0	0	0	0	0	0	0	0	0	0	0	0	0	0	0	0	0	0	0	0	0	0	0	0	0	0	35352.1	0	0	0	0	0	0	0	0	0	0	0
expobiome_imp_00479960	0	0	0	0	0	0	0	0	0	0	0	0	302316	0	0	165511	0	0	0	0	234607	0	0	0	103972	0	0	0	0	193070	0	0	0	0	0	0	0	0	0	0	65053.4
expobiome_imp_00480035	0	0	0	0	0	0	0	0	0	0	0	0	0	0	0	0	74656.4	0	0	0	0	0	0	0	0	0	0	0	0	0	0	0	0	0	0	0	0	0	0	0	0
expobiome_imp_00480363	0	0	0	0	0	0	0	0	0	0	0	22781.9	0	0	0	0	0	0	0	0	0	0	0	0	0	0	0	0	0	0	0	0	0	0	0	0	0	0	28104.3	0	0
expobiome_imp_00481465	367214	198226	472330	0	818792	0	231364	0	56797.5	492219	22085.1	410947	169373	0	1.41508e+06	59894.4	242988	35910.7	0	436667	342896	0	87452.2	30163.9	79115	0	318660	0	0	0	610728	875864	215374	245389	325154	324079	0	237688	225687	85197.7	863529
expobiome_imp_00481961	0	0	0	0	0	0	0	0	0	0	0	0	0	0	0	0	0	0	0	0	0	0	0	0	0	0	0	0	0	0	0	0	0	0	0	0	0	0	0	0	29838.7
expobiome_imp_00482167	0	0	0	0	0	0	0	0	0	0	0	0	0	0	0	0	0	0	0	0	0	0	0	0	0	0	0	0	0	0	0	0	0	0	35047.5	0	0	0	0	0	0
expobiome_imp_00482230	0	0	0	0	0	0	0	0	0	0	0	0	852025	0	0	0	0	0	0	0	993322	0	0	0	36155.6	0	0	0	0	763269	0	0	0	0	0	0	0	0	0	0	0
expobiome_imp_00482235	0	0	0	0	0	0	0	0	0	0	0	0	594947	0	0	0	0	0	0	0	1.16569e+06	0	0	0	0	0	0	0	0	415765	0	0	0	0	0	0	0	0	0	0	29830.1
expobiome_imp_00482240	0	0	0	0	0	0	0	0	0	0	0	0	343327	0	0	0	0	0	0	0	189286	0	0	0	0	0	0	0	0	43518.4	0	0	0	0	0	0	0	0	0	0	0
expobiome_imp_00482817	0	0	0	0	0	0	0	0	0	84782.3	0	0	0	0	0	0	0	0	0	0	0	0	0	0	0	0	0	0	0	0	0	0	0	0	0	0	0	0	0	0	0
expobiome_imp_00483246	0	0	0	0	0	0	0	0	0	0	0	0	0	0	43438.4	0	0	0	41543.3	0	0	0	0	0	0	0	0	0	0	0	0	0	0	0	97225.1	0	0	0	0	0	0
expobiome_imp_00483501	0	0	0	0	0	0	40538.1	0	0	0	0	0	0	0	0	0	0	0	0	0	0	0	0	0	0	0	0	0	0	0	0	0	0	0	0	0	0	0	0	52101.9	0
expobiome_imp_00483784	0	0	0	0	0	0	0	0	66827.6	0	0	0	0	0	0	0	0	0	0	0	0	0	0	0	0	0	0	0	0	0	0	0	0	0	0	0	0	0	0	0	0
expobiome_imp_00483850	0	0	0	0	0	0	0	0	0	0	0	0	0	0	0	0	0	0	0	0	0	0	0	0	781950	0	0	0	0	0	0	0	0	0	0	0	0	0	0	0	0
expobiome_imp_00484717	0	0	0	0	0	174132	0	0	0	0	0	0	0	0	0	0	0	0	0	0	0	0	0	0	0	0	0	0	0	0	0	0	0	0	0	0	0	0	0	0	0
expobiome_imp_00485502	0	0	0	0	0	0	0	0	0	0	0	0	0	0	0	0	0	0	0	0	0	18441.4	0	0	0	0	0	0	0	0	0	0	0	0	0	0	0	0	0	0	0
expobiome_imp_00485644	0	0	0	0	0	0	0	0	0	0	0	0	0	0	0	0	0	0	0	0	0	0	0	0	541115	0	0	0	0	0	0	0	0	0	0	0	0	0	0	0	1.12438e+06
expobiome_imp_00486928	0	0	0	0	0	0	0	0	0	0	0	0	0	0	0	0	0	0	0	0	0	0	0	0	0	0	0	0	0	0	0	0	0	0	29310.5	0	0	0	0	0	0
expobiome_imp_00487074	0	0	0	0	0	0	0	0	0	0	0	97330.5	0	0	0	45557.5	123025	0	0	0	0	104052	0	0	0	0	0	0	0	0	0	0	0	0	0	250066	0	0	0	0	0
expobiome_imp_00487130	0	0	0	0	0	0	0	0	0	0	0	0	28664.6	0	0	0	0	0	0	0	0	0	0	0	0	0	0	0	0	0	0	0	0	0	1.21187e+06	0	0	0	0	0	0
expobiome_imp_00487252	0	0	0	0	0	0	0	0	0	0	0	0	0	0	0	0	0	0	0	0	0	0	0	0	0	0	0	0	0	0	0	0	0	0	0	0	0	307582	0	0	0
expobiome_imp_00487459	0	0	0	0	0	0	0	0	0	0	0	0	0	0	0	0	0	0	0	0	0	0	0	0	0	0	0	0	0	0	0	0	0	0	0	0	0	0	502417	0	0
expobiome_imp_00488457	0	0	0	0	0	0	0	0	0	45707.8	0	0	0	0	0	0	0	0	0	0	0	0	0	0	0	0	0	0	0	0	0	0	0	0	0	0	0	0	0	0	55327.3
expobiome_imp_00488616	0	0	0	0	0	0	0	0	0	0	0	0	78135.1	0	0	0	0	0	0	0	0	0	0	0	0	0	0	0	0	0	0	0	0	0	0	0	0	0	0	0	0
expobiome_imp_00488619	0	0	0	0	0	0	0	0	0	0	0	0	5.76744e+06	0	0	505319	0	0	0	0	3.48711e+06	0	0	0	807343	0	0	0	0	3.48494e+06	0	0	0	0	0	0	0	0	0	0	465898
expobiome_imp_00488625	0	0	0	0	0	0	0	0	0	0	0	0	0	0	0	0	0	0	0	0	694464	0	0	0	65840.8	0	0	0	0	1.0885e+06	0	0	0	0	0	0	0	0	0	0	53351.4
expobiome_imp_00489668	0	0	0	0	0	0	0	0	0	0	0	122988	0	0	0	0	0	0	0	0	0	131190	0	0	0	0	0	0	0	0	0	0	0	0	0	0	0	0	0	0	0
expobiome_imp_00489773	0	0	0	0	0	0	0	0	0	0	0	0	0	0	0	0	0	0	0	0	0	0	0	0	0	0	0	0	0	0	67081.8	0	0	0	0	0	0	0	0	0	0
expobiome_imp_00489782	0	0	0	0	0	35643.4	0	0	0	0	0	0	0	0	0	0	0	0	0	0	0	0	0	0	0	0	0	0	0	0	0	0	0	0	0	0	0	0	0	0	0
expobiome_imp_00490478	0	0	0	0	0	0	0	0	0	225817	0	0	28521.4	0	0	0	0	0	0	0	0	0	0	0	0	0	0	0	0	0	0	0	0	0	0	0	0	0	0	0	0
expobiome_imp_00490556	0	0	0	0	0	0	0	0	0	0	0	0	0	0	0	0	0	0	0	0	0	0	0	0	0	0	0	0	0	0	0	0	0	0	8266.51	0	0	0	0	0	0
expobiome_imp_00490620	0	0	0	0	0	0	0	0	0	0	0	0	0	0	0	0	0	0	0	0	0	0	0	0	0	0	0	0	0	0	0	0	0	0	119358	0	0	0	0	0	0
expobiome_imp_00490621	0	0	0	0	0	0	0	0	0	0	0	0	0	0	0	0	0	0	0	0	0	0	0	34.3479	0	0	0	0	0	0	0	0	0	0	0	0	0	0	0	0	0
expobiome_imp_00491109	0	0	0	0	0	0	0	0	0	0	0	0	0	0	0	0	0	0	0	0	0	0	0	0	0	0	0	0	0	0	0	0	0	0	0	0	0	0	0	0	1.74047e+07
expobiome_imp_00491350	0	0	160930	0	0	0	0	0	0	0	0	0	0	0	0	0	0	0	0	0	0	0	0	0	0	0	0	0	0	0	0	0	0	0	0	0	0	0	0	0	0
expobiome_imp_00491351	0	0	147839	0	0	0	0	0	0	0	0	0	0	0	0	0	0	0	0	0	0	0	0	0	0	0	0	0	0	0	0	0	0	0	0	0	0	0	0	0	0
expobiome_imp_00492391	0	0	0	0	0	0	0	0	0	41964.4	0	0	0	0	0	0	0	0	0	0	0	0	0	0	0	0	0	0	0	0	0	0	0	0	0	0	0	0	0	0	0
expobiome_imp_00492830	0	0	0	0	0	0	0	0	0	0	0	0	0	0	0	0	0	0	0	0	705617	0	0	0	0	0	0	0	0	0	0	0	0	0	0	0	0	0	0	0	0
expobiome_imp_00493048	0	0	193738	0	0	71018	0	0	0	0	0	0	0	0	0	0	0	0	0	0	0	0	0	0	0	0	0	0	0	0	276679	0	0	0	0	0	0	0	0	0	0
expobiome_imp_00493353	0	0	0	0	0	0	0	0	0	0	0	0	93097.9	0	184300	0	0	0	0	0	0	0	0	0	0	0	0	0	0	0	0	0	0	0	0	0	0	0	0	0	0
expobiome_imp_00494373	0	0	0	0	0	0	0	0	26820.3	0	0	0	0	0	0	0	0	0	0	0	0	0	0	0	0	0	0	0	0	0	0	0	0	0	0	0	0	0	0	0	0
expobiome_imp_00494678	0	0	0	0	0	0	0	0	0	0	0	0	0	0	0	0	0	0	0	0	0	0	0	0	250031	0	0	0	0	0	0	0	0	0	0	0	0	0	0	0	0
expobiome_imp_00494682	0	0	0	0	0	0	0	0	0	0	0	0	0	0	0	0	0	0	0	0	0	0	0	0	876739	0	0	0	0	0	0	0	0	0	0	0	310032	0	0	0	0
expobiome_imp_00494683	0	0	0	0	0	0	0	0	0	0	0	0	0	0	0	0	0	0	0	0	0	0	0	0	20943.9	0	0	0	0	0	0	0	0	0	0	0	0	0	0	0	0
expobiome_imp_00495050	0	0	0	0	0	0	0	0	0	0	0	0	0	0	0	0	0	0	0	0	0	0	0	324461	0	0	0	0	0	0	0	307894	0	0	0	0	0	0	0	0	0
expobiome_imp_00495121	0	0	0	0	0	0	0	0	0	0	0	0	0	0	0	0	0	0	0	0	0	0	0	0	0	0	0	0	0	0	0	721536	0	0	0	0	0	0	0	0	0
expobiome_imp_00495452	0	0	0	0	0	0	0	0	0	0	0	0	0	0	3.32126e+06	0	0	0	0	0	0	0	0	0	0	0	0	0	0	0	0	0	0	0	0	0	0	0	0	0	0
expobiome_imp_00495454	0	0	0	0	0	0	0	0	0	0	0	0	0	0	1.98053e+06	0	0	0	0	0	0	0	0	0	0	0	0	0	0	0	0	0	0	0	0	0	0	0	0	0	0
expobiome_imp_00495482	0	0	0	0	0	0	0	0	0	0	464234	0	0	0	0	0	0	76202.2	0	0	0	650196	0	0	0	0	0	344556	0	0	0	0	0	0	0	0	0	0	0	0	0
expobiome_imp_00495531	0	0	0	0	0	0	0	0	0	0	0	0	0	0	0	0	0	0	0	0	0	0	0	0	64347.7	0	0	0	0	0	0	0	0	0	0	0	141939	0	0	0	0
expobiome_imp_00495585	0	0	0	0	0	0	0	0	0	0	79582.5	0	0	0	0	0	0	0	344927	0	0	0	0	0	0	0	0	0	0	0	0	0	0	86765.6	0	41498	0	0	0	252821	0
expobiome_imp_00496456	0	0	0	0	0	0	0	0	0	0	0	0	0	0	0	0	0	0	74011.5	0	0	0	0	0	0	0	0	0	0	0	0	0	0	0	0	0	0	0	0	0	0
expobiome_imp_00496670	0	0	0	0	0	0	0	0	0	0	0	0	0	0	0	0	0	0	0	749983	0	0	0	0	0	0	0	0	0	0	0	0	0	0	0	0	0	0	0	0	0
expobiome_imp_00496778	0	0	0	0	0	0	0	0	0	0	0	514120	0	0	0	0	0	0	0	0	0	0	0	0	0	0	0	0	0	0	0	0	0	0	0	0	0	0	60768.5	0	0
expobiome_imp_00496782	0	0	0	0	0	0	0	0	0	0	0	140991	0	0	0	0	0	0	0	0	0	0	0	0	0	0	0	0	0	0	0	0	0	0	0	0	0	0	210164	0	0
expobiome_imp_00496911	0	0	0	0	0	0	0	0	0	0	0	0	20459.1	0	0	0	0	0	0	0	0	0	0	0	0	0	0	0	0	0	0	0	0	0	0	0	0	0	0	0	0
expobiome_imp_00496920	0	0	0	0	0	0	0	0	0	0	0	0	38653.5	0	0	0	0	0	0	0	0	0	0	0	0	0	0	0	0	0	0	0	0	0	0	0	0	0	0	0	0
expobiome_imp_00496921	0	0	0	0	0	0	0	0	0	0	0	0	61527.7	0	0	0	0	0	0	0	0	0	0	0	0	0	0	0	0	0	0	0	0	0	0	0	0	0	0	0	0
expobiome_imp_00497167	0	0	0	0	0	0	0	0	0	0	0	0	0	0	0	0	0	0	0	0	0	0	0	0	0	0	0	0	0	0	0	0	0	0	27871.1	0	0	0	0	0	0
expobiome_imp_00497198	0	0	0	0	0	0	0	0	0	0	0	0	0	0	0	0	0	0	0	0	0	0	0	0	100760	0	0	0	0	0	0	0	0	0	0	0	0	0	0	0	0
expobiome_imp_00498433	0	0	0	0	0	0	0	0	0	0	0	0	0	0	0	0	0	0	0	0	0	0	0	0	0	0	0	0	0	0	0	0	0	0	254534	0	0	0	0	0	0
expobiome_imp_00498640	0	0	46963.9	0	0	0	0	0	0	0	0	0	0	0	0	0	0	0	0	0	0	0	0	0	0	0	0	0	0	0	0	0	0	0	0	0	0	0	0	0	0
expobiome_imp_00498884	0	0	0	0	0	0	0	0	0	0	0	0	0	0	230106	0	0	0	0	68156.3	0	0	0	0	0	0	0	0	0	0	0	86419.2	0	0	0	0	0	0	0	0	0
expobiome_imp_00499885	0	0	0	0	0	0	0	0	0	32047.2	0	0	0	0	0	0	0	0	0	0	0	0	0	0	0	0	0	0	0	0	0	0	0	0	0	0	0	0	0	0	0
expobiome_imp_00500157	0	0	0	0	0	0	0	0	0	0	0	0	0	0	136470	0	0	0	0	0	0	0	0	0	0	0	0	0	0	0	0	0	0	0	0	0	0	0	0	0	0
expobiome_imp_00500500	0	0	0	0	0	0	0	0	0	0	0	0	0	0	0	0	0	0	0	0	0	0	0	0	0	0	0	0	0	63246.6	0	0	0	0	0	0	0	0	0	0	0
expobiome_imp_00500756	0	0	0	0	0	0	0	0	0	0	0	0	0	0	0	0	0	0	0	0	0	0	0	0	661445	0	0	0	0	0	0	0	0	0	0	0	0	0	0	0	3.32221e+06
expobiome_imp_00501770	0	0	0	0	0	0	0	0	0	276019	0	0	0	0	0	0	0	0	0	0	0	0	0	0	0	0	0	0	0	0	0	0	0	0	0	0	0	0	0	0	0
expobiome_imp_00502464	0	0	0	0	0	0	0	0	0	0	0	0	0	0	0	0	0	0	0	0	0	0	0	0	0	44677.8	13481.8	0	53529.1	0	0	0	0	0	0	0	0	0	0	27290.1	0
expobiome_imp_00503589	0	0	0	0	0	0	0	0	0	0	0	0	0	0	0	0	0	0	0	0	0	0	0	0	331973	0	0	0	0	0	0	0	0	0	0	0	0	0	0	0	54042.2
expobiome_imp_00504505	0	0	0	0	0	108226	0	0	0	0	0	0	0	0	0	0	0	0	0	0	0	0	0	0	0	0	0	0	0	0	0	0	0	0	0	0	0	0	0	0	0
expobiome_imp_00504554	0	0	0	0	0	83042.4	0	0	0	0	0	0	0	0	0	0	0	0	0	0	0	0	0	0	0	0	0	0	0	0	0	0	0	0	0	0	0	0	0	0	0
expobiome_imp_00504668	0	0	0	0	0	0	0	0	0	0	0	0	0	0	0	0	0	0	0	0	0	0	0	23447.3	520942	0	0	0	0	0	0	0	0	0	0	0	0	0	0	0	385787
expobiome_imp_00504674	0	0	0	0	0	0	0	0	0	0	0	0	0	0	0	0	0	0	0	0	0	0	0	177665	1.80301e+06	0	0	0	0	0	0	0	0	0	0	0	0	0	0	0	1.94631e+06
expobiome_imp_00505276	0	0	0	0	0	0	0	0	0	0	0	0	0	0	0	0	3.40759e+06	0	0	0	0	0	0	0	0	0	0	0	0	0	0	0	0	0	0	0	0	0	0	0	0
expobiome_imp_00505349	0	0	0	0	0	0	0	0	0	0	0	0	0	0	0	57921.8	0	0	0	0	0	0	0	0	0	0	0	0	0	0	0	0	0	0	0	0	0	0	0	0	0
expobiome_imp_00506537	0	0	0	0	0	0	0	0	0	0	0	0	0	0	0	0	0	0	0	0	0	0	0	0	0	0	0	0	0	0	0	0	0	0	0	0	0	0	0	0	1.65941e+06
expobiome_imp_00506631	0	0	0	0	0	0	0	0	0	236975	0	0	77534.1	0	0	0	0	0	293027	0	0	0	0	0	0	0	0	0	0	0	0	0	0	0	0	0	0	0	0	0	0
expobiome_imp_00506633	0	0	0	0	0	0	0	0	0	21829.3	0	0	0	0	0	0	0	0	0	0	0	0	0	0	0	0	0	0	0	0	0	0	0	0	0	0	0	0	0	0	0
expobiome_imp_00506634	0	0	0	0	0	0	0	0	0	2.33699e+06	0	0	163061	0	205441	0	0	0	1.10957e+06	0	0	0	0	0	0	0	0	0	0	0	0	0	0	0	0	0	0	0	0	0	0
expobiome_imp_00506635	0	0	0	0	0	0	0	0	0	1.61179e+06	0	0	377965	0	78081	0	0	0	0	0	0	0	0	0	0	0	0	0	0	0	0	0	0	0	0	0	0	0	0	0	0
expobiome_imp_00506636	0	0	0	0	0	0	0	0	0	56583.6	0	0	0	0	0	0	0	0	0	0	0	0	0	0	0	0	0	0	0	0	0	0	0	0	0	0	0	0	0	0	0
expobiome_imp_00506683	0	0	0	0	0	0	0	0	0	0	0	0	0	0	0	0	0	0	0	0	0	0	0	282042	0	0	0	0	0	0	0	0	0	0	0	0	0	0	0	0	0
expobiome_imp_00506770	0	0	148977	0	0	0	0	0	0	0	0	0	0	0	0	0	0	0	0	0	0	310708	0	0	0	0	0	0	0	0	0	0	0	0	0	0	0	0	0	0	0
expobiome_imp_00507433	0	0	0	0	0	0	0	0	0	0	0	0	0	0	0	0	0	0	0	50226.6	0	0	0	0	0	0	0	0	0	0	0	0	0	0	63588	0	0	0	0	0	0
expobiome_imp_00507544	0	0	0	0	0	0	0	0	0	0	0	0	0	0	0	0	0	0	0	0	0	0	0	0	212952	0	0	0	0	0	0	0	0	0	0	0	0	0	0	0	0
expobiome_imp_00507755	0	0	0	0	0	0	0	0	0	0	0	0	365048	0	0	0	0	0	0	0	0	0	0	0	0	0	0	0	0	0	0	0	0	0	0	0	0	0	0	0	0
expobiome_imp_00508226	0	0	0	0	0	0	0	0	0	0	0	0	0	0	347602	0	0	0	0	0	0	0	0	0	0	0	0	0	0	0	0	0	0	0	0	0	0	0	0	0	0
expobiome_imp_00508364	0	0	0	0	0	0	0	0	0	0	0	0	0	75484.4	0	0	0	0	0	0	0	0	0	0	0	0	0	0	0	0	0	0	0	0	299168	0	0	0	0	0	0
expobiome_imp_00508932	0	0	0	0	0	0	0	0	0	0	0	0	0	0	127655	0	0	0	0	0	0	0	0	0	0	0	0	0	0	0	0	0	0	0	0	0	0	0	0	0	0
expobiome_imp_00509161	0	0	0	0	0	0	0	0	0	1.28498e+06	0	0	943679	0	0	0	0	0	0	0	0	0	0	0	0	0	0	0	0	0	0	0	0	0	0	0	0	0	0	0	0
expobiome_imp_00509267	0	0	0	0	0	0	0	0	0	0	0	0	0	0	0	0	0	0	0	0	0	0	0	0	5.93468e+06	0	0	0	0	0	0	0	0	0	0	0	0	0	0	0	9.93407e+06
expobiome_imp_00509441	0	0	60956.8	0	0	0	0	0	0	0	0	0	0	0	0	0	0	0	0	0	0	0	0	0	0	0	0	0	0	0	129986	0	0	0	0	0	0	0	0	0	0
expobiome_imp_00509504	0	0	0	0	0	0	0	0	3.93398e+06	0	0	0	0	0	0	0	0	906514	0	0	0	586583	552787	0	0	0	0	0	0	2.01047e+06	4.2748e+06	0	0	0	0	0	0	0	0	0	0
expobiome_imp_00509899	0	0	0	0	0	0	0	0	0	0	0	0	0	0	0	0	0	0	0	68315.7	0	0	0	0	0	0	0	0	0	0	0	0	0	0	0	0	0	0	0	0	0
expobiome_imp_00510065	0	0	0	0	0	0	0	0	0	0	34210.2	0	0	0	0	0	0	0	0	0	0	0	0	0	0	0	0	0	145991	0	0	0	0	657499	0	0	51660	0	0	0	0
expobiome_imp_00510086	0	0	0	0	214832	0	0	0	37808.5	0	0	0	0	0	0	0	0	0	0	0	0	0	62795.2	0	0	0	0	0	0	0	0	0	0	0	0	0	0	0	0	0	0
expobiome_imp_00510141	0	0	0	0	0	0	0	0	0	0	0	0	0	0	0	0	0	0	0	0	0	0	0	0	0	0	0	0	0	0	0	0	0	0	0	0	0	0	122786	0	0
expobiome_imp_00510774	0	0	0	0	0	0	0	0	0	0	0	0	0	0	0	0	0	0	0	0	0	0	0	0	0	0	0	0	0	27712.4	0	0	0	0	0	0	0	0	0	0	0
expobiome_imp_00510780	0	0	0	0	0	0	0	0	0	0	0	0	0	0	0	0	0	0	0	0	43517	0	0	0	0	0	0	0	0	0	0	0	0	0	0	0	0	0	0	0	0
expobiome_imp_00510783	0	0	0	0	0	0	0	0	0	0	0	0	43434.9	0	0	0	0	0	0	0	0	0	0	0	0	0	0	0	0	0	0	0	0	0	0	0	0	0	0	0	0
expobiome_imp_00510789	0	0	0	0	0	0	0	0	0	0	0	0	289642	0	0	0	0	0	0	0	259018	0	0	0	0	0	0	0	0	27574.9	0	0	0	0	0	0	0	0	0	0	0
expobiome_imp_00510854	0	0	0	0	0	0	0	0	0	0	0	0	105965	0	78409.3	0	0	0	0	0	0	0	0	0	0	0	0	0	0	0	0	0	0	0	0	0	0	0	0	0	0
expobiome_imp_00511470	0	0	0	0	0	0	0	0	0	0	0	0	0	0	0	0	0	0	0	0	0	0	0	0	0	0	0	0	0	55543	0	0	0	0	0	0	0	0	0	0	0
expobiome_imp_00511552	0	0	0	0	0	0	0	0	0	0	0	0	0	0	0	0	236980	0	0	0	0	0	0	0	0	0	0	0	0	0	0	0	0	0	0	0	0	0	0	0	0
expobiome_imp_00511569	0	0	0	0	0	0	0	0	0	0	0	0	0	0	0	0	1.32241e+06	0	0	0	0	0	0	0	0	0	0	0	0	0	0	0	0	0	0	0	0	0	0	0	0
expobiome_imp_00511584	0	0	0	0	0	0	0	0	0	0	0	0	0	0	0	0	54142.5	0	0	0	0	0	0	0	0	0	0	0	0	0	0	0	0	0	0	0	0	0	0	0	0
expobiome_imp_00511591	0	0	0	0	0	0	0	0	0	0	0	0	0	0	0	0	78074.7	0	0	0	0	0	0	0	0	0	0	0	0	0	0	0	0	0	0	0	0	0	0	0	0
expobiome_imp_00511593	0	0	0	0	0	0	0	0	0	0	0	0	0	0	0	0	1.70243e+06	0	0	0	0	0	0	0	0	0	0	0	0	0	0	0	0	0	0	0	0	0	0	0	0
expobiome_imp_00511630	0	0	0	0	0	0	0	0	0	0	0	0	0	0	0	0	24934.7	0	0	0	0	0	0	0	0	0	0	0	0	0	0	0	0	0	0	0	0	0	0	0	0
expobiome_imp_00511723	0	0	0	0	0	0	0	0	0	0	0	0	0	0	0	0	0	0	0	0	0	0	0	0	0	0	0	0	0	0	0	0	0	0	0	0	0	0	0	0	44393.7
expobiome_imp_00512685	0	0	0	0	0	0	0	0	0	0	0	0	152504	0	0	0	0	0	0	0	0	0	0	0	0	0	0	0	0	0	0	0	0	0	0	0	0	0	0	0	0
expobiome_imp_00513023	0	0	0	0	0	0	0	0	0	0	0	0	7.53131e+06	0	0	482798	0	0	0	0	7.63697e+06	0	0	0	787833	0	0	0	0	4.42428e+06	0	0	0	0	0	0	0	0	0	0	625524
expobiome_imp_00513125	0	0	0	0	0	0	0	0	0	100209	0	0	0	0	0	0	0	0	0	0	0	0	0	0	0	0	0	0	0	0	0	0	0	0	0	0	0	0	0	0	0
expobiome_imp_00513207	0	0	0	0	0	0	0	0	0	0	0	0	78101.6	0	683178	0	0	0	0	0	0	0	0	0	0	0	0	0	0	0	0	0	0	0	0	0	0	0	0	0	0
expobiome_imp_00514012	0	0	313394	0	0	0	0	0	0	0	0	0	678230	0	0	0	0	0	0	0	0	0	26037	85645.3	0	223349	0	106060	0	0	420908	0	0	0	0	0	0	0	0	0	1.02039e+06
expobiome_imp_00514795	0	0	0	0	0	0	0	0	0	0	79126.6	0	0	0	188464	0	0	0	0	0	0	0	0	0	0	139255	0	0	0	73852.3	0	0	0	0	0	0	0	0	0	0	0
expobiome_imp_00515717	0	0	156128	0	0	0	0	0	0	0	64901.4	0	0	0	0	0	0	0	0	51657.7	0	0	0	0	0	0	0	0	0	0	0	0	145109	0	126847	236520	483373	0	0	0	69518.8
expobiome_imp_00516051	0	0	0	0	0	0	0	0	0	0	0	0	0	0	0	168557	0	0	0	0	0	0	0	0	0	0	0	0	0	0	0	0	0	0	0	0	0	0	0	0	0
expobiome_imp_00516618	0	0	0	0	0	0	0	0	0	0	0	0	4.07527e+06	0	0	39908.5	0	0	0	0	3.1939e+06	0	0	0	120327	0	0	0	0	3.58073e+06	0	0	0	0	0	0	0	0	0	0	205413
expobiome_imp_00517759	0	0	0	0	0	0	0	0	0	0	0	0	24495.4	0	0	0	0	0	0	0	0	0	0	0	0	0	0	0	0	0	0	0	0	0	0	0	0	0	0	0	0
expobiome_imp_00517895	0	0	0	0	0	0	0	0	0	287265	0	0	102164	0	0	0	0	0	167335	0	0	0	0	0	0	0	0	0	0	0	0	0	0	0	0	0	0	0	0	0	0
expobiome_imp_00518662	0	0	0	0	0	0	0	0	0	0	0	0	0	0	0	0	0	0	0	0	0	0	0	0	0	0	0	0	0	0	0	0	0	0	174770	0	0	0	0	0	0
expobiome_imp_00518771	0	0	64994.7	153383	0	0	0	0	0	0	93284.9	0	0	283011	0	0	0	77979.6	0	83285.9	0	232691	0	0	0	0	45440.5	98292.3	0	203012	0	159067	170784	153095	177266	75797.1	0	0	156011	0	0
expobiome_imp_00518805	0	0	0	0	0	0	0	0	0	405084	0	0	89251.6	0	0	0	0	0	0	0	0	0	0	0	0	0	0	0	0	0	0	0	0	0	0	0	0	0	0	0	0
expobiome_imp_00518808	0	0	0	0	0	0	0	0	0	423054	0	0	197223	0	0	0	0	0	0	0	0	0	0	0	0	0	0	0	0	0	0	0	0	0	0	0	0	0	0	0	0
expobiome_imp_00518936	0	0	0	0	0	0	0	0	0	77738.8	0	0	0	0	0	0	0	0	0	0	0	0	0	0	0	0	0	0	0	0	0	0	0	0	0	0	0	0	0	0	0
expobiome_imp_00520044	0	0	0	0	0	0	0	0	0	0	0	0	0	0	0	0	0	0	0	79900.8	0	0	0	0	0	0	0	0	0	0	0	0	0	0	0	0	0	0	0	0	0
expobiome_imp_00520243	0	0	0	0	0	0	0	0	0	0	0	0	0	0	0	0	0	0	0	0	0	0	0	0	301092	0	0	0	0	0	0	0	0	0	0	0	0	0	0	0	0
expobiome_imp_00520783	0	0	0	0	0	0	0	0	0	0	0	0	0	0	495708	0	0	0	0	0	0	0	0	0	0	0	0	0	0	0	0	0	0	0	0	0	0	0	0	0	0
expobiome_imp_00520992	0	0	0	0	0	0	0	0	0	0	0	0	0	0	0	0	0	0	0	0	0	0	0	0	172743	0	0	0	0	0	0	0	0	0	0	0	0	0	0	0	0
expobiome_imp_00521703	0	0	0	0	0	0	0	0	0	0	0	0	61094.2	0	0	0	0	0	0	0	69865.3	0	0	0	0	0	0	0	0	43214.9	0	0	0	0	0	0	0	0	0	0	0
expobiome_imp_00521828	0	0	0	0	0	0	0	0	0	0	0	0	0	0	0	0	0	0	0	0	0	0	0	0	0	0	0	0	0	0	0	0	0	0	31917.8	0	0	0	0	0	0
expobiome_imp_00521921	0	0	0	0	0	0	0	0	0	0	0	0	0	0	0	0	0	0	0	0	0	0	0	17789.1	583468	0	0	0	0	0	0	0	0	0	0	0	0	0	0	0	85428.8
expobiome_imp_00522155	0	0	0	0	0	0	0	0	0	0	0	0	0	0	0	0	0	0	0	0	0	0	0	0	0	25998.3	0	0	0	0	0	0	0	0	0	0	0	0	0	33039	0
expobiome_imp_00523156	0	0	0	0	0	0	0	0	0	0	0	0	0	0	66734.3	0	0	0	0	0	0	0	0	0	0	0	0	0	0	0	0	0	0	0	0	0	0	0	0	0	0
expobiome_imp_00525647	0	0	0	0	0	0	0	0	0	0	0	0	0	0	157081	0	0	0	0	0	0	0	0	0	0	0	0	0	0	0	0	0	0	0	0	0	0	0	0	0	0
expobiome_imp_00526178	0	0	0	0	0	0	0	0	0	0	0	0	0	0	0	0	0	0	0	0	0	0	0	0	0	0	0	0	0	0	0	0	0	0	0	0	0	0	451392	0	0
expobiome_imp_00526410	0	0	0	0	0	0	0	0	0	0	0	0	0	0	0	0	0	0	0	0	0	0	0	0	0	0	123923	0	0	0	0	0	0	0	0	0	0	0	0	0	0
expobiome_imp_00526472	0	0	0	0	0	0	0	0	0	0	0	0	0	0	0	0	0	0	0	0	0	0	0	0	0	0	0	0	97942.8	0	0	0	0	0	0	0	0	0	0	0	0
expobiome_imp_00526537	0	0	0	0	0	0	0	0	0	0	0	0	51067.8	0	0	0	0	0	0	0	0	0	146729	0	0	0	0	0	0	127648	0	0	0	51545.4	0	0	0	0	0	0	0
expobiome_imp_00526910	0	0	0	0	0	0	0	0	0	0	0	0	0	0	0	0	0	0	0	0	0	0	0	0	0	122623	0	0	0	0	0	0	0	0	3.78341e+06	0	0	143427	0	0	0
expobiome_imp_00526927	0	0	0	0	0	0	0	0	0	0	0	0	0	0	0	0	0	0	0	0	0	0	0	0	0	0	0	0	0	0	0	0	0	0	45577.9	0	0	0	0	0	0
expobiome_imp_00526963	0	0	0	0	0	0	0	0	0	0	0	0	0	0	0	0	0	0	0	0	0	0	0	0	5.11145e+06	0	0	0	0	0	0	0	0	0	0	0	0	0	0	0	0
expobiome_imp_00527123	0	0	0	0	0	0	0	0	136958	0	0	0	0	0	0	0	0	0	0	0	0	0	0	0	0	0	0	0	0	63161.3	72942.2	0	0	0	0	0	0	0	0	0	0
expobiome_imp_00527176	0	0	0	0	0	0	0	0	0	0	0	0	0	0	0	0	0	0	0	0	0	0	0	0	134049	0	0	0	0	0	0	0	0	0	0	0	0	0	0	0	574774
expobiome_imp_00527187	0	0	0	0	0	0	0	0	0	0	0	0	0	0	0	0	0	0	0	0	0	0	0	0	275634	0	0	0	0	0	0	0	0	0	0	0	0	0	0	0	41715.8
expobiome_imp_00527688	0	0	19870	0	0	0	0	0	0	0	20926.7	0	0	0	0	0	51107.9	67967.5	0	52683.2	0	0	185275	20747.4	53186.7	0	0	0	0	0	0	0	0	0	58856.3	0	0	0	50668.6	0	0
expobiome_imp_00528171	0	0	0	0	0	0	0	0	0	0	0	0	0	0	0	0	0	0	0	0	0	0	0	0	0	0	0	0	0	0	0	0	0	45706.5	0	0	183756	0	0	0	55141.1
expobiome_imp_00528962	0	0	0	0	0	0	0	0	0	0	0	0	0	0	0	29088.7	0	0	0	0	0	0	0	0	0	0	0	0	0	0	0	0	0	0	0	0	0	0	0	0	0
expobiome_imp_00529177	0	0	0	0	0	0	0	0	0	0	0	0	0	0	0	0	0	0	0	0	0	0	0	0	0	0	0	0	0	0	0	0	0	0	0	0	0	0	0	203731	0
expobiome_imp_00529187	0	0	0	0	0	0	0	0	0	0	0	0	0	0	0	0	0	0	0	0	0	0	0	0	0	0	0	0	0	0	0	0	0	0	0	0	0	0	0	59735	0
expobiome_imp_00529224	0	0	0	0	0	0	0	0	0	0	0	0	20814.5	0	0	0	468490	0	0	0	0	0	0	0	0	0	0	0	0	0	0	0	0	0	0	0	0	0	0	0	0
expobiome_imp_00529258	0	0	0	0	0	0	0	0	0	0	0	0	275668	0	0	0	0	0	0	0	0	0	0	0	0	0	0	0	0	0	0	0	0	0	0	0	0	0	0	0	0
expobiome_imp_00529259	0	0	0	0	0	0	0	0	0	0	0	0	164870	0	0	0	0	0	0	0	0	0	0	0	0	0	0	0	0	0	0	0	0	0	0	0	0	0	0	0	0
expobiome_imp_00529261	0	0	0	0	0	0	0	0	0	0	0	0	262784	0	0	0	0	0	0	0	0	0	0	0	0	0	0	0	0	0	0	0	0	0	0	0	0	0	0	0	0
expobiome_imp_00529566	0	0	0	0	0	0	0	0	0	113129	0	0	0	0	0	0	0	0	0	0	167131	0	0	0	0	0	0	0	0	0	0	0	0	0	0	0	0	0	0	0	0
expobiome_imp_00530859	0	0	0	0	0	0	0	0	0	0	0	0	0	0	0	0	0	0	0	0	0	0	0	0	0	0	0	0	0	0	0	0	0	0	465423	0	0	0	0	0	0
expobiome_imp_00530948	0	0	0	0	0	0	0	0	0	0	0	0	0	0	0	0	0	214264	0	0	0	207274	0	0	258645	0	0	126968	0	0	0	0	0	0	0	0	0	0	0	0	0
expobiome_imp_00531102	0	0	0	0	0	0	0	0	0	0	0	0	72238.9	0	1.50255e+06	0	0	0	0	0	0	0	0	0	0	0	0	0	0	0	0	0	0	0	0	0	0	0	0	0	0
expobiome_imp_00531858	0	0	0	0	0	0	0	0	0	0	280452	0	0	92369.3	0	0	0	0	0	0	0	0	0	0	0	0	0	0	0	0	0	0	0	0	0	0	0	0	0	0	0
expobiome_imp_00532001	0	0	0	0	0	0	0	0	0	0	0	0	0	0	0	44907.1	0	0	0	0	0	0	0	0	0	0	0	0	0	0	0	0	0	0	0	0	0	0	0	0	0
expobiome_imp_00532404	0	0	0	0	0	0	0	0	0	0	0	0	0	0	0	0	0	0	0	0	0	0	0	0	150393	0	0	0	0	0	0	0	0	0	0	0	0	0	0	0	622786
expobiome_imp_00532595	0	0	0	0	0	0	0	0	0	0	0	0	24877.7	0	0	0	0	0	0	0	0	0	0	0	0	0	0	0	0	0	0	0	0	0	0	0	0	0	0	0	0
expobiome_imp_00532601	0	0	0	0	0	0	0	0	0	0	0	0	756697	0	0	0	0	0	0	0	437692	0	0	0	0	0	0	0	0	163973	0	0	0	0	0	0	0	0	0	0	0
expobiome_imp_00535803	0	0	0	0	0	90290.4	0	99375.7	0	0	0	0	206186	0	0	146339	0	0	0	0	0	0	62506.5	0	0	0	0	0	0	0	0	0	66731.9	0	70026.9	57884.9	0	0	0	0	148796
expobiome_imp_00536612	0	27258.8	0	0	0	0	0	0	0	0	0	0	0	0	0	0	0	0	0	0	0	0	0	0	0	0	0	0	0	0	0	0	0	0	0	0	0	0	0	0	0
expobiome_imp_00536655	0	0	0	0	0	0	0	0	0	0	0	0	0	0	0	0	0	0	0	0	0	0	0	0	0	0	0	0	0	0	0	0	0	0	0	137695	0	0	0	0	0
expobiome_imp_00536657	0	0	0	0	0	0	0	0	0	0	0	0	0	0	0	0	0	0	0	0	0	0	0	0	0	0	0	0	0	0	0	0	0	0	0	34600	0	0	0	0	0
expobiome_imp_00537463	0	0	0	0	0	0	0	0	0	0	0	0	0	0	0	0	0	0	0	0	0	0	0	0	0	0	0	0	0	60142.7	0	0	0	0	0	0	0	0	0	0	0
expobiome_imp_00538018	0	0	0	0	0	0	0	0	0	0	0	0	0	0	0	0	0	0	0	0	0	0	0	0	0	0	0	0	0	0	0	0	0	0	3.26667e+06	0	0	0	0	0	0
expobiome_imp_00538020	0	0	0	0	0	0	0	0	0	0	0	0	0	0	0	0	0	0	0	0	0	0	0	0	0	0	0	0	0	0	0	0	0	0	91112.8	0	0	0	0	0	0
expobiome_imp_00538468	0	0	0	0	0	0	0	0	0	0	0	0	0	0	0	0	0	0	0	0	0	0	0	0	0	236099	0	0	0	0	0	0	0	0	0	0	0	0	0	0	0
expobiome_imp_00538469	0	0	0	0	0	0	0	0	0	0	0	0	0	0	0	0	0	0	0	0	0	0	0	0	0	1.09171e+06	0	0	0	0	0	0	0	0	0	0	0	0	0	0	0
expobiome_imp_00539176	0	0	88127.9	0	0	0	0	0	0	0	0	0	0	0	0	0	0	0	0	0	0	0	0	0	0	0	0	0	0	0	0	0	0	0	0	0	0	0	0	0	0
expobiome_imp_00539185	0	0	0	0	0	0	0	0	0	0	0	0	0	0	0	0	16077.8	0	0	0	0	0	0	0	0	0	0	0	0	0	0	0	0	0	0	0	0	0	0	0	0
expobiome_imp_00539600	0	0	0	0	0	0	0	0	0	470744	0	0	0	0	0	0	0	0	0	0	0	0	0	0	0	0	0	0	0	0	0	0	0	0	0	0	0	0	0	0	0
expobiome_imp_00539601	0	0	0	0	0	0	0	0	0	359049	0	0	39430	0	0	0	0	0	107497	0	0	0	0	0	0	0	0	0	0	0	0	0	0	0	0	0	0	0	0	0	0
expobiome_imp_00539602	0	0	0	0	0	0	0	0	0	319566	0	0	0	0	0	0	0	0	0	0	0	0	0	0	0	0	0	0	0	0	0	0	0	0	0	0	0	0	0	0	0
expobiome_imp_00539603	0	0	0	0	0	0	0	0	0	51510.8	0	0	0	0	0	0	0	0	0	0	0	0	0	0	0	0	0	0	0	0	0	0	0	0	0	0	0	0	0	0	0
expobiome_imp_00539604	0	0	0	0	0	0	0	0	0	664545	0	0	0	0	0	0	0	0	0	0	0	0	0	0	0	0	0	0	0	0	0	0	0	0	0	0	0	0	0	0	0
expobiome_imp_00539605	0	0	0	0	0	0	0	0	0	344697	0	0	109770	0	0	0	0	0	0	0	0	0	0	0	0	0	0	0	0	0	0	0	0	0	0	0	0	0	0	0	0
expobiome_imp_00539666	0	0	0	0	0	0	0	0	0	0	0	0	0	60579.2	0	0	0	0	0	0	0	0	0	0	0	0	0	0	0	0	0	0	0	0	0	0	0	0	0	0	0
expobiome_imp_00540138	0	0	0	0	0	0	0	0	0	0	0	0	0	0	0	0	0	0	0	0	0	83324.7	0	0	0	0	0	0	0	0	0	0	0	0	0	0	0	0	0	0	0
expobiome_imp_00540253	0	0	0	0	0	0	0	0	0	0	0	0	50182.1	0	0	0	0	0	0	0	0	0	0	0	0	0	0	0	0	0	0	0	0	0	0	0	0	0	0	0	0
expobiome_imp_00540258	0	0	0	0	0	0	0	0	0	0	0	0	2.63971e+06	0	0	533434	0	0	0	0	2.73346e+06	0	0	0	1.14925e+06	0	0	0	0	3.32379e+06	0	0	0	0	0	0	0	0	0	0	452014
expobiome_imp_00540264	0	0	0	0	0	0	0	0	0	0	0	0	18043.7	0	0	0	0	0	0	0	11572.7	0	0	0	0	0	0	0	0	0	0	0	0	0	0	0	0	0	0	0	0
expobiome_imp_00540463	0	0	0	0	0	0	0	0	0	0	0	0	0	0	0	0	0	0	0	0	0	0	0	0	0	0	0	0	0	0	0	0	0	0	0	0	0	3513.86	0	0	0
expobiome_imp_00541223	0	0	0	0	0	0	0	0	0	41854.7	0	0	0	0	0	0	0	0	0	0	0	0	0	0	0	0	0	0	0	0	0	0	0	0	0	0	0	0	0	0	0
expobiome_imp_00542266	0	0	0	0	0	0	0	28995.9	0	0	0	0	0	0	0	0	0	0	0	0	0	0	0	0	0	0	0	0	0	0	0	0	0	0	0	0	0	0	0	0	0
expobiome_imp_00543366	0	0	0	0	0	0	0	0	0	0	0	0	0	0	0	0	0	0	0	0	0	0	0	0	0	0	0	0	0	0	0	0	0	0	0	0	0	0	97828.8	0	0
expobiome_imp_00543393	0	0	0	0	0	0	0	0	0	0	0	0	0	0	0	0	0	0	0	0	0	0	0	0	0	0	0	0	0	0	0	0	0	0	0	0	0	0	552297	0	0
expobiome_imp_00544458	0	0	0	0	0	0	0	0	0	0	0	0	0	0	0	0	0	0	0	0	0	0	0	0	0	0	0	0	0	0	0	0	0	0	548190	0	0	0	0	0	0
expobiome_imp_00545306	0	0	0	0	0	0	0	0	0	0	0	0	0	0	0	0	0	0	0	0	0	0	0	0	0	0	0	0	0	0	0	0	0	0	0	45352.3	0	0	0	0	0
expobiome_imp_00545826	0	0	0	0	0	693829	0	0	0	0	0	0	0	0	0	0	0	0	0	0	0	0	0	1.18011e+06	0	0	0	0	0	0	470199	0	0	0	0	0	0	0	0	0	0
expobiome_imp_00546902	0	0	0	0	0	0	0	0	0	0	0	0	0	0	0	0	0	0	0	0	0	0	0	0	0	0	0	0	0	0	0	0	0	0	0	41012.2	0	0	0	0	0
expobiome_imp_00546904	0	0	0	0	0	0	0	0	0	0	0	0	0	0	0	0	0	0	0	0	0	0	0	0	0	0	0	0	0	0	0	284105	0	0	0	60453.4	0	0	0	0	0
expobiome_imp_00547064	0	0	0	0	0	0	0	0	0	0	0	0	0	0	0	0	0	0	0	0	0	0	0	0	0	0	0	0	0	0	0	0	0	0	0	0	0	0	0	0	272120
expobiome_imp_00547689	0	0	0	0	0	0	0	0	0	0	0	0	0	0	0	0	0	0	0	0	41535	0	0	0	0	0	0	0	0	0	0	0	0	0	0	0	0	0	0	0	0
expobiome_imp_00547690	0	0	0	0	0	0	0	0	0	0	0	0	2.83321e+06	0	0	205743	0	0	0	0	1.60509e+06	0	0	0	20504.8	0	0	0	0	1.69606e+06	0	0	0	0	0	0	0	0	0	0	115567
expobiome_imp_00547706	0	0	0	0	0	0	0	0	0	0	0	0	1.51691e+06	0	0	159673	0	0	0	0	804321	0	0	0	181077	0	0	0	0	1.0057e+06	0	0	0	0	0	0	0	0	0	0	232490
expobiome_imp_00547707	0	0	0	0	0	0	0	0	0	0	0	0	0	0	0	0	0	0	0	0	193147	0	0	0	0	0	0	0	0	0	0	0	0	0	0	0	0	0	0	0	0
expobiome_imp_00547729	0	0	0	0	0	0	0	0	0	0	0	0	160892	0	0	0	0	0	0	0	188396	0	0	0	0	0	0	0	0	115730	0	0	0	0	0	0	0	0	0	0	0
expobiome_imp_00548011	0	0	0	0	0	0	0	0	0	0	0	0	0	0	0	0	0	0	0	0	0	0	0	0	0	0	23653.1	0	0	0	0	0	0	0	0	0	0	0	0	0	0
expobiome_imp_00548575	0	0	0	0	0	0	0	0	0	0	0	0	0	0	0	0	0	0	0	0	0	0	0	0	42050.9	0	0	0	0	0	0	0	0	0	0	0	0	0	0	0	0
expobiome_imp_00548585	0	0	0	0	0	0	0	0	0	0	0	0	0	0	0	0	0	0	0	0	0	0	0	0	40128.6	0	0	0	0	0	0	0	0	0	0	0	0	0	0	0	0
expobiome_imp_00549158	205618	0	0	0	0	0	0	0	26666.6	0	0	0	0	0	0	30712.3	46252.4	36755.3	0	0	0	0	0	0	0	0	0	0	27113.4	19011.2	0	0	0	49146.5	0	14686.9	0	0	0	0	0
expobiome_imp_00549746	0	0	0	0	0	0	0	0	0	0	0	0	0	0	32341.4	0	0	0	0	0	0	0	0	0	0	0	0	0	0	0	0	0	0	0	0	0	0	0	0	0	0
expobiome_imp_00550232	0	0	0	0	0	0	0	0	0	0	0	0	0	0	0	0	0	0	383266	0	0	0	0	0	0	0	0	0	0	0	0	0	0	0	0	0	0	0	0	0	0
expobiome_imp_00550233	0	0	0	0	0	0	0	0	0	68682	0	0	0	0	0	0	0	0	59209.5	0	0	0	0	0	0	0	0	0	0	0	0	0	0	0	0	0	0	0	0	0	0
expobiome_imp_00550235	0	0	0	0	0	0	0	0	0	105372	0	0	52626.2	0	0	0	0	0	0	0	0	0	0	0	0	0	0	0	0	0	0	0	0	0	0	0	0	0	0	0	0
expobiome_imp_00550413	0	0	0	0	0	0	0	0	0	0	0	0	0	0	0	0	0	0	0	0	44596.6	0	0	0	0	0	0	0	0	0	0	0	0	0	0	0	0	0	0	0	0
expobiome_imp_00552122	0	0	0	0	0	0	0	0	0	0	0	0	0	0	0	0	0	0	0	0	0	0	0	0	0	0	0	0	0	0	0	0	0	0	0	210439	0	0	0	0	0
expobiome_imp_00552335	0	0	0	0	0	0	0	0	0	0	0	0	0	0	0	0	0	0	0	0	0	0	0	0	0	0	0	0	0	0	0	35897.9	0	0	0	0	0	0	0	0	0
expobiome_imp_00552461	0	0	0	0	0	0	0	0	0	0	0	0	0	0	0	0	0	0	0	0	0	0	0	0	0	0	0	0	0	0	0	0	0	0	0	0	0	0	0	38807.9	0
expobiome_imp_00553472	0	0	0	0	0	0	0	0	0	0	0	0	0	0	0	0	0	0	0	0	0	0	0	98219	0	192859	0	0	0	0	0	0	0	0	0	0	0	308575	0	0	0
expobiome_imp_00553475	0	0	0	0	0	0	0	0	0	0	0	0	0	0	0	0	0	0	0	0	0	0	0	0	0	67875.3	0	0	0	0	0	0	0	0	0	0	0	0	0	0	0
expobiome_imp_00553486	0	0	0	0	0	0	0	0	0	0	0	0	0	0	0	0	0	0	0	0	0	0	0	0	0	0	0	0	0	0	0	0	0	0	153761	31423.2	0	0	0	0	0
expobiome_imp_00553584	0	0	1.15799e+06	0	0	0	0	0	0	0	0	0	0	0	0	0	0	0	0	0	0	0	0	0	0	0	0	0	0	0	0	0	0	0	0	0	0	0	0	0	0
expobiome_imp_00553824	0	0	0	0	0	0	0	0	0	0	0	0	191902	0	0	0	0	0	0	0	195785	0	0	0	0	0	0	0	0	64924.6	0	0	0	0	0	0	0	0	0	0	0
expobiome_imp_00553826	0	0	0	0	0	0	0	0	0	0	0	0	0	0	0	0	0	0	0	0	0	0	0	0	0	0	0	0	0	57108.9	0	0	0	0	0	0	0	0	0	0	0
expobiome_imp_00553828	0	0	0	0	0	0	0	0	0	0	0	0	296203	0	0	0	0	0	0	0	295063	0	0	0	0	0	0	0	0	142681	0	0	0	0	0	0	0	0	0	0	0
expobiome_imp_00553835	0	0	0	0	0	0	0	0	0	0	0	0	38877.5	0	0	0	0	0	0	0	29478.6	0	0	0	0	0	0	0	0	28036.7	0	0	0	0	0	0	0	0	0	0	0
expobiome_imp_00553838	0	0	0	0	0	0	0	0	0	0	0	0	82331.1	0	0	0	0	0	0	0	0	0	0	0	0	0	0	0	0	0	0	0	0	0	0	0	0	0	0	0	0
expobiome_imp_00554247	0	0	0	0	0	0	0	0	0	0	0	0	0	0	0	0	0	0	0	0	0	0	0	0	71007.2	0	0	0	0	0	0	0	0	0	0	0	0	0	0	0	154498
expobiome_imp_00555545	0	0	0	0	0	0	0	0	0	0	0	0	0	0	0	0	0	0	0	0	0	0	0	0	0	0	0	0	174420	0	0	0	0	0	0	0	0	0	0	0	0
expobiome_imp_00556129	0	0	0	0	0	0	0	0	0	494319	0	0	140555	0	0	0	0	0	40316.3	0	0	0	0	0	0	0	0	0	0	0	0	0	0	0	0	0	0	0	0	0	0
expobiome_imp_00556130	0	0	0	0	0	0	0	0	0	36888.1	0	0	31370.4	0	0	0	0	0	0	0	0	0	0	0	0	0	0	0	0	0	0	0	0	0	0	0	0	0	0	0	0
expobiome_imp_00556131	0	0	0	0	0	0	0	0	0	175543	0	0	91674.6	0	56661.5	0	0	0	0	0	0	0	0	0	0	0	0	0	0	0	0	0	0	0	0	0	0	0	0	0	0
expobiome_imp_00556132	0	0	0	0	0	0	0	0	0	772469	0	0	77988.1	0	82929.8	0	0	0	0	0	0	0	0	0	0	0	0	0	0	0	0	0	0	0	0	0	0	0	0	0	0
expobiome_imp_00556447	0	0	0	0	0	0	0	0	0	0	0	0	93963.8	0	0	0	0	0	0	0	130120	0	0	0	0	0	0	0	0	66935.2	0	0	0	0	0	0	0	0	0	0	0
expobiome_imp_00556456	0	0	0	0	0	0	0	0	0	0	0	0	306197	0	0	0	0	0	0	0	197229	0	0	0	0	0	0	0	0	41985.5	0	0	0	0	0	0	0	0	0	0	0
expobiome_imp_00556463	0	0	0	0	0	0	0	0	0	0	0	0	244816	0	0	0	0	0	0	0	425959	0	0	0	71399.7	0	0	0	0	226657	0	0	0	0	0	0	0	0	0	0	0
expobiome_imp_00556468	0	0	0	0	0	0	0	0	0	0	0	0	1.24294e+06	0	0	0	0	0	0	0	838162	0	0	0	315254	0	0	0	0	683801	0	0	0	0	0	0	0	0	0	0	0
expobiome_imp_00556475	0	0	0	0	0	0	0	0	0	0	0	0	267836	0	0	0	0	0	0	0	243506	0	0	0	0	0	0	0	0	138450	0	0	0	0	0	0	0	0	0	0	0
expobiome_imp_00556480	0	0	0	0	0	0	0	0	0	0	0	0	0	0	0	0	0	0	0	0	53277.9	0	0	0	0	0	0	0	0	0	0	0	0	0	0	0	0	0	0	0	0
expobiome_imp_00556482	0	0	0	0	0	0	0	0	0	0	0	0	77428.8	0	0	0	0	0	0	0	0	0	0	0	0	0	0	0	0	0	0	0	0	0	0	0	0	0	0	0	0
expobiome_imp_00556484	0	0	0	0	0	0	0	0	0	0	0	0	0	0	0	0	0	0	0	0	54024.6	0	0	0	0	0	0	0	0	1.26438e+07	0	0	0	0	0	0	0	0	0	0	0
expobiome_imp_00557062	0	0	0	0	0	166796	0	0	0	0	0	0	0	0	0	0	0	0	0	0	0	0	0	0	0	0	0	0	0	0	0	0	0	0	0	0	0	0	0	0	0
expobiome_imp_00557063	0	0	0	0	0	72352.6	0	0	0	0	0	0	0	0	0	0	0	0	0	0	0	0	0	41806.7	0	0	0	0	0	0	0	0	0	0	0	0	0	0	0	0	0
expobiome_imp_00557068	0	0	0	0	0	0	0	0	0	0	0	0	0	0	0	0	0	0	0	0	0	0	0	0	0	0	0	0	0	0	20937	0	0	0	0	0	0	0	0	0	0
expobiome_imp_00557070	0	0	0	0	0	980195	0	0	0	0	0	0	0	0	0	0	0	0	0	0	0	0	0	0	0	0	0	0	0	0	0	0	0	0	0	0	0	0	0	0	0
expobiome_imp_00557076	0	0	0	0	0	279168	0	0	0	0	0	0	0	0	0	0	0	0	0	0	0	0	0	0	0	0	0	0	0	0	0	0	0	0	0	0	0	0	0	0	0
expobiome_imp_00557078	0	0	0	0	0	50337	0	0	0	0	0	0	0	0	0	0	0	0	0	0	0	0	0	0	0	0	0	0	0	0	0	0	0	0	0	0	0	0	0	0	0
expobiome_imp_00557088	0	0	0	0	0	0	0	0	0	0	0	0	0	0	0	0	0	0	0	0	0	0	0	296456	0	0	0	0	0	0	0	0	0	0	0	0	0	0	0	0	0
expobiome_imp_00557093	0	0	0	0	0	192473	0	0	0	0	0	0	0	0	0	0	0	0	0	0	0	0	0	0	0	0	0	0	0	0	0	0	0	0	0	0	0	0	0	0	0
expobiome_imp_00557099	0	0	0	0	0	44959.8	0	0	0	0	0	0	0	0	0	0	0	0	0	0	0	0	0	0	0	0	0	0	0	0	0	0	0	0	0	0	0	0	0	0	0
expobiome_imp_00557143	0	0	0	0	0	0	0	0	0	0	0	0	0	0	0	0	0	0	0	0	0	0	0	0	0	0	0	0	0	0	34675.6	0	0	0	0	0	0	0	0	0	0
expobiome_imp_00557792	0	0	0	0	0	0	0	0	0	0	0	0	0	0	52309.7	0	0	0	0	0	0	0	0	0	0	0	0	0	0	0	0	0	0	0	0	0	0	0	0	0	0
expobiome_imp_00557868	0	0	0	0	0	0	0	0	0	0	0	0	0	0	24397.9	0	0	0	0	0	0	0	0	0	0	0	0	0	0	0	0	0	0	0	0	0	0	0	0	0	0
expobiome_imp_00558949	0	0	0	0	0	0	0	0	0	357460	0	0	0	0	0	0	0	0	0	0	0	0	0	0	0	0	0	0	0	0	0	0	0	0	0	0	0	0	0	0	0
expobiome_imp_00559808	0	0	0	119003	56289.8	0	712335	100238	0	0	0	0	0	119508	0	58390.5	0	0	0	0	0	202306	43125.7	163292	977696	0	0	29418.3	0	0	0	0	0	0	0	0	0	0	0	0	343524
expobiome_imp_00560795	0	0	0	0	0	0	0	0	0	0	0	0	88107.8	0	0	0	0	0	0	0	0	0	0	0	0	0	0	0	0	0	0	0	0	0	6.22452e+06	0	0	23490.9	0	0	0
expobiome_imp_00560799	0	0	0	0	0	0	0	0	0	0	0	0	0	0	0	0	0	0	0	0	0	0	0	0	0	60049.8	0	0	0	0	0	0	0	0	313453	0	0	0	0	0	0
expobiome_imp_00560802	0	0	0	0	0	0	0	0	0	0	0	0	0	0	0	0	0	0	0	0	0	0	0	0	0	0	0	0	0	0	0	0	0	0	184657	0	0	0	0	0	0
expobiome_imp_00560803	0	0	0	0	0	0	0	0	0	0	0	0	0	0	0	0	0	0	0	0	0	0	0	0	0	0	0	0	0	0	0	0	0	0	23682.8	0	0	0	0	0	0
expobiome_imp_00562440	0	0	0	0	0	0	0	0	0	0	0	0	0	0	941552	0	0	0	0	0	0	0	0	0	0	0	0	0	0	0	0	0	0	0	0	0	0	0	0	0	0
expobiome_imp_00562441	0	0	0	0	0	0	0	0	0	0	0	0	0	0	58769.5	0	0	0	0	0	0	0	0	0	0	0	0	0	0	0	0	0	0	0	0	0	0	0	0	0	0
expobiome_imp_00562450	0	0	0	0	0	0	0	0	0	154620	0	0	30068.4	0	0	0	0	0	40848.2	0	0	0	0	0	0	0	0	0	0	0	0	0	0	0	0	0	0	0	0	0	0
expobiome_imp_00562487	0	0	0	0	0	0	0	0	0	0	0	0	23469.7	0	0	0	0	0	0	0	0	0	0	0	0	0	0	0	0	0	0	0	0	0	0	0	0	0	0	0	109009
expobiome_imp_00562742	0	0	0	0	0	0	0	0	0	0	0	0	16851.9	0	0	0	0	0	0	0	0	0	0	0	0	0	0	0	0	0	0	0	0	0	0	0	0	0	0	0	0
expobiome_imp_00562830	0	0	0	0	0	0	0	0	0	128945	0	0	29385.6	0	0	0	0	0	0	0	0	0	0	0	0	0	0	0	0	0	0	0	0	0	0	0	0	0	0	0	0
expobiome_imp_00563308	0	0	0	0	0	0	0	0	0	0	0	0	0	0	57589.9	0	0	0	0	0	0	0	0	0	0	0	0	0	0	0	0	0	0	0	0	0	0	0	0	0	0
expobiome_imp_00563316	0	0	0	0	0	0	0	0	0	0	0	0	0	0	0	0	0	0	0	0	0	0	0	0	0	0	0	0	0	0	0	0	0	0	132486	0	0	0	0	0	0
expobiome_imp_00563878	0	0	0	0	0	0	0	0	0	0	0	0	0	0	0	0	0	0	306992	0	0	0	0	0	0	0	0	0	0	0	0	0	0	0	90985	0	0	0	0	0	0
expobiome_imp_00564129	0	0	0	0	0	0	0	0	957641	0	0	0	0	0	0	0	0	95042.8	0	0	0	0	0	0	0	0	0	0	0	292137	233096	0	0	0	0	0	0	0	0	0	0
expobiome_imp_00564143	0	0	0	0	0	0	0	0	22830.2	0	0	0	0	0	0	0	0	0	0	0	0	0	0	0	0	0	0	0	0	0	0	0	0	0	0	0	0	0	0	0	0
expobiome_imp_00564427	0	0	0	0	0	0	0	0	0	0	0	0	0	0	0	0	0	0	0	0	0	0	0	50027.8	98847.2	0	0	0	0	0	0	0	0	0	0	0	0	0	0	0	453902
expobiome_imp_00564594	0	0	0	0	0	0	0	0	0	52392.8	0	0	0	0	0	0	0	0	0	0	0	0	0	0	0	0	0	0	0	0	0	0	0	0	0	0	0	0	0	0	0
expobiome_imp_00564639	0	0	0	0	0	0	0	0	0	118171	0	0	0	0	0	0	0	0	0	0	0	0	0	0	0	0	0	0	0	0	0	0	0	0	0	0	0	0	0	0	0
expobiome_imp_00565351	0	0	0	0	0	0	0	0	0	0	0	147430	0	0	0	0	0	0	0	0	0	0	0	0	0	0	0	0	0	0	0	0	0	0	0	0	0	0	89697.6	0	0
expobiome_imp_00565362	0	0	0	0	0	0	0	0	0	0	0	0	0	0	0	0	0	0	0	0	0	0	0	0	0	0	0	0	0	0	0	0	0	0	0	0	0	0	76445.6	0	0
expobiome_imp_00565821	0	0	0	0	0	0	0	0	0	0	0	0	0	0	211598	0	0	0	0	0	0	0	0	0	0	0	0	0	0	0	0	0	0	0	0	0	0	0	0	0	0
expobiome_imp_00566172	0	0	0	0	0	0	0	0	0	0	0	0	0	0	0	0	0	5.21255e+06	0	0	0	0	0	0	0	0	0	0	0	0	0	0	0	0	0	0	0	0	0	0	0
expobiome_imp_00566774	0	0	0	0	0	0	0	0	0	0	0	0	0	0	0	0	0	0	0	0	0	0	0	0	0	0	0	0	0	0	0	0	0	0	104579	0	0	0	0	0	0
expobiome_imp_00566781	0	0	0	0	0	0	0	0	0	0	0	0	0	0	0	0	0	0	0	0	0	0	0	0	0	0	0	0	0	0	0	0	0	0	175271	0	0	0	0	0	0
expobiome_imp_00567320	0	0	0	0	0	0	0	0	40018.3	0	0	0	0	0	0	0	390912	0	0	36030.2	0	0	0	0	0	0	0	0	0	0	0	0	0	0	0	0	0	0	0	0	0
expobiome_imp_00567449	0	0	0	0	0	0	0	0	0	0	0	0	660451	0	0	0	0	0	0	0	0	0	0	0	0	0	0	0	0	0	0	0	0	0	0	0	0	0	0	0	0
expobiome_imp_00567711	0	0	0	0	0	0	0	0	0	0	0	0	0	0	0	0	0	0	0	0	0	0	0	0	0	0	0	0	0	0	0	0	0	0	2.60127e+06	0	0	0	0	0	0
expobiome_imp_00567850	0	0	0	0	0	0	0	0	0	0	0	0	0	0	35492.1	0	0	0	849401	0	0	0	0	0	0	0	0	0	0	0	0	0	0	0	83250.1	0	0	0	0	0	0
expobiome_imp_00568050	0	0	0	0	0	0	0	0	0	0	0	0	0	0	0	0	0	0	0	0	0	0	0	0	0	0	0	0	0	0	0	0	0	0	56531.1	0	0	0	0	0	0
expobiome_imp_00569233	0	0	0	0	0	0	0	0	0	0	0	0	0	0	0	0	0	0	0	0	0	0	0	0	0	63347.8	0	0	0	0	0	0	0	0	2.70989e+06	0	0	0	0	0	0
expobiome_imp_00569322	0	0	0	0	0	0	0	0	0	0	0	0	0	0	0	0	0	0	0	0	0	0	0	0	0	0	0	0	0	0	0	0	0	0	21768.6	0	0	0	0	0	0
expobiome_imp_00569323	0	0	0	0	0	0	0	0	0	0	0	0	0	0	0	0	0	0	0	0	0	0	0	0	0	0	0	0	0	0	0	0	0	0	59528.5	0	0	0	0	0	0
expobiome_imp_00569353	0	0	0	0	0	0	0	0	0	0	0	0	0	0	0	0	0	0	0	0	0	0	0	0	0	0	0	0	0	0	0	0	0	0	19283.6	0	0	0	0	0	0
expobiome_imp_00569357	0	0	0	0	0	0	0	0	0	0	0	0	489047	0	0	0	0	0	0	0	0	0	0	0	0	398144	0	0	0	0	0	0	0	0	969532	0	0	0	0	0	0
expobiome_imp_00569359	0	0	0	0	0	0	0	0	0	0	0	0	27896	0	0	0	0	0	0	0	0	0	0	0	0	222323	0	0	0	0	0	0	0	0	596948	0	0	0	0	0	0
expobiome_imp_00569655	0	0	0	0	0	0	0	0	0	0	0	0	0	0	0	0	0	0	0	0	0	0	0	0	0	199270	0	0	0	0	0	0	0	0	7.23163e+06	0	0	0	0	0	0
expobiome_imp_00569656	0	0	0	0	0	0	0	0	0	0	0	0	62300.8	0	0	0	0	0	0	0	0	0	0	0	0	1.87768e+06	0	0	0	0	0	0	0	0	6.88458e+06	0	0	0	0	0	0
expobiome_imp_00569663	0	0	0	0	0	0	0	0	0	0	0	0	0	0	0	0	0	0	0	0	0	0	0	0	0	0	0	117227	0	0	0	0	0	0	0	0	0	0	0	0	0
expobiome_imp_00570087	0	0	0	0	0	0	0	0	0	0	0	0	0	0	0	0	0	0	0	0	0	0	0	0	0	0	0	0	0	0	0	348195	0	0	0	0	0	0	0	0	0
[truncated: 330,165+ more rows]

## Sheet: SEP_Astral
ClusterID	BHC02_Pellet_QE	BHC03_Pellet_QE	BHC12_Pellet_QE	BHC13_Pellet_QE	BHC15_Pellet_QE	BHC17_Pellet_QE	BHC18_Pellet_QE	BHC19_Pellet_QE	BHC20_Pellet_QE	BHC25_Pellet_QE	BHC27_Pellet_QE	BHC28_Pellet_QE	BHC29_Pellet_QE	BHC31_Pellet_QE	BHC32_Pellet_QE	KHC01_Pellet_QE	KHC02_Pellet_QE	KHC03_Pellet_QE	KHC04_Pellet_QE	KHC06_Pellet_QE	KHC07_Pellet_QE	KHC08_Pellet_QE	KHC09_Pellet_QE	KHC10_Pellet_QE	KHC11_Pellet_QE	KHC12_Pellet_QE	KHC13_Pellet_QE	KHC14_Pellet_QE	KHC15_Pellet_QE	KHC17_Pellet_QE	KHC18_Pellet_QE	KHC19_Pellet_QE	KHC20_Pellet_QE	KHC21_Pellet_QE	KHC23_Pellet_QE	KHC24_Pellet_QE	KHC25_Pellet_QE	KHC26_Pellet_QE	KHC27_Pellet_QE	KHC28_Pellet_QE	KHC30_Pellet_QE
expobiome_imp_00017313	0	0	0	0	0	0	0	0	0	0	0	0	0	0	109507	0	0	0	0	0	0	0	0	0	0	0	0	0	0	0	0	0	0	0	0	0	0	0	0	0	0
expobiome_imp_00026294	0	0	0	0	0	0	0	0	0	0	0	0	0	0	0	0	0	0	0	0	0	0	0	0	0	0	0	65616.4	0	0	0	0	0	0	0	0	0	0	0	0	0
expobiome_imp_00030048	0	0	0	0	0	0	0	0	0	0	0	0	0	0	0	0	0	0	0	0	0	0	0	0	0	0	0	0	0	0	0	0	0	0	0	0	0	51354.5	0	0	0
expobiome_imp_00049524	0	0	0	0	0	0	0	0	0	0	0	0	0	0	0	0	0	0	0	0	0	0	0	0	0	0	0	0	0	0	0	0	0	0	0	0	0	0	86458.1	0	0
expobiome_imp_00081658	0	0	0	0	0	0	0	0	0	0	0	0	0	0	0	0	0	0	0	0	0	0	0	0	0	0	0	0	0	0	0	0	0	0	236061	0	0	0	0	0	0
expobiome_imp_00083691	0	0	0	0	0	0	0	0	0	0	0	0	0	0	0	0	0	0	0	0	0	0	0	0	0	0	0	0	0	0	0	0	0	0	73576.6	0	0	0	0	0	0
expobiome_imp_00089304	0	0	0	0	0	0	0	0	0	0	0	0	0	0	0	0	0	0	0	0	0	0	0	0	0	0	0	0	0	0	0	0	0	0	0	0	0	0	0	0	196376
expobiome_imp_00093727	0	0	0	0	0	0	0	0	0	0	0	0	0	0	0	0	0	0	0	0	0	0	0	0	0	0	0	0	0	0	0	415694	0	0	0	0	0	0	0	0	0
expobiome_imp_00096789	0	0	0	0	0	0	0	0	0	0	0	0	0	0	0	0	0	0	0	44575.3	0	0	0	0	0	0	0	0	0	0	0	0	0	0	0	0	0	0	0	0	0
expobiome_imp_00098135	0	0	0	0	0	0	0	0	0	0	0	0	0	0	0	0	0	0	0	0	0	0	0	0	0	0	0	0	0	52605.7	0	0	0	0	0	0	0	0	0	0	0
expobiome_imp_00102635	0	0	0	0	0	0	0	0	0	0	0	0	0	0	0	0	0	0	0	0	0	0	0	0	0	0	0	0	0	0	0	0	0	0	47837.1	0	0	0	0	0	0
expobiome_imp_00102637	0	0	0	0	0	0	0	0	0	0	0	0	47607.7	0	0	0	0	0	0	0	0	0	0	0	0	62573.4	0	0	0	0	0	0	0	0	2.20261e+06	0	0	0	0	0	0
expobiome_imp_00103061	0	0	0	0	0	0	0	0	0	0	0	0	0	0	0	0	0	0	0	0	0	0	0	0	0	0	0	0	0	0	0	0	0	426230	0	0	0	0	0	0	0
expobiome_imp_00108197	0	0	0	0	0	0	0	0	0	0	0	68183.3	0	0	0	0	0	0	0	0	0	0	0	0	0	0	0	0	0	0	0	0	0	0	0	0	0	0	0	0	0
expobiome_imp_00118949	0	0	0	0	0	0	0	0	0	0	0	0	52678.8	0	0	0	0	0	0	0	0	0	0	55712.6	0	262783	0	0	0	0	15603.8	0	0	0	1.06503e+06	0	0	45744.4	0	0	0
expobiome_imp_00143666	0	0	0	0	0	0	0	0	0	0	0	0	0	0	0	0	0	0	0	0	0	0	0	0	0	0	0	0	0	0	0	0	55901.4	0	0	0	200675	0	0	0	0
expobiome_imp_00153763	0	0	0	0	0	0	0	0	0	0	0	0	0	0	0	0	0	0	0	0	0	0	26804.1	0	0	0	0	0	0	0	0	0	0	0	0	0	0	0	0	0	0
expobiome_imp_00155951	0	0	0	0	0	0	0	0	0	0	0	0	0	0	0	0	0	0	0	0	0	0	0	0	0	0	0	0	0	0	0	0	0	0	708585	0	0	0	0	0	0
expobiome_imp_00164126	0	0	0	0	0	0	0	0	0	0	0	0	59137.9	0	0	0	0	0	0	0	0	0	0	0	0	209682	0	0	0	0	0	0	0	0	1.69487e+06	0	0	65597.4	0	0	0
expobiome_imp_00177976	0	0	0	0	0	0	0	0	0	0	0	0	0	0	0	0	0	0	0	0	0	0	0	0	0	0	0	0	0	0	0	0	0	0	0	0	0	0	0	214603	0
expobiome_imp_00179140	0	0	0	0	0	0	0	0	0	0	0	0	0	0	0	0	0	0	0	0	0	0	0	0	0	0	0	0	0	0	0	0	0	0	160741	0	0	0	0	0	0
expobiome_imp_00179939	0	0	0	0	0	0	0	0	0	0	0	0	56286.9	0	0	0	0	0	0	0	0	0	0	0	0	350720	0	0	0	0	0	0	0	0	2.15775e+06	0	0	0	0	0	0
expobiome_imp_00180440	0	0	0	0	0	0	0	0	0	0	0	0	0	0	0	0	0	0	0	291895	0	0	0	0	0	0	0	0	0	0	0	0	0	0	0	0	0	0	0	0	0
expobiome_imp_00182041	0	0	0	0	0	0	0	0	0	0	0	0	0	0	0	0	0	0	0	0	0	0	0	0	0	130898	0	0	0	0	0	0	0	0	0	0	0	0	0	0	0
expobiome_imp_00190605	0	0	0	0	0	0	0	0	0	0	0	0	0	0	0	0	0	0	0	0	0	0	0	0	0	0	0	0	0	0	0	0	0	0	0	75800.5	0	0	0	0	0
expobiome_imp_00199425	0	0	0	0	0	0	0	0	0	0	0	0	0	0	0	0	0	0	88835.9	0	0	0	0	0	0	0	0	0	0	0	0	0	0	0	0	0	0	0	0	0	0
expobiome_imp_00212919	0	0	0	0	0	145271	0	0	0	0	0	0	0	0	0	0	0	0	0	0	0	0	0	0	0	0	0	0	0	0	0	0	0	0	0	0	0	0	0	0	0
expobiome_imp_00214579	0	0	0	0	0	0	0	0	0	46983.9	0	0	0	0	0	0	0	0	0	0	69333.9	0	0	0	0	0	0	0	0	0	0	0	0	0	0	0	0	0	0	0	0
expobiome_imp_00231654	0	0	0	0	0	0	0	0	0	0	0	0	0	0	384981	0	0	0	0	0	0	0	0	0	0	0	0	0	0	0	0	0	0	0	0	0	0	0	0	0	0
expobiome_imp_00247229	0	0	0	0	0	0	0	0	0	0	0	0	41297.4	0	0	0	0	0	0	0	0	0	0	0	0	0	0	0	0	0	0	0	0	0	0	0	0	0	0	0	0
expobiome_imp_00251197	0	0	0	0	0	0	0	0	0	0	0	0	0	0	0	0	0	0	0	0	46726.9	0	0	0	0	0	0	0	0	0	0	0	0	0	0	0	0	0	0	0	0
expobiome_imp_00261825	0	0	0	0	0	0	0	0	0	0	0	0	124208	0	0	0	0	0	0	0	0	0	0	0	0	0	0	0	0	0	0	0	0	0	0	0	0	0	0	0	0
expobiome_imp_00264284	0	0	0	0	0	0	0	0	0	0	0	0	0	1.32955e+06	0	0	0	0	0	0	0	0	0	0	0	0	0	0	0	0	0	0	0	0	0	0	0	0	0	0	0
expobiome_imp_00272929	0	0	0	0	0	0	0	0	0	0	0	0	0	0	0	0	0	0	0	0	186829	0	0	0	0	0	0	0	0	0	0	0	0	0	0	0	0	0	0	0	0
expobiome_imp_00297940	0	0	0	0	0	0	0	0	0	0	0	0	0	0	0	0	0	0	0	0	0	0	0	0	0	0	0	0	0	0	0	0	0	0	21851	0	0	0	0	0	0
expobiome_imp_00299615	0	0	0	0	0	0	0	0	0	0	0	0	0	0	0	0	0	0	0	0	7902.95	0	0	0	0	0	0	0	0	0	0	0	0	0	0	0	0	0	0	0	0
expobiome_imp_00303899	0	0	0	0	0	0	0	0	0	0	0	0	0	0	0	0	0	215261	0	0	0	0	0	0	0	0	0	0	0	0	0	0	0	0	0	0	0	0	0	0	0
expobiome_imp_00310945	0	0	0	0	0	0	0	0	0	0	0	0	0	162270	0	0	0	0	0	0	0	0	0	0	0	0	0	0	797738	0	0	0	0	0	0	0	0	0	0	0	0
expobiome_imp_00315921	0	0	0	0	0	0	0	0	0	106321	0	0	0	0	0	0	0	0	0	0	0	0	0	0	0	0	0	0	0	0	0	0	0	205075	0	0	0	0	0	0	0
expobiome_imp_00324372	0	0	0	0	0	0	0	0	0	0	0	0	0	0	0	608699	0	0	0	0	0	0	0	0	0	0	0	0	0	0	0	0	0	0	0	0	0	0	0	0	0
expobiome_imp_00339002	0	0	0	0	0	0	0	0	0	0	0	0	26820.5	0	0	0	0	0	0	0	0	0	0	0	0	0	0	0	0	0	0	0	0	0	0	0	0	0	0	0	0
expobiome_imp_00343645	0	0	0	0	0	0	0	0	0	0	0	0	0	0	0	0	0	0	0	0	0	0	0	0	112427	0	0	0	0	0	0	0	0	0	0	0	0	0	0	0	0
expobiome_imp_00375396	0	0	0	0	0	0	0	0	0	0	0	0	0	0	0	0	0	0	0	0	57778.9	0	0	0	0	0	0	0	0	0	0	0	0	0	0	0	0	0	0	0	0
expobiome_imp_00400760	0	0	0	0	0	0	0	0	0	0	0	0	82947.9	0	0	0	0	0	0	0	0	0	0	0	0	0	0	0	0	0	0	0	0	0	0	0	0	0	0	0	0
expobiome_imp_00415765	0	0	0	0	0	0	0	0	0	0	0	0	0	0	0	56895.1	0	0	0	0	864644	0	0	0	93229.3	0	0	0	0	698108	0	0	0	0	0	0	0	0	0	0	74240.7
expobiome_imp_00429407	0	0	0	0	0	0	0	0	0	0	0	0	0	0	0	0	0	0	0	0	0	0	0	0	0	0	0	0	0	0	0	0	0	0	0	0	0	0	0	0	111015
expobiome_imp_00441352	0	0	0	0	0	0	0	0	0	0	0	0	0	0	0	0	0	0	0	0	0	0	0	0	0	0	0	0	0	0	0	0	0	0	119980	0	0	0	0	0	0
expobiome_imp_00446306	0	0	0	0	0	0	0	0	0	0	0	0	54952.5	0	0	0	0	0	0	0	0	0	0	0	0	0	0	0	0	0	0	0	0	0	1.42335e+06	0	0	37466.4	0	0	0
expobiome_imp_00446841	0	0	0	0	0	0	0	0	0	0	0	0	0	0	137891	0	0	0	276321	0	0	0	0	0	0	0	0	0	0	0	0	0	0	0	0	0	0	0	0	0	0
expobiome_imp_00457506	0	0	0	0	0	0	0	0	0	0	0	0	0	433515	0	0	0	0	0	0	0	0	0	0	0	0	0	0	0	0	0	0	0	0	0	0	0	0	0	0	0
expobiome_imp_00470540	0	0	0	0	0	0	0	0	0	0	0	0	0	0	0	0	0	0	0	0	0	0	0	0	0	0	0	0	0	0	0	0	0	0	0	0	0	0	269265	0	0
expobiome_imp_00479850	0	0	0	0	0	0	0	0	0	0	0	0	0	0	0	0	0	0	0	0	0	0	0	0	0	33130.8	0	0	0	0	0	0	0	0	296711	0	0	25075.1	0	0	0
expobiome_imp_00480035	0	0	0	0	0	0	0	0	0	0	0	0	0	0	0	0	74656.4	0	0	0	0	0	0	0	0	0	0	0	0	0	0	0	0	0	0	0	0	0	0	0	0
expobiome_imp_00485502	0	0	0	0	0	0	0	0	0	0	0	0	0	0	0	0	0	0	0	0	0	18441.4	0	0	0	0	0	0	0	0	0	0	0	0	0	0	0	0	0	0	0
expobiome_imp_00490620	0	0	0	0	0	0	0	0	0	0	0	0	0	0	0	0	0	0	0	0	0	0	0	0	0	0	0	0	0	0	0	0	0	0	119358	0	0	0	0	0	0
expobiome_imp_00492830	0	0	0	0	0	0	0	0	0	0	0	0	0	0	0	0	0	0	0	0	705617	0	0	0	0	0	0	0	0	0	0	0	0	0	0	0	0	0	0	0	0
expobiome_imp_00516051	0	0	0	0	0	0	0	0	0	0	0	0	0	0	0	168557	0	0	0	0	0	0	0	0	0	0	0	0	0	0	0	0	0	0	0	0	0	0	0	0	0
expobiome_imp_00520044	0	0	0	0	0	0	0	0	0	0	0	0	0	0	0	0	0	0	0	79900.8	0	0	0	0	0	0	0	0	0	0	0	0	0	0	0	0	0	0	0	0	0
expobiome_imp_00543366	0	0	0	0	0	0	0	0	0	0	0	0	0	0	0	0	0	0	0	0	0	0	0	0	0	0	0	0	0	0	0	0	0	0	0	0	0	0	97828.8	0	0
expobiome_imp_00544458	0	0	0	0	0	0	0	0	0	0	0	0	0	0	0	0	0	0	0	0	0	0	0	0	0	0	0	0	0	0	0	0	0	0	548190	0	0	0	0	0	0
expobiome_imp_00557078	0	0	0	0	0	50337	0	0	0	0	0	0	0	0	0	0	0	0	0	0	0	0	0	0	0	0	0	0	0	0	0	0	0	0	0	0	0	0	0	0	0
expobiome_imp_00557088	0	0	0	0	0	0	0	0	0	0	0	0	0	0	0	0	0	0	0	0	0	0	0	296456	0	0	0	0	0	0	0	0	0	0	0	0	0	0	0	0	0
expobiome_imp_00570666	0	0	0	0	0	0	0	0	0	0	0	0	0	0	0	0	0	0	0	0	0	0	0	0	0	0	0	0	0	0	0	0	0	0	0	0	0	146749	0	0	0
expobiome_imp_00571673	0	0	0	0	0	0	0	0	0	0	0	0	0	0	0	0	0	0	0	0	0	0	0	0	0	0	0	0	0	0	0	0	0	0	0	0	206757	0	0	0	0
expobiome_imp_00581697	0	0	0	0	0	0	0	0	0	27345.2	0	0	0	0	0	0	0	0	0	0	0	0	0	0	0	0	0	0	0	0	0	0	0	0	0	0	0	0	0	0	0
expobiome_imp_00594383	0	0	0	0	0	0	0	0	0	0	0	0	0	0	0	0	0	0	0	0	0	0	0	0	0	62453.4	0	0	0	0	0	0	0	0	0	0	0	0	0	0	0
expobiome_imp_00598909	0	0	0	0	0	0	0	0	0	0	0	0	0	0	0	0	0	0	0	0	0	0	0	0	0	0	49242.7	0	0	0	0	0	0	0	0	0	0	0	0	0	0
expobiome_imp_00599611	0	0	0	0	0	0	0	0	0	0	0	0	50125.4	0	0	0	0	0	0	0	0	0	0	0	0	0	0	0	0	0	0	0	0	0	537616	0	0	0	0	0	0
expobiome_imp_00600810	0	0	0	0	0	0	0	0	0	0	0	0	0	0	0	0	0	0	0	0	0	0	0	0	67753	0	0	0	0	0	0	0	0	0	0	0	0	0	0	0	0
expobiome_imp_00607340	0	0	0	0	0	0	0	0	0	0	0	0	0	0	0	0	0	0	0	0	0	0	0	0	0	138951	0	0	0	0	0	0	0	0	0	0	0	23802.5	0	0	0
expobiome_imp_00610661	0	0	0	0	0	0	0	0	0	0	0	0	0	0	75058.4	156405	0	0	0	0	0	0	0	0	0	0	0	0	0	0	0	0	0	38821.3	0	0	0	0	0	0	0
expobiome_imp_00612852	0	0	0	0	0	0	0	0	0	0	0	0	0	0	0	0	0	25638.6	0	0	0	0	0	0	0	0	0	0	0	0	0	0	0	0	0	0	0	0	0	0	0
expobiome_imp_00685878	165483	467193	0	0	117937	0	0	0	1.39084e+06	0	0	70379	353268	0	104878	0	400907	0	856757	0	727702	0	475400	86103.4	0	0	0	0	0	917466	0	0	0	0	0	0	0	40059.9	0	0	0
expobiome_imp_00895313	0	0	0	0	0	0	0	0	0	0	0	0	0	0	0	0	0	0	0	0	0	0	0	0	0	0	0	0	0	0	0	0	114328	0	0	0	0	0	0	0	0
expobiome_imp_01054668	0	0	0	0	0	0	0	0	0	0	0	0	0	0	0	165537	0	0	0	0	0	0	0	0	0	0	0	0	0	0	0	0	0	0	0	0	0	0	0	0	0
expobiome_imp_01187196	0	0	0	0	0	0	0	0	5.94396e+06	0	0	0	0	0	0	0	0	0	0	0	0	0	0	0	0	0	0	0	0	0	0	0	0	0	0	0	0	0	0	0	0
expobiome_imp_01280670	0	0	0	0	0	0	0	0	0	61646.4	0	0	0	0	0	0	0	0	0	0	0	0	0	0	0	0	0	0	0	0	0	0	0	0	0	0	0	0	0	0	0
expobiome_imp_01351437	0	0	0	0	0	0	0	0	0	0	0	0	0	0	0	0	0	0	210733	0	0	0	0	0	0	0	0	0	0	0	0	0	0	0	0	0	0	0	0	0	0
expobiome_imp_01362364	0	0	0	0	0	0	0	0	0	0	0	0	0	0	0	0	0	13702.2	0	0	0	0	0	0	0	0	0	0	0	0	0	0	0	0	0	0	0	0	0	0	0
expobiome_imp_01413973	0	0	0	0	0	0	0	0	0	0	0	0	0	0	0	0	0	0	0	0	0	0	0	0	0	118907	0	0	0	0	0	0	0	0	0	0	0	0	0	0	0
expobiome_imp_01429449	0	0	0	0	0	0	0	0	0	0	0	0	99388.8	0	0	0	0	0	0	0	0	0	0	0	0	0	0	0	0	0	0	0	0	0	0	0	0	0	0	0	0
expobiome_imp_01435085	0	0	0	0	0	0	0	0	0	0	0	0	0	0	0	0	0	0	0	0	0	0	0	0	0	0	0	0	0	0	0	0	0	58546.8	0	0	0	0	0	0	0
expobiome_imp_01436847	0	0	0	0	0	0	0	0	0	0	0	0	0	0	0	0	0	128575	0	0	0	0	0	0	0	0	0	0	0	0	0	0	0	0	0	0	0	0	0	0	0
expobiome_imp_01445758	0	0	0	0	0	0	0	0	0	0	0	0	0	0	0	0	0	0	0	42462.8	0	0	0	0	0	0	0	0	0	0	0	0	0	0	0	0	0	0	0	0	0
expobiome_imp_01458510	0	0	0	0	0	0	0	0	0	0	0	0	0	0	0	0	0	0	0	0	0	0	0	0	0	0	0	0	0	0	129296	0	0	0	0	0	0	0	0	0	0
expobiome_imp_01472338	0	0	0	0	0	0	0	0	0	0	0	0	0	0	0	0	0	0	326489	0	0	259374	0	0	142793	0	421042	0	0	0	0	0	0	416748	1.63186e+06	1.31699e+06	0	0	0	0	1.92548e+06
expobiome_imp_01498893	0	0	0	0	0	0	0	0	0	0	0	0	0	0	0	0	0	0	55160.1	0	0	0	0	0	0	0	0	0	0	0	0	45209.4	0	0	0	0	0	0	0	0	0
expobiome_imp_01556782	0	0	0	89824.2	0	0	0	0	0	0	0	0	0	0	0	0	0	0	0	0	0	0	0	0	0	0	0	0	0	0	0	0	0	0	0	0	0	0	0	0	0
expobiome_imp_01688692	0	0	0	0	0	0	0	0	0	0	0	0	0	0	0	0	0	0	0	0	0	0	0	0	0	0	0	0	0	0	0	0	0	76116.6	0	0	0	0	0	0	0
expobiome_imp_01698119	0	0	0	0	0	0	0	0	0	0	0	0	0	0	0	0	0	0	0	0	0	0	0	0	0	0	0	0	0	0	0	0	0	0	0	0	279093	0	0	0	0
expobiome_imp_01737725	0	0	0	0	0	0	0	0	0	0	0	0	0	0	0	0	0	0	0	0	0	0	0	0	68135.3	0	0	0	0	0	0	0	0	0	0	0	0	0	0	0	0
expobiome_imp_01755599	0	0	0	0	0	0	0	0	0	0	0	0	0	0	0	0	0	0	0	0	0	0	0	0	0	0	0	0	0	0	0	0	0	0	0	0	75144.7	0	0	0	0
expobiome_imp_01822466	0	656018	0	0	0	0	0	0	0	0	0	0	0	0	0	0	0	0	0	0	0	0	0	0	0	0	0	0	0	0	0	0	0	0	0	0	0	0	0	0	0
expobiome_imp_01890773	0	0	0	0	0	0	0	90618.7	0	0	0	0	0	0	0	0	0	0	0	0	0	0	0	0	0	0	0	0	0	0	0	0	0	0	0	0	0	0	0	0	0
expobiome_imp_01895694	0	0	0	0	0	0	0	0	0	0	0	0	0	0	0	0	0	0	0	0	0	0	0	0	0	0	0	0	0	0	0	0	0	0	0	0	0	0	0	0	56040.6
expobiome_imp_01905881	0	0	0	0	0	0	0	0	0	0	0	62023.8	0	0	0	0	0	0	0	0	0	0	0	0	0	0	0	0	0	0	0	0	0	0	0	0	0	0	0	0	0
expobiome_imp_01926809	0	0	0	0	0	0	0	0	0	0	0	0	0	0	0	0	0	0	0	0	0	0	0	0	0	0	0	0	0	0	0	0	0	747061	0	0	0	0	0	0	0
expobiome_imp_01954468	0	0	0	0	0	0	0	0	0	0	0	0	0	0	46707.8	0	0	0	0	60862.9	0	0	0	0	0	0	0	0	0	0	0	0	0	0	0	0	0	0	0	0	0
expobiome_imp_01978375	0	0	237548	0	0	0	0	0	0	0	0	0	0	0	0	0	0	0	0	0	0	0	0	630979	0	0	0	0	0	0	0	0	0	0	0	0	0	0	0	0	0
expobiome_imp_01982219	0	0	156419	0	0	0	0	0	0	0	0	0	0	0	0	0	0	0	0	0	0	0	0	0	0	0	0	0	0	0	0	0	0	0	0	0	0	0	0	0	0
expobiome_imp_01996997	0	0	0	0	0	0	0	0	0	0	0	0	0	0	0	0	0	0	0	0	0	0	0	0	0	0	0	317546	0	0	0	0	0	0	0	0	0	0	0	0	0
expobiome_imp_02000704	0	0	0	0	0	0	0	0	0	25339.8	0	0	0	0	0	0	0	0	0	0	0	0	0	0	0	0	0	0	0	0	0	0	0	0	0	0	0	0	0	0	0
expobiome_imp_02095983	0	0	0	0	0	0	0	0	0	0	0	0	0	0	0	0	0	0	0	0	0	0	0	0	0	0	20926.4	0	0	0	0	0	0	0	0	0	0	0	0	0	0
expobiome_imp_02107102	0	0	0	0	0	0	0	0	0	0	0	0	0	0	0	0	0	0	0	0	0	0	0	0	0	0	0	0	0	0	0	0	0	0	0	0	0	0	0	151726	0
expobiome_imp_02112270	0	0	0	0	0	0	0	0	0	0	0	0	0	0	0	0	0	0	0	0	0	0	0	0	0	0	0	98202.2	0	0	0	0	0	0	0	0	0	0	0	0	0
expobiome_imp_02127152	0	0	0	0	0	0	0	0	0	0	0	0	0	0	0	0	0	0	0	0	0	0	0	0	0	139809	0	0	0	0	0	0	0	0	0	0	0	0	0	0	0
expobiome_imp_02156813	0	0	0	0	0	0	0	0	0	0	0	0	0	45409.6	0	0	0	0	0	0	0	0	0	0	0	0	0	0	0	0	0	0	0	0	0	0	0	0	0	0	0
expobiome_imp_02167634	0	0	0	0	0	0	0	0	0	0	0	0	0	0	0	0	0	0	0	0	0	0	0	0	150760	0	0	0	0	0	0	0	0	0	0	0	0	0	0	0	0
expobiome_imp_02182791	0	0	0	0	0	0	0	0	0	0	0	0	0	0	0	0	41060.1	0	0	0	0	0	0	0	0	0	0	0	0	0	0	0	0	0	0	0	0	0	0	0	0
expobiome_imp_02189760	0	0	0	0	0	0	0	0	0	0	0	0	23466.1	0	0	0	0	0	0	0	60452.5	0	0	0	20771.6	0	0	0	0	32841.4	0	0	0	0	0	0	0	0	0	0	0
expobiome_imp_02197808	0	0	0	0	0	0	0	0	0	0	0	0	0	0	0	59154.6	0	0	0	0	0	0	96675.4	0	0	0	0	0	0	0	0	0	0	0	0	0	0	0	0	0	0
expobiome_imp_02201117	0	0	0	0	0	0	0	0	0	0	0	97.5178	0	0	0	0	0	0	0	0	0	0	0	0	0	0	0	0	0	0	0	0	0	0	0	0	0	0	0	0	0
expobiome_imp_02202430	0	0	0	0	0	0	0	0	0	0	0	0	53199.4	0	0	0	0	110828	0	0	0	0	0	0	0	0	0	0	0	0	0	0	0	0	145160	0	0	0	0	0	0
expobiome_imp_02204778	0	0	0	0	0	0	0	0	0	0	0	0	0	0	0	0	0	0	0	0	0	0	0	0	0	0	0	0	0	0	437214	0	0	0	0	180587	0	0	0	0	0
expobiome_imp_02253097	0	0	0	0	0	0	57578.3	0	0	0	0	0	0	0	0	0	0	0	0	0	0	0	0	0	0	0	0	0	0	0	0	0	0	0	0	0	0	0	0	0	0
expobiome_imp_02254693	0	0	0	0	0	0	0	0	0	0	0	0	0	0	0	0	0	0	76128.4	0	0	0	0	0	0	0	0	0	0	0	0	0	0	0	0	0	0	0	0	0	0
expobiome_imp_02274718	0	0	0	0	0	0	0	0	0	0	0	32778.7	0	0	0	0	0	0	0	0	0	0	0	0	0	0	0	0	0	0	0	0	0	0	0	69037.4	0	0	0	0	0
expobiome_imp_02303945	0	0	0	0	0	0	0	0	0	0	0	0	0	0	0	0	222054	0	0	0	0	0	0	0	0	0	0	0	0	0	0	0	0	0	0	0	0	0	0	0	0
expobiome_imp_02304155	0	0	0	0	0	0	0	0	0	0	0	0	0	0	0	0	0	0	0	365568	0	0	0	0	0	0	0	0	0	0	0	0	0	0	0	0	0	0	0	0	0
expobiome_imp_02308095	0	0	0	0	0	0	0	0	0	0	0	0	0	0	0	0	0	0	0	0	0	0	0	0	0	0	0	0	0	0	0	0	0	0	13544.7	0	0	0	0	0	0
expobiome_imp_02343623	0	0	0	0	0	0	0	0	0	0	0	0	0	0	0	0	0	0	0	0	0	0	0	0	0	0	0	81077.2	0	0	0	0	0	0	0	0	0	0	0	0	0
expobiome_imp_02359915	0	0	0	0	0	0	0	0	0	0	0	0	0	0	0	0	0	0	0	0	0	0	0	61991.4	0	0	0	0	0	0	0	0	0	0	0	0	0	0	0	0	0
expobiome_imp_02371383	0	0	0	0	0	0	0	0	0	0	0	0	0	0	0	0	0	0	530305	0	0	0	0	0	0	0	0	0	0	0	0	0	0	0	0	0	0	0	0	0	0
expobiome_imp_02387772	0	0	0	0	0	0	0	0	0	0	0	0	0	0	0	0	0	0	63916.7	0	0	0	0	0	0	0	0	0	0	0	0	0	0	0	0	0	0	0	0	0	0
expobiome_imp_02436439	0	0	0	0	0	0	0	0	0	0	0	0	0	0	0	0	0	0	0	0	0	0	0	0	0	0	0	0	0	0	0	100338	0	0	0	0	0	0	0	0	0
expobiome_imp_02466199	0	0	0	0	0	0	0	0	0	0	0	0	0	0	0	0	0	0	0	264216	0	0	0	0	152463	0	0	0	0	0	0	0	0	0	0	0	0	0	0	0	0
expobiome_imp_02468594	0	0	0	0	429277	0	0	0	0	0	0	0	0	0	0	0	0	0	0	0	0	0	0	0	0	0	0	0	0	0	0	0	0	256218	0	0	0	0	0	0	0
expobiome_imp_02470930	0	0	0	0	0	0	0	0	0	0	0	114010	0	0	0	0	0	0	0	0	0	0	0	0	0	0	0	0	0	0	0	0	0	0	0	0	0	0	0	0	0
expobiome_imp_02496785	0	0	0	0	0	0	0	0	0	793026	0	0	0	0	0	0	0	0	0	0	0	0	0	0	0	0	0	0	0	0	0	0	0	0	0	0	0	0	0	0	0
expobiome_imp_02500608	0	0	0	0	0	0	0	315411	0	0	0	0	0	0	0	0	0	0	0	0	0	0	0	0	0	0	0	0	0	0	0	0	0	0	0	0	0	0	0	0	0
expobiome_imp_02517472	0	0	0	0	0	0	0	0	0	0	0	0	0	0	0	0	0	0	0	0	0	0	0	0	0	0	0	271034	0	0	0	0	0	0	0	0	0	0	0	0	0
expobiome_imp_02526154	0	0	0	0	0	0	0	0	0	0	0	0	0	0	0	0	0	0	0	0	0	0	0	0	0	0	752138	0	0	0	0	0	0	0	0	0	0	0	0	0	0
expobiome_imp_02533650	0	0	0	0	0	0	0	0	0	0	0	0	0	0	0	0	0	0	0	0	0	39211.6	0	0	0	0	0	0	0	0	0	0	0	0	0	0	0	0	0	0	0
expobiome_imp_02536198	0	0	0	0	0	0	0	0	0	0	39038.8	0	0	0	0	0	0	0	0	0	0	0	0	0	0	0	0	0	0	0	0	0	0	0	0	0	0	0	0	0	0
expobiome_imp_02537291	0	0	0	0	0	0	0	0	0	0	55645.8	0	0	0	0	0	0	0	0	0	0	0	0	0	0	0	0	0	0	0	0	0	0	0	0	0	0	0	0	0	0
expobiome_imp_02538431	0	0	0	85661.4	0	0	0	0	0	0	0	0	0	0	0	0	0	0	0	0	0	0	0	0	0	0	0	0	0	0	0	0	0	0	0	0	0	0	0	0	0
expobiome_imp_02538739	0	0	0	0	0	0	0	0	0	0	1113.25	0	0	0	0	0	0	0	0	0	0	0	0	0	0	0	0	0	0	0	0	0	0	0	0	0	0	0	0	0	0
expobiome_imp_02539109	0	0	0	0	0	0	0	0	0	0	87941.7	0	0	23002.3	0	0	0	49380.2	0	0	0	0	0	0	0	0	0	0	0	0	0	0	0	0	0	0	0	0	0	0	0
expobiome_imp_02541251	0	0	0	0	0	0	0	0	0	0	25424.6	0	0	0	0	0	0	0	0	0	0	0	0	0	0	0	0	0	0	0	0	0	0	0	0	0	0	0	0	0	0
expobiome_imp_02543692	0	0	0	0	0	0	0	0	0	0	46917.6	0	0	0	0	0	0	0	0	0	0	0	0	0	0	0	0	0	0	0	0	0	0	0	0	0	0	0	0	0	0
expobiome_imp_02547419	0	0	0	0	0	0	0	0	0	0	44612.8	0	0	0	0	0	0	0	0	0	0	0	0	0	0	0	0	0	0	0	0	0	0	0	0	0	0	0	0	0	0
expobiome_imp_02550693	0	0	0	0	0	0	0	0	0	0	0	0	0	0	0	0	0	0	0	0	0	0	0	0	0	91541.9	0	0	0	0	0	0	0	0	0	0	0	0	0	0	0
expobiome_imp_02556854	0	0	0	0	0	0	0	0	0	0	51202.7	0	0	0	0	0	0	0	0	0	0	0	0	0	0	0	0	0	0	0	0	0	0	0	0	0	0	0	0	0	0
expobiome_imp_02560181	0	0	0	0	0	0	0	0	0	0	384239	0	0	0	0	0	0	0	0	0	0	0	0	0	0	0	0	0	0	0	0	0	0	0	0	0	0	0	0	0	0
expobiome_imp_02562205	0	0	0	0	0	0	0	0	0	0	75568.3	0	0	0	0	0	0	0	0	41301.2	0	0	0	0	0	0	0	0	0	0	0	0	0	0	0	0	0	0	0	0	109772
expobiome_imp_02563320	0	0	0	0	0	0	0	0	0	0	28600.3	0	0	0	0	0	0	0	0	0	0	0	0	0	0	0	0	0	0	0	0	0	0	0	0	0	0	0	0	0	0
expobiome_imp_02564064	0	0	0	0	0	0	0	0	0	0	41004.8	0	0	0	0	0	0	0	0	0	0	0	0	0	0	0	0	0	0	0	0	0	0	0	0	0	0	0	0	0	0
expobiome_imp_02564151	0	0	0	0	0	0	0	0	0	0	0	0	0	0	0	0	0	0	0	0	0	0	139644	0	0	0	0	0	0	0	0	0	0	0	0	0	0	0	0	0	0
expobiome_imp_02567326	0	0	0	0	0	0	0	0	0	0	0	0	0	0	0	0	0	0	0	0	0	0	0	0	0	0	0	0	0	0	0	0	0	36729.4	0	0	0	0	0	0	0
expobiome_imp_02574439	0	0	0	0	0	0	0	0	0	0	207318	0	0	0	0	0	0	0	0	0	0	0	0	0	0	0	0	0	0	0	0	0	0	0	0	0	0	0	0	0	0
expobiome_imp_02580778	0	0	0	0	0	0	0	0	0	0	61697.2	0	0	0	0	0	0	0	0	0	0	0	0	0	0	0	0	0	0	0	0	0	0	0	0	0	0	0	0	0	0
expobiome_imp_02583727	0	0	0	0	0	0	0	0	0	0	0	0	0	0	0	470249	0	0	0	0	0	0	0	0	0	0	0	0	0	114403	0	0	0	0	0	0	0	0	0	0	0
expobiome_imp_02586545	0	0	0	0	0	0	0	0	0	0	53123.1	0	0	0	0	0	0	0	0	0	0	0	0	0	0	0	0	0	0	0	0	0	0	0	0	0	0	0	0	0	0
expobiome_imp_02589886	0	0	0	0	0	0	0	0	0	0	1705350	0	0	0	0	0	0	0	0	0	0	0	0	0	0	0	0	0	0	0	0	0	0	0	0	0	0	0	0	0	0
expobiome_imp_02590419	0	0	0	0	0	0	0	0	0	0	0	0	0	0	0	0	0	0	0	0	0	0	0	0	0	0	0	74820.9	0	0	0	0	0	0	0	0	0	0	0	0	0
expobiome_imp_02596518	0	0	0	0	0	0	0	0	0	0	134348	0	0	0	0	0	0	0	0	0	0	0	0	0	0	0	0	0	0	0	0	0	0	0	0	0	0	0	0	0	0
expobiome_imp_02597170	0	0	0	0	0	0	0	0	0	0	10410.8	0	0	0	0	0	0	0	0	0	0	0	0	0	0	0	0	0	0	0	0	0	0	0	0	0	0	0	0	0	0
expobiome_imp_02599042	0	0	0	0	0	0	0	0	0	0	40753.5	0	0	0	0	0	0	0	0	0	0	0	0	0	0	0	0	0	0	0	0	0	0	0	0	0	0	0	0	0	0
expobiome_imp_02602469	0	0	0	0	0	0	0	0	0	0	106773	0	0	0	0	0	0	0	0	0	0	0	0	0	0	0	0	0	0	0	0	0	0	0	0	0	0	0	0	0	0
expobiome_imp_02605419	0	0	0	0	0	0	0	0	0	0	0	0	0	0	0	0	0	0	0	0	0	0	253531	0	0	0	0	0	0	0	0	0	0	0	150994	0	0	0	0	0	0
expobiome_imp_02608730	0	0	0	0	0	0	0	0	0	0	1.75895e+06	0	0	0	0	0	0	0	0	0	0	0	0	0	0	0	0	0	0	0	0	0	0	0	0	0	0	0	0	0	0
expobiome_imp_02611760	0	0	0	0	0	0	0	0	0	0	60569	0	0	0	0	0	0	0	0	0	0	0	0	0	0	0	0	0	0	0	0	0	0	0	0	0	0	0	0	0	0
expobiome_imp_02612303	0	0	0	0	0	0	0	0	0	0	46373.7	0	0	0	0	0	0	0	0	0	0	0	0	0	0	0	0	0	0	0	0	0	0	0	0	0	0	0	0	0	0
expobiome_imp_02612978	0	0	0	0	0	0	0	0	0	0	33013.1	0	0	0	0	0	0	0	0	0	0	0	0	0	0	0	0	0	0	0	0	0	0	0	0	0	0	0	0	0	0
expobiome_imp_02615729	0	0	0	0	0	0	0	0	0	0	68008.6	0	0	0	0	0	0	0	0	0	0	0	0	0	0	0	0	0	0	190678	0	0	0	0	0	0	0	0	0	0	0
expobiome_imp_02616086	0	0	0	0	0	0	0	0	0	0	25935.7	0	0	0	0	0	0	0	0	0	0	0	0	0	0	0	0	0	0	0	0	0	0	0	0	0	0	0	0	0	0
expobiome_imp_02619380	0	0	0	0	0	0	0	0	0	0	253078	0	0	0	0	0	0	0	0	0	0	0	0	0	0	0	0	0	0	0	0	0	0	0	0	0	0	0	0	0	0
expobiome_imp_02623453	0	0	0	0	0	0	0	0	0	0	333150	0	0	0	0	0	0	0	0	0	0	0	0	0	0	0	0	0	0	0	0	0	0	0	0	0	39369.3	0	0	0	0
expobiome_imp_02627920	0	0	0	0	0	0	0	38049.7	0	0	0	0	0	0	0	0	0	0	0	0	0	0	0	0	0	0	0	0	0	0	0	0	0	0	0	0	0	0	0	0	0
expobiome_imp_02628524	0	0	0	0	0	0	0	0	0	0	264066	0	0	0	0	0	0	0	0	0	0	0	0	0	0	0	0	0	0	0	0	0	0	0	0	0	0	0	0	0	0
expobiome_imp_02633360	0	0	0	0	0	0	0	0	0	0	286226	0	0	0	0	0	0	0	0	0	0	0	0	0	0	0	0	0	0	0	0	0	0	0	0	0	151680	0	0	0	0
expobiome_imp_02636168	0	0	0	0	0	0	0	0	0	0	74585.5	0	0	0	0	0	0	0	0	0	0	0	0	0	0	0	0	0	0	0	0	0	0	0	0	0	0	0	0	0	0
expobiome_imp_02638192	0	0	0	0	0	0	0	0	0	0	38765.6	0	0	0	0	0	0	0	0	0	0	0	0	0	0	0	0	0	0	0	0	0	0	0	0	0	0	0	0	0	0
expobiome_imp_02638431	0	0	0	0	0	0	0	0	0	0	16104.8	0	0	0	0	0	0	0	0	0	0	0	0	0	0	0	0	0	0	0	0	0	0	0	0	0	0	0	0	0	0
expobiome_imp_02640774	0	0	0	0	0	0	0	0	0	0	77653	0	0	0	0	0	0	0	0	0	0	0	0	0	0	0	0	0	0	0	0	0	0	0	0	0	0	0	0	0	0
expobiome_imp_02645358	0	0	0	0	0	0	0	0	0	0	89528	0	0	0	0	0	0	0	0	0	0	0	0	0	0	0	0	0	0	0	0	0	0	0	0	0	0	0	0	0	0
expobiome_imp_02650814	0	0	0	0	0	0	0	0	0	0	779647	0	0	0	0	0	0	0	0	0	0	0	0	0	0	0	0	0	0	0	0	0	0	0	0	0	0	0	0	0	0
expobiome_imp_02660957	0	0	0	0	0	0	0	0	0	0	0	0	127433	0	0	294547	0	0	0	0	0	0	0	0	0	0	0	0	0	0	0	0	0	0	0	0	0	0	0	0	0
expobiome_imp_02665673	0	0	0	0	0	0	0	0	0	0	65612	0	0	0	0	0	0	0	0	0	0	0	0	0	0	0	0	0	0	0	0	0	0	0	0	0	0	0	0	0	0
expobiome_imp_02669746	0	0	0	0	0	0	0	0	0	0	42770.8	0	0	0	0	0	0	0	0	0	0	0	0	0	0	0	0	0	0	0	0	0	0	0	0	0	0	0	0	0	0
expobiome_imp_02671143	0	0	0	0	0	0	0	0	0	0	87663.7	0	0	0	0	0	0	0	0	0	0	0	0	0	0	0	0	0	0	0	0	0	0	0	0	184522	0	0	0	0	0
expobiome_imp_02673718	0	0	0	0	0	0	0	0	0	0	474832	0	0	0	0	0	0	0	0	0	0	0	0	0	0	0	0	0	0	0	0	0	0	0	0	0	0	0	0	0	0
expobiome_imp_02673900	0	0	0	0	0	0	0	189223	0	0	40033.2	0	0	0	0	0	0	0	0	147494	0	0	0	0	0	0	0	0	0	0	0	0	0	0	0	0	0	0	0	0	0
expobiome_imp_02681826	0	0	0	0	0	0	0	0	0	0	49995.7	0	0	0	0	0	0	0	0	0	0	0	0	0	0	0	0	0	0	0	0	0	0	0	0	0	0	0	0	0	0
expobiome_imp_02685801	0	0	0	0	0	0	0	0	0	0	47072.8	0	0	0	0	0	0	0	0	0	0	0	0	0	0	0	0	0	0	0	0	0	0	0	0	0	0	0	0	0	0
expobiome_imp_02690437	0	0	0	0	0	0	0	488565	0	0	106459	0	0	0	0	0	0	0	0	0	0	0	0	0	0	0	0	0	0	0	0	0	0	0	0	0	0	0	0	0	0
expobiome_imp_02690500	0	0	0	0	0	0	0	0	0	0	64318.1	0	0	0	0	0	0	0	0	0	0	0	0	0	0	0	0	0	0	0	0	0	0	0	0	0	0	0	0	0	0
expobiome_imp_02696399	0	0	0	0	0	0	0	0	0	0	1.56243e+06	0	0	0	0	0	0	0	0	0	0	0	0	0	0	0	0	0	0	0	0	0	0	0	0	0	0	0	0	0	0
expobiome_imp_02700497	0	0	0	0	0	0	0	0	0	0	33553.1	0	0	0	0	0	0	0	0	0	0	0	0	0	0	0	0	0	0	0	0	0	0	0	0	0	0	0	0	0	0
expobiome_imp_02703786	0	0	0	0	0	0	0	0	0	0	0	0	0	0	0	0	0	0	0	40208.2	0	0	0	0	0	0	0	0	0	0	0	0	0	0	0	0	0	0	0	0	0
expobiome_imp_02715627	0	0	0	0	0	0	0	0	0	0	0	0	0	0	0	0	0	0	0	0	223776	0	0	0	0	0	0	0	0	0	0	0	0	0	0	0	0	0	0	0	0
expobiome_imp_02715666	0	0	0	0	0	0	0	0	0	0	371361	0	0	0	0	0	0	0	0	0	0	0	0	0	0	0	0	0	0	0	0	0	0	0	0	0	0	0	0	0	0
expobiome_imp_02720491	0	0	0	0	0	0	0	0	0	0	0	0	0	0	0	0	0	0	0	0	0	0	0	0	0	0	0	0	0	0	0	0	63942.6	0	0	0	0	0	0	0	0
expobiome_imp_02724205	0	0	0	0	0	0	0	0	0	0	131644	0	0	0	0	0	0	0	0	0	0	0	0	0	0	0	0	0	0	0	0	0	0	0	0	0	0	0	0	0	0
expobiome_imp_02724431	0	0	0	0	0	0	0	0	0	0	0	0	0	0	0	0	0	0	0	351907	170925	0	0	0	23665	0	0	158730	0	0	0	0	0	0	0	0	0	0	0	0	0
expobiome_imp_02725168	0	0	0	0	0	0	0	0	0	0	65770	0	0	0	0	0	0	0	0	0	0	0	0	0	0	0	0	0	0	0	0	0	0	0	0	0	0	0	0	0	0
expobiome_imp_02725626	0	0	0	0	0	0	0	0	0	0	193280	0	0	0	0	0	0	416109	0	0	0	0	0	208976	0	0	0	173404	0	237080	0	0	0	0	0	0	0	0	0	0	0
expobiome_imp_02735200	0	0	0	0	0	0	0	0	0	0	111465	0	0	0	0	0	0	0	0	0	0	0	0	0	0	0	0	0	0	0	0	0	0	0	0	0	0	0	0	0	0
expobiome_imp_02736141	0	0	0	0	0	0	0	0	0	0	0	0	0	0	0	0	0	24978.6	0	0	0	0	0	0	0	0	0	0	0	0	0	0	0	0	0	0	0	0	0	0	0
expobiome_imp_02736434	0	0	0	0	0	147059	0	0	0	0	0	0	0	0	0	0	0	0	0	0	0	0	0	0	0	0	0	0	0	0	0	0	0	0	0	0	0	0	0	0	0
expobiome_imp_02736918	0	0	0	0	0	0	0	0	0	0	341684	0	0	0	0	0	0	0	0	0	0	0	0	0	0	0	0	0	0	0	0	0	0	0	0	0	0	0	0	0	0
expobiome_imp_02739912	0	0	0	0	0	0	0	0	0	0	307547	0	0	0	0	0	0	0	0	0	0	0	0	0	0	0	0	0	0	0	0	0	0	0	0	0	0	0	0	0	0
expobiome_imp_02743805	0	0	0	0	0	0	0	0	0	0	180364	0	0	0	0	0	0	0	0	0	0	0	0	0	0	0	0	0	0	0	0	0	0	0	0	0	0	0	0	0	0
expobiome_imp_02743903	0	0	0	0	0	0	0	0	0	0	0	0	0	0	0	0	0	0	0	0	0	0	0	0	0	0	0	0	0	0	0	0	0	0	0	48546.4	0	0	0	0	42510.6
expobiome_imp_02746292	0	0	0	0	0	0	0	0	0	0	4785.76	0	0	0	0	0	0	0	0	0	0	0	0	0	0	0	0	0	0	0	0	0	0	0	0	0	0	0	0	0	0
expobiome_imp_02746386	0	0	0	0	0	0	0	0	0	0	91002.1	0	0	114448	0	0	0	0	0	0	0	0	0	0	0	0	0	0	0	0	0	0	0	0	310010	0	0	0	0	0	0
expobiome_imp_02753272	0	0	0	0	0	0	0	0	0	0	76875.8	0	0	0	0	0	0	0	0	0	0	0	0	0	0	0	0	0	0	0	0	0	0	0	0	0	0	0	0	0	0
expobiome_imp_02757499	0	0	0	0	0	0	0	0	0	0	0	0	0	0	0	0	0	0	0	0	0	0	0	0	0	0	0	0	0	0	0	0	0	0	0	0	0	0	0	0	23421.7
expobiome_imp_02759221	0	0	0	0	0	0	0	0	0	0	0	0	0	21549.3	0	0	0	0	0	0	0	0	0	0	0	0	0	0	0	0	0	0	0	0	0	0	0	0	0	0	0
expobiome_imp_02772033	0	0	0	0	0	0	0	0	0	0	43293.9	0	0	0	0	0	0	0	0	0	0	0	0	0	0	0	0	0	0	0	0	0	0	0	0	0	0	0	0	0	0
expobiome_imp_02776904	0	0	0	0	0	0	0	0	0	0	507140	0	0	0	0	0	0	0	0	0	0	0	0	0	0	0	0	0	0	0	0	0	0	0	0	0	0	0	0	0	0
expobiome_imp_02780633	0	0	0	0	0	0	0	0	0	0	41626.1	0	0	0	0	0	0	0	0	0	0	0	0	0	0	0	0	0	0	0	0	0	0	0	0	0	0	0	0	0	0
expobiome_imp_02781084	0	0	0	0	0	0	0	0	0	0	105131	0	0	0	0	0	0	0	0	0	0	0	0	0	0	0	0	0	0	0	0	0	0	0	0	0	0	0	0	0	0
expobiome_imp_02781963	0	0	0	0	0	0	0	0	0	0	59658.3	0	0	0	0	0	0	0	0	0	0	0	0	0	0	0	0	0	0	0	0	0	0	0	0	0	0	0	0	0	0
expobiome_imp_02782610	0	0	0	0	0	0	0	0	0	0	1.06173e+06	0	0	0	0	0	0	0	0	0	0	0	0	0	0	0	0	0	0	0	0	0	0	0	0	0	0	0	0	0	0
expobiome_imp_02786443	0	0	0	0	0	0	0	0	41108.2	0	0	0	0	0	0	0	0	0	0	0	0	0	0	0	0	0	0	0	0	0	0	0	0	0	0	0	0	0	0	0	0
expobiome_imp_02787747	0	0	0	0	0	0	0	0	0	0	0	0	0	0	0	0	0	0	0	0	0	174669	0	0	0	0	0	0	0	0	0	0	0	0	0	0	0	0	0	0	0
expobiome_imp_02788101	0	0	0	0	0	0	0	0	0	0	46120.2	0	0	0	0	0	0	0	0	0	0	0	0	0	0	0	0	0	0	0	0	0	0	0	0	0	0	0	0	0	0
expobiome_imp_02788767	0	0	0	0	0	0	0	0	0	0	0	0	0	0	0	0	0	0	0	0	0	0	118740	0	0	0	0	0	0	0	0	0	0	0	0	0	0	0	0	0	0
expobiome_imp_02789362	0	0	0	0	0	0	0	0	0	0	123676	0	0	0	0	0	0	0	0	0	0	0	0	0	0	0	0	0	0	0	0	0	0	0	0	0	0	0	0	0	0
expobiome_imp_02793605	0	0	0	0	0	0	0	0	0	0	571535	0	0	0	0	0	0	0	0	0	0	0	0	0	0	0	0	0	0	0	0	0	0	0	0	0	0	0	0	0	0
expobiome_imp_02795071	0	0	0	0	0	0	0	0	0	0	125484	0	0	0	0	0	0	0	0	0	0	0	0	0	0	0	0	0	0	0	0	0	0	0	0	0	0	0	0	0	0
expobiome_imp_02798371	0	0	0	0	0	0	0	0	0	0	34371.2	0	0	0	0	0	0	0	0	0	0	0	0	0	0	0	0	0	0	0	0	0	0	0	0	0	0	0	0	0	0
expobiome_imp_02799380	0	0	0	0	0	0	0	0	0	0	17946.5	0	0	0	0	0	0	0	0	0	0	0	0	0	0	0	0	0	0	0	0	0	0	0	0	0	0	0	0	0	0
expobiome_imp_02801112	0	0	0	0	0	0	0	0	0	0	0	0	0	0	0	0	0	0	0	0	0	0	0	0	0	0	0	0	0	0	0	0	0	0	0	228638	0	0	0	0	0
expobiome_imp_02801803	0	0	0	0	0	0	0	0	0	0	38224.9	0	0	0	0	0	0	0	0	0	0	0	0	0	0	0	0	0	0	0	0	0	0	0	0	0	0	0	0	0	0
expobiome_imp_02804215	0	0	0	0	0	0	0	0	0	0	98657.5	0	0	0	0	0	0	0	0	0	0	0	0	0	0	0	0	0	0	0	0	0	0	0	0	0	0	0	0	0	0
expobiome_imp_02806511	0	0	0	0	0	0	0	0	0	0	0	0	0	0	0	0	0	0	42875.2	0	0	0	0	0	0	0	0	0	0	0	0	0	0	0	0	0	0	0	50523	0	0
expobiome_imp_02806802	0	0	0	0	0	0	0	0	0	0	0	0	0	0	203908	0	0	0	0	186665	0	0	0	0	342568	109252	0	0	0	0	0	0	0	0	0	0	0	0	0	0	0
expobiome_imp_02808091	0	0	0	0	0	0	0	0	0	0	27932.7	0	0	0	0	0	0	0	0	0	0	0	0	0	0	0	0	0	0	0	0	0	0	0	0	0	0	0	0	0	0
expobiome_imp_02809737	0	0	0	0	0	0	0	0	0	0	698709	0	0	0	0	0	0	0	0	0	0	0	0	0	0	0	0	0	0	0	0	0	0	0	0	0	0	0	0	0	0
expobiome_imp_02810704	0	0	0	0	0	0	0	0	0	0	25511.7	0	0	0	0	0	0	0	0	0	0	0	0	0	0	0	0	0	0	0	0	0	0	0	0	0	0	0	0	0	0
expobiome_imp_02816734	0	0	0	0	0	0	0	0	0	0	0	0	0	0	0	0	0	0	0	0	0	0	0	0	0	0	64781.3	0	0	0	0	0	0	0	0	65044.5	0	0	0	0	0
expobiome_imp_02818058	0	0	0	0	0	0	0	0	0	0	1.12871e+06	0	0	0	0	0	0	0	0	0	0	0	0	0	0	0	0	0	0	0	0	0	0	0	0	0	0	0	0	0	0
expobiome_imp_02818901	0	0	0	0	0	0	0	0	0	0	895377	0	0	0	0	0	0	0	0	0	0	0	0	0	0	0	0	0	0	0	0	0	0	0	0	0	0	0	0	0	0
expobiome_imp_02825069	0	0	0	0	0	0	0	0	0	0	0	0	0	0	0	0	0	20346.5	0	0	0	0	0	0	0	0	0	0	0	0	0	0	0	0	0	0	0	0	0	0	0
expobiome_imp_02826448	0	0	0	0	0	0	0	0	0	0	167435	0	0	0	0	0	0	0	0	0	0	0	0	0	0	0	0	0	0	0	0	0	0	0	0	0	0	0	0	0	0
expobiome_imp_02829337	0	0	0	0	0	0	0	0	0	0	59488	0	0	0	0	0	0	0	0	0	0	0	0	0	0	0	0	0	0	0	0	0	0	0	0	0	0	0	0	0	0
expobiome_imp_02834316	0	0	0	0	0	0	0	0	0	0	0	0	51505.1	0	0	0	0	0	0	0	0	0	0	0	0	0	0	0	0	0	0	0	0	0	0	0	0	0	0	0	0
expobiome_imp_02834982	0	0	0	0	0	0	0	0	0	0	0	0	0	0	0	0	0	0	0	0	0	0	0	0	0	0	0	0	0	0	0	0	0	0	0	0	0	0	0	62583.9	0
expobiome_imp_02835238	0	0	0	0	0	0	0	0	0	0	53529	0	0	0	0	0	0	0	0	0	0	0	0	0	0	0	0	0	0	0	0	0	0	0	0	0	0	0	0	0	0
expobiome_imp_02836423	0	0	0	0	0	0	0	0	0	0	5026.16	0	0	0	0	0	0	0	0	0	0	0	0	0	0	0	0	0	0	0	0	0	0	0	0	0	0	0	0	0	0
expobiome_imp_02840840	0	0	0	0	0	0	0	0	0	0	406914	0	0	0	0	0	0	0	0	0	0	0	0	0	0	0	0	0	0	0	0	0	0	0	0	0	0	0	0	0	0
expobiome_imp_02841221	0	0	0	0	0	0	0	0	0	0	37270.6	0	0	0	0	0	0	0	0	0	0	0	0	0	0	0	0	0	0	0	0	0	0	0	0	0	0	0	0	0	0
expobiome_imp_02843012	0	0	0	0	0	0	0	0	0	0	74147.1	0	0	0	0	0	0	0	0	0	0	0	0	0	0	0	0	0	0	0	0	0	0	0	0	0	0	0	0	0	0
expobiome_imp_02845172	0	0	0	0	0	0	0	0	0	0	141378	0	0	0	0	0	0	0	0	0	0	0	0	0	0	0	0	0	0	0	0	0	0	0	0	0	0	0	0	0	0
expobiome_imp_02845907	0	0	0	0	0	0	0	0	0	0	81719.3	0	0	0	0	0	0	0	0	0	0	0	0	0	0	0	0	0	0	0	0	0	0	0	0	0	0	0	0	0	0
expobiome_imp_02846393	0	0	0	0	0	0	0	0	0	0	69710	0	0	0	0	0	0	0	0	0	0	0	0	0	0	0	0	0	0	0	0	0	0	0	0	0	0	0	0	0	0
expobiome_imp_02847393	0	0	0	0	0	0	0	0	0	0	20358.3	0	0	0	0	0	0	0	0	0	0	0	0	0	0	0	0	0	0	0	0	0	0	0	0	0	0	0	0	0	0
expobiome_imp_02848729	0	0	0	0	0	0	0	0	0	0	317048	0	0	0	0	0	0	0	0	0	0	0	0	0	0	0	0	0	0	0	0	0	0	0	0	0	0	0	0	0	0
expobiome_imp_02850509	0	0	0	0	0	0	0	0	0	0	0	0	0	0	0	0	0	0	0	0	0	0	0	0	0	0	0	0	0	0	0	0	0	0	0	27299.8	0	0	0	0	0
expobiome_imp_02850825	0	0	0	0	0	0	0	0	0	0	47057.6	0	0	0	0	0	0	0	0	0	0	0	0	0	0	0	0	0	0	0	0	0	0	0	0	0	0	0	0	0	0
expobiome_imp_02861538	0	0	0	0	0	0	0	0	0	0	26789.3	0	0	0	0	0	0	0	0	0	0	0	0	0	0	0	0	0	0	0	0	0	0	0	0	0	0	0	0	0	0
expobiome_imp_02862466	0	0	0	0	0	0	0	0	0	0	0	0	0	0	0	0	0	0	0	0	0	0	0	0	0	0	0	0	0	0	0	0	51523.6	0	0	0	0	0	0	0	0
expobiome_imp_02864086	0	0	0	0	0	0	0	0	0	0	33602.9	0	0	0	0	0	0	0	0	0	0	0	0	0	0	0	0	0	0	0	0	0	0	0	0	0	0	0	0	0	0
expobiome_imp_02869031	0	0	0	0	0	0	0	0	0	0	235267	0	0	0	0	0	0	0	0	0	0	0	0	0	0	0	0	0	0	0	0	0	0	0	0	0	0	0	0	0	0
expobiome_imp_02871208	0	0	0	0	0	0	0	0	0	0	0	0	0	0	0	0	0	0	0	0	0	0	0	0	0	0	0	0	0	0	0	0	38822.2	0	0	0	0	0	0	0	0
expobiome_imp_02871967	0	0	0	0	0	0	0	0	0	0	22136.4	0	0	0	0	0	0	0	0	0	0	0	0	0	0	0	0	0	0	0	0	0	0	0	0	0	0	0	0	0	0
expobiome_imp_02873290	0	0	0	0	0	0	0	0	0	0	0	0	0	0	0	192813	0	0	0	0	212847	0	0	0	0	0	0	0	0	0	0	0	0	0	0	0	0	0	0	0	0
expobiome_imp_02879430	0	0	0	0	0	0	0	0	0	0	99763.4	0	0	0	0	0	0	0	0	0	0	0	0	0	0	0	0	0	0	0	0	0	0	0	0	0	0	0	0	0	0
expobiome_imp_02880389	0	0	0	0	0	0	0	0	0	0	85411.7	0	0	0	0	0	0	0	0	0	0	0	0	0	0	0	0	0	0	0	0	0	0	0	0	0	0	0	0	0	0
expobiome_imp_02882880	0	0	0	0	0	0	0	0	0	0	0	0	0	0	0	0	0	0	0	106268	0	0	0	0	0	0	0	0	0	0	0	0	0	0	0	0	0	0	0	0	0
expobiome_imp_02885732	0	0	0	0	0	0	0	0	0	0	126028	0	0	0	0	0	0	0	0	0	0	0	0	0	0	0	0	0	0	0	0	0	0	0	0	0	0	0	0	0	0
expobiome_imp_02886115	0	0	0	0	0	0	0	0	0	0	561146	0	0	0	0	0	0	0	0	0	0	0	0	0	0	0	0	0	0	0	0	0	0	0	0	0	0	0	0	0	0
expobiome_imp_02887548	0	0	0	0	0	0	0	0	0	0	122504	0	0	0	0	0	0	0	0	0	0	0	0	0	0	0	0	0	0	0	0	0	0	0	0	0	0	0	0	0	0
expobiome_imp_02894729	0	0	0	0	0	0	0	0	0	0	351893	0	0	0	0	0	0	0	0	0	0	0	0	0	0	0	0	0	0	0	0	0	0	0	0	0	0	0	0	0	0
expobiome_imp_02895640	0	0	0	0	0	0	0	0	0	0	82557.8	0	0	0	0	0	0	0	0	0	0	0	0	0	0	0	0	0	0	0	0	0	0	0	0	0	0	0	0	0	0
expobiome_imp_02900709	0	0	0	0	0	0	0	0	0	0	98792.5	0	0	0	0	0	0	0	0	0	0	0	0	0	0	0	0	0	0	0	0	0	0	0	0	0	0	0	0	0	0
expobiome_imp_02903664	0	0	0	0	0	0	0	0	0	0	0	0	0	0	0	0	0	0	0	0	0	0	0	0	0	0	0	0	0	0	0	0	0	0	28863.1	0	0	0	0	0	0
expobiome_imp_02905868	0	0	0	0	0	0	0	0	0	0	73297.6	0	0	0	0	0	0	0	0	0	0	0	0	0	0	0	0	0	0	0	0	0	0	0	0	0	0	0	0	0	0
expobiome_imp_02906035	0	0	0	0	0	0	166094	0	0	0	0	0	0	0	0	0	0	0	0	0	253164	0	0	0	147456	0	0	321759	0	0	0	0	0	0	0	0	0	0	0	0	0
expobiome_imp_02907435	0	0	0	0	0	0	0	0	0	0	3641102	0	0	0	0	0	0	0	0	0	0	0	0	0	0	0	0	0	0	0	0	0	0	0	0	0	0	0	0	0	0
expobiome_imp_02914371	0	0	0	0	0	0	0	0	0	0	89427	0	0	0	0	0	0	0	0	0	0	0	0	0	0	0	0	0	0	0	0	0	0	0	0	0	0	0	0	0	0
expobiome_imp_02916666	0	0	0	0	0	0	0	0	0	0	434431	0	0	0	0	0	0	0	0	0	0	0	0	0	0	0	0	0	0	0	0	0	0	0	0	0	0	0	0	0	0
expobiome_imp_02925521	0	0	0	0	0	0	0	0	0	0	0	0	0	0	0	0	0	0	0	0	0	0	0	402780	0	0	0	0	0	0	0	0	0	0	0	0	0	0	0	0	0
expobiome_imp_02930565	0	0	0	0	0	0	0	0	0	0	1.44556e+06	0	0	0	0	0	0	0	0	0	0	0	0	0	0	0	0	0	0	0	0	0	0	0	0	0	0	0	0	0	0
expobiome_imp_02932576	0	0	0	0	0	0	0	0	0	0	101286	0	0	0	0	0	0	0	0	0	0	0	0	0	0	0	0	0	0	0	0	0	0	0	0	0	0	0	0	0	0
expobiome_imp_02938756	0	0	0	0	0	0	0	0	0	0	0	0	0	0	0	0	0	25763.4	0	0	0	0	0	183718	0	0	0	0	0	0	124736	0	0	0	0	0	0	0	0	0	0
expobiome_imp_02942150	0	0	0	0	0	0	0	0	0	0	0	0	0	455723	0	0	0	0	0	0	0	0	0	0	0	0	0	0	0	0	0	0	0	0	0	0	0	0	0	0	0
expobiome_imp_02943847	0	0	0	0	0	0	0	0	0	0	101406	0	0	0	0	0	0	0	0	0	0	0	0	0	0	0	0	0	0	0	0	0	0	0	0	0	0	0	0	0	0
expobiome_imp_02946379	0	0	0	0	0	0	0	0	0	0	120237	0	0	0	0	0	0	0	0	0	0	0	0	0	0	0	0	0	0	0	0	0	0	0	0	0	0	0	0	0	0
expobiome_imp_02948008	0	0	0	0	0	0	0	0	0	0	93551.1	0	0	0	0	0	0	0	0	0	0	0	0	0	0	0	0	0	0	0	0	0	0	0	0	0	0	0	0	0	0
expobiome_imp_02949483	0	0	0	0	0	0	0	0	0	0	95678.9	0	0	0	0	0	0	0	0	0	0	0	0	0	0	0	0	0	0	0	0	0	0	0	0	0	0	0	0	0	0
expobiome_imp_02956252	0	0	0	0	0	0	0	0	0	0	0	0	0	0	0	25946.6	0	0	0	0	0	0	0	0	0	0	0	0	0	0	0	0	0	0	0	0	0	0	0	0	0
expobiome_imp_02958927	0	0	0	0	0	0	0	0	0	0	55637.8	0	0	0	0	0	0	0	0	0	0	0	0	0	0	0	0	0	0	0	0	0	0	0	0	0	0	0	0	0	0
expobiome_imp_02961646	0	0	0	0	0	0	0	0	0	0	39078.2	0	0	0	0	0	0	0	0	0	0	0	0	0	0	0	0	0	0	0	0	0	0	0	0	0	0	0	0	0	0
expobiome_imp_02965516	0	0	0	0	0	0	0	0	0	0	47114.4	0	0	0	0	0	0	0	0	0	0	0	0	0	0	0	0	0	0	0	0	0	0	0	0	0	0	0	0	0	0
expobiome_imp_02966565	0	0	0	0	0	0	0	0	0	0	376768	0	0	0	0	0	0	0	0	0	0	0	0	0	0	0	0	0	0	0	0	0	0	0	0	0	0	0	0	0	0
expobiome_imp_02971530	0	0	0	0	0	0	0	0	0	0	34238.2	0	0	0	0	0	0	0	0	0	0	0	0	0	0	0	0	0	0	0	0	0	0	0	0	0	0	0	0	0	0
expobiome_imp_02971705	0	0	0	0	0	0	0	0	0	0	2.18111e+06	0	0	0	0	0	0	0	0	0	0	0	0	0	0	0	0	0	0	0	0	0	0	0	0	0	0	0	0	0	0
expobiome_imp_02972579	0	0	0	0	0	0	0	0	0	0	109594	0	0	0	0	0	0	0	0	0	0	0	0	0	0	0	0	0	0	0	0	0	0	0	0	0	0	0	0	0	0
expobiome_imp_02973891	0	0	0	0	0	0	0	0	0	0	32010.5	0	0	0	0	0	0	0	0	0	0	0	0	0	0	0	0	0	0	0	0	0	0	0	0	0	0	0	0	0	0
expobiome_imp_02983895	0	0	0	0	0	0	0	0	0	0	4565.16	0	0	0	0	0	0	0	0	0	0	0	0	0	0	0	0	0	0	0	0	0	0	0	0	0	0	0	0	0	0
expobiome_imp_02991596	0	0	0	0	0	0	0	0	0	0	71739.8	0	0	0	0	0	0	0	0	0	0	0	0	0	0	0	0	0	0	0	0	0	0	0	0	0	0	0	0	0	0
expobiome_imp_02993193	0	0	0	0	0	0	0	0	0	0	325030	0	0	0	0	0	0	0	0	0	0	0	0	0	0	0	0	0	0	0	0	0	0	0	0	0	0	0	0	0	0
expobiome_imp_03000116	0	0	0	0	0	0	0	0	0	0	82099.1	0	0	0	0	0	0	0	0	0	0	0	0	0	0	0	0	0	0	0	0	0	0	0	0	0	0	0	0	0	0
expobiome_imp_03000756	0	0	0	0	0	0	0	0	0	0	13105.3	0	0	0	0	0	0	0	0	0	0	0	0	0	0	0	0	0	0	0	0	0	0	0	0	0	0	0	0	0	0
expobiome_imp_03007602	0	0	0	0	0	0	0	0	0	0	65719	189768	0	0	0	0	0	0	0	0	0	0	0	0	0	0	0	0	0	0	0	0	0	0	0	0	0	0	0	1.94511e+06	0
expobiome_imp_03020749	0	0	0	0	0	0	0	0	0	0	61584.4	0	0	0	0	0	0	0	0	0	0	0	0	0	0	0	0	0	0	0	0	0	0	0	0	0	0	0	0	0	0
expobiome_imp_03022239	0	0	0	0	0	0	0	0	0	0	869002	0	0	0	0	0	0	0	0	0	0	0	0	0	0	0	0	0	0	0	0	0	0	0	0	0	0	0	0	0	0
expobiome_imp_03022321	0	0	0	0	0	0	0	0	0	0	94612.4	0	0	0	0	0	0	0	0	0	0	0	0	0	0	0	0	0	0	0	0	0	0	0	0	0	0	0	0	0	0
expobiome_imp_03023214	0	0	0	0	0	0	0	0	0	0	0	0	0	0	0	0	0	0	0	540125	0	0	0	0	0	0	0	0	0	0	0	0	0	0	0	0	0	0	0	0	0
expobiome_imp_03030176	61100.2	70086.3	82199.2	0	631489	322487	135026	63149	83736.8	0	0	456957	0	161996	294460	93537.9	59786	0	297071	49225.6	266186	52907.9	0	33703.9	0	0	0	0	0	449283	343049	163399	0	329113	55135.1	139927	0	176744	157182	76916.7	353509
expobiome_imp_03030901	0	0	0	0	0	0	0	0	0	0	0	0	0	0	0	0	0	0	0	0	0	67256.2	0	0	0	0	0	0	0	0	0	0	0	0	0	0	0	0	0	0	0
expobiome_imp_03036448	0	0	0	0	0	0	0	0	0	0	0	0	0	118193	0	0	0	0	0	0	0	0	0	0	0	0	0	0	0	0	0	0	0	0	0	0	0	0	0	0	0
expobiome_imp_03036784	0	0	0	0	0	0	0	0	0	0	0	0	0	0	0	0	0	0	0	0	0	0	0	0	0	0	0	0	0	0	0	0	0	0	0	0	0	0	0	0	46356.5
expobiome_imp_03042065	0	0	0	0	0	0	0	0	0	0	0	0	0	0	0	9330.79	0	0	0	0	0	0	0	0	0	0	0	0	0	0	0	0	0	0	0	0	0	0	0	0	0
expobiome_imp_03042824	0	0	0	0	0	0	0	0	0	0	79315	0	0	0	0	0	0	0	0	0	0	0	0	0	0	0	0	0	0	0	0	0	0	0	0	0	0	0	0	0	0
expobiome_imp_03054505	0	0	0	0	0	0	0	0	0	0	246831	0	0	0	0	0	0	0	0	0	0	0	0	0	0	0	0	0	0	0	0	0	0	0	0	0	0	0	0	0	0
expobiome_imp_03054592	0	0	0	0	0	0	0	0	0	0	11746.8	0	0	0	0	0	0	0	0	0	0	0	0	0	0	0	0	0	0	0	0	0	0	0	0	0	0	0	0	0	0
expobiome_imp_03054964	0	0	0	0	0	0	0	0	0	0	0	0	0	0	0	0	0	0	0	0	0	0	0	0	0	0	0	0	0	0	0	0	0	0	0	90072	0	0	0	0	0
expobiome_imp_03060756	0	0	0	0	75434.6	0	0	0	0	0	0	0	0	0	0	0	0	0	0	0	0	0	0	0	0	0	0	0	0	0	0	0	0	0	0	0	0	0	0	0	0
expobiome_imp_03061291	0	0	0	0	0	0	0	0	0	0	25741.5	0	0	0	0	0	0	0	0	0	0	0	0	0	0	0	0	0	0	0	0	0	0	0	0	0	0	0	0	0	0
expobiome_imp_03063575	0	0	0	0	0	0	0	0	0	0	0	0	0	0	0	0	0	0	0	0	0	0	0	0	0	0	0	21118.7	0	0	0	0	0	0	0	0	0	0	0	0	0
expobiome_imp_03064388	0	0	0	0	0	0	0	0	0	0	10212.8	0	0	0	0	0	0	0	0	0	0	0	0	0	0	0	0	0	0	0	0	0	0	0	0	0	0	0	0	0	0
expobiome_imp_03065543	0	0	0	0	0	0	0	0	0	0	0	0	0	0	0	0	0	0	0	0	0	0	0	0	0	0	0	0	0	0	0	0	0	0	0	0	0	326753	0	0	0
expobiome_imp_03069592	0	0	0	0	0	0	0	0	0	0	0	0	0	0	0	0	48060.9	0	0	0	0	0	0	0	0	0	0	0	0	0	0	0	0	0	0	0	0	0	0	0	0
expobiome_imp_03080615	632193	492515	410635	0	260470	1.22832e+06	418309	18906.5	1.15447e+06	704397	0	156359	87993	574176	0	915756	544369	180910	475543	440975	0	0	123169	160424	568146	46744.8	461735	422737	1.46021e+06	997204	118888	67269.1	127188	830659	0	123866	243429	110426	73086.2	118185	343129
expobiome_imp_03081425	0	0	0	0	0	0	0	0	0	0	0	0	0	0	0	0	0	0	0	0	0	0	0	0	0	0	0	0	34839.6	0	0	0	0	0	0	0	0	0	0	0	0
expobiome_imp_03084029	0	0	0	0	0	0	0	0	0	0	0	0	0	0	0	0	0	0	0	0	0	0	0	0	0	0	0	0	0	0	0	0	0	76649.4	0	0	0	0	0	0	0
expobiome_imp_03097427	0	0	0	0	0	0	0	0	0	0	0	0	0	0	0	0	0	17063.8	0	0	0	0	0	0	0	0	0	0	0	0	0	0	0	0	0	0	0	0	0	0	0
expobiome_imp_03120087	0	0	0	0	0	0	0	0	0	0	0	0	0	0	0	0	0	0	0	0	0	0	0	0	125436	0	0	0	0	0	0	0	0	0	0	0	0	0	0	0	0
expobiome_imp_03126142	0	0	0	0	0	0	0	0	0	0	0	0	0	0	0	0	0	0	0	0	0	0	0	499886	0	0	0	0	0	0	0	0	0	0	0	0	0	0	0	0	0
expobiome_imp_03133747	0	0	0	0	0	0	0	0	0	0	0	0	0	67385.5	0	0	0	0	0	0	0	0	0	0	0	0	0	0	0	0	0	0	0	69663.8	0	0	0	0	0	0	0
expobiome_imp_03178660	0	0	0	0	0	0	0	0	0	0	0	0	0	0	0	0	0	0	0	41799.6	0	0	0	0	0	0	0	0	0	0	0	0	0	0	0	0	0	0	0	0	0
expobiome_imp_03196065	0	0	0	0	0	0	0	0	0	0	0	0	0	0	0	0	0	0	0	0	0	0	0	0	0	0	561228	0	0	0	0	0	0	0	0	0	0	0	0	0	0
expobiome_imp_03196307	0	0	0	0	0	0	0	0	0	0	0	0	0	0	0	157883	0	0	0	0	0	0	0	0	0	0	0	0	0	0	0	0	0	0	42621.7	0	0	0	0	0	0
expobiome_imp_03198798	48643.7	0	0	0	0	0	0	0	0	0	0	0	0	0	0	0	0	0	0	0	0	0	0	0	125349	0	0	0	0	0	0	0	22902.2	41741.6	0	0	0	0	0	0	0
expobiome_imp_03204619	0	0	0	0	0	0	0	0	0	0	0	0	0	0	0	0	0	0	0	0	0	0	0	0	0	0	0	0	0	53296.6	0	0	0	0	0	0	0	0	0	0	0
expobiome_imp_03205800	0	0	0	0	0	0	0	0	0	0	0	0	72202.1	0	0	0	0	0	0	0	0	0	0	0	0	0	0	0	0	0	0	0	0	0	0	0	0	0	0	0	0
expobiome_imp_03243022	0	0	0	0	0	0	0	0	0	0	0	0	0	0	0	0	0	0	0	0	0	0	0	0	0	0	0	0	0	0	0	0	0	0	0	0	37441.4	0	0	0	0
expobiome_imp_03243962	0	0	0	0	0	0	0	154141	0	0	0	0	0	0	0	0	0	0	0	0	0	0	0	0	0	0	0	0	0	0	0	0	0	0	0	0	0	0	0	374367	104291
expobiome_imp_03246267	0	0	0	0	0	0	0	0	0	0	0	0	0	0	0	0	0	0	557177	0	0	0	0	0	0	0	0	0	0	0	0	0	0	0	0	0	0	0	0	0	0
expobiome_imp_03253965	0	0	0	0	0	0	0	0	0	0	0	0	0	0	0	0	0	0	0	0	0	0	0	0	0	85643.7	0	0	0	0	0	0	0	0	0	0	0	0	0	0	0
expobiome_imp_03254540	0	0	0	0	0	0	0	0	0	0	0	0	0	0	0	0	0	0	0	824223	0	0	0	0	0	0	0	0	0	0	0	0	0	0	0	0	0	0	0	0	0
expobiome_imp_03255014	0	0	0	0	0	0	0	0	0	0	0	0	0	0	0	0	0	0	0	0	0	0	0	0	0	0	0	143268	0	0	0	0	0	0	0	0	0	0	0	0	0
expobiome_imp_03273507	0	0	0	0	0	0	0	0	0	0	0	0	0	0	0	0	0	0	0	0	0	0	0	57191.6	0	0	0	0	0	0	0	0	0	0	0	0	0	0	0	0	0
expobiome_imp_03276167	0	0	0	0	0	0	0	0	0	0	0	137589	0	2.74703e+06	0	0	0	0	0	0	0	0	0	0	0	0	0	0	0	0	0	0	0	0	0	0	0	0	0	0	0
expobiome_imp_03281829	0	0	0	0	0	0	0	0	0	0	0	0	0	0	0	0	0	0	0	0	0	0	0	0	0	0	0	0	0	0	0	0	0	0	0	595417	0	0	0	0	0
expobiome_imp_03284764	0	0	0	0	0	0	0	0	0	0	0	0	0	0	0	0	0	0	0	0	0	0	0	0	0	0	0	124003	0	0	0	0	0	0	0	0	0	0	0	0	0
expobiome_imp_03294885	0	0	0	0	0	0	0	0	0	0	0	0	0	0	0	0	0	0	0	0	0	0	0	0	0	0	0	0	0	0	0	68696.5	0	0	0	0	0	39166.9	0	0	0
expobiome_imp_03303172	0	0	0	0	0	0	0	0	0	0	0	0	0	0	0	0	0	0	0	0	0	0	0	0	0	36782.4	0	0	0	0	0	0	0	0	0	0	0	0	0	0	0
expobiome_imp_03303467	0	0	0	0	0	0	0	0	0	0	0	0	0	0	0	0	0	0	0	0	0	0	0	0	0	0	0	0	0	0	0	0	0	0	0	0	0	0	0	0	79510.1
expobiome_imp_03304106	0	0	0	0	0	135402	0	0	0	0	0	0	0	0	0	0	0	0	0	0	0	0	0	0	0	0	0	0	0	0	0	0	0	0	0	0	0	0	0	0	0
expobiome_imp_03309322	0	0	0	0	0	0	0	0	0	0	0	0	0	0	0	0	0	0	0	0	0	0	0	0	0	0	0	0	0	0	0	0	0	0	0	456809	0	0	0	0	0
expobiome_imp_03333092	0	63999.6	0	2.74346e+06	0	1.38527e+06	0	1.21353e+06	0	0	368682	1.36861e+06	91535.3	1.42707e+06	1.24744e+06	684443	0	0	0	0	0	62311.8	271021	0	1.55945e+06	0	1.45423e+06	0	0	0	0	0	0	0	0	1.35659e+06	2.45471e+06	0	1.40148e+06	143982	0
expobiome_imp_03334828	0	0	0	0	0	0	0	0	0	0	0	0	0	0	0	0	0	0	0	0	0	0	0	0	0	0	0	51062.9	0	0	0	0	0	0	0	0	0	0	0	0	0
expobiome_imp_03336585	0	0	0	0	0	0	0	0	0	0	0	15014.3	0	0	0	0	0	0	0	0	0	0	0	0	0	0	0	0	0	0	0	0	0	0	0	0	0	0	0	0	0
expobiome_imp_03338505	0	0	0	0	0	0	0	0	0	0	0	0	0	0	0	0	0	0	0	0	199082	0	0	0	0	0	0	0	0	0	0	0	0	0	0	0	0	0	0	0	0
expobiome_imp_03352447	0	0	0	0	0	0	0	0	0	0	0	0	0	0	0	0	0	0	0	0	0	0	0	0	842472	0	0	0	0	0	0	0	0	0	0	0	0	0	0	0	0
expobiome_imp_03356372	0	0	0	0	0	0	0	0	79279.9	0	0	0	0	0	0	0	0	0	0	0	0	0	0	0	0	0	0	0	0	0	0	0	0	0	0	0	0	0	0	0	0
expobiome_imp_03382268	0	0	0	0	0	799010	0	379502	0	0	0	0	0	0	0	0	0	0	0	0	0	0	190330	0	0	0	0	0	0	0	0	0	0	679056	0	0	0	0	0	0	0
expobiome_imp_03404547	0	0	0	0	0	62339.5	0	0	0	0	0	0	0	0	0	0	0	0	0	0	0	0	0	0	0	0	0	0	0	0	0	0	0	0	0	0	0	0	0	0	0
expobiome_imp_03420943	0	0	0	0	0	0	0	0	0	0	0	0	0	0	0	166102	0	0	0	0	0	0	0	0	0	0	0	0	0	0	0	0	0	0	0	0	0	0	0	0	0
expobiome_imp_03428851	0	0	0	0	0	0	0	0	0	0	0	0	0	0	0	0	0	0	0	0	0	0	0	0	0	0	0	0	0	0	0	0	0	0	0	0	140812	0	0	0	0
expobiome_imp_03447816	0	0	0	0	0	0	0	0	0	493514	0	0	0	0	0	0	0	0	245432	0	0	91738.5	0	0	73552.2	230687	56721.1	0	0	0	0	0	0	0	0	0	0	0	0	0	0
expobiome_imp_03464058	0	0	0	0	0	0	0	62831.9	0	0	0	0	0	0	0	0	0	0	0	0	0	0	0	0	0	0	0	0	0	0	0	0	0	0	0	0	0	0	0	0	0
expobiome_imp_03471358	0	0	0	0	0	0	0	0	118763	0	0	0	0	0	0	0	0	0	0	0	0	0	0	0	0	0	0	0	0	0	0	0	0	0	0	0	0	0	0	0	0
expobiome_imp_03480691	0	0	0	0	0	0	0	84189.8	0	0	0	0	0	0	0	0	0	0	0	0	0	120766	132739	0	0	0	0	0	0	0	0	0	0	0	0	0	0	0	0	0	0
expobiome_imp_03488085	0	0	0	0	0	0	0	0	0	0	0	0	0	0	0	0	0	0	0	0	0	0	0	0	0	0	0	0	0	0	0	0	0	0	24342.4	0	0	0	0	0	0
expobiome_imp_03488181	0	0	0	0	0	0	0	20074	0	0	0	0	0	0	0	0	0	0	0	0	0	0	0	0	0	0	0	0	0	0	0	0	0	0	0	0	0	0	0	0	0
expobiome_imp_03506330	0	0	0	0	0	0	0	0	0	0	0	0	0	0	0	0	0	0	0	0	0	0	0	0	0	0	0	0	0	0	0	0	0	17895.8	0	0	0	0	0	0	0
expobiome_imp_03509972	0	0	0	0	0	0	0	0	0	0	0	0	0	0	0	0	0	0	0	0	0	0	0	0	0	0	0	0	0	0	0	0	329375	0	0	0	0	0	0	0	0
expobiome_imp_03515853	0	0	0	0	0	0	0	0	0	0	26569.9	0	0	0	0	0	0	0	0	0	0	0	0	0	0	0	0	0	0	0	0	0	0	0	0	0	0	0	0	0	0
expobiome_imp_03533222	0	0	0	0	0	0	0	0	0	0	0	0	0	0	0	0	0	0	0	0	0	0	0	0	0	0	0	0	0	0	0	0	0	69300.9	0	0	0	0	0	0	0
expobiome_imp_03546784	0	0	0	0	0	0	0	0	0	0	0	0	0	0	0	0	0	0	0	0	0	0	0	0	0	0	0	0	0	0	0	0	0	0	0	97661.4	0	0	0	0	0
expobiome_imp_03554035	0	0	0	0	0	0	0	0	0	56633.8	0	0	0	0	0	0	0	0	0	0	0	0	0	0	0	0	0	0	0	0	0	0	0	0	0	0	0	0	0	0	0
expobiome_imp_03561602	0	0	0	0	0	0	0	0	0	0	0	0	0	0	0	0	0	0	0	0	0	0	0	0	0	0	0	2.01193e+06	0	0	0	0	0	0	0	0	0	0	0	0	0
expobiome_imp_03563223	0	0	0	0	0	0	68267.9	0	0	0	0	0	0	0	0	0	0	0	0	0	0	0	0	0	0	0	0	0	0	0	0	0	0	0	0	0	0	0	0	0	0
expobiome_imp_03567448	0	0	0	0	0	0	0	0	0	0	0	0	35629.5	0	0	0	0	0	0	0	0	0	0	0	0	0	0	0	0	0	0	0	0	0	0	0	0	0	0	0	0
expobiome_imp_03662959	0	0	0	0	0	0	0	0	0	0	0	0	0	0	0	0	0	0	0	0	0	0	0	0	0	0	0	0	68748.2	0	0	0	0	0	0	0	0	0	0	0	0
expobiome_imp_03681040	0	0	0	0	0	0	0	0	0	0	0	0	0	0	0	0	0	0	0	70073.8	0	0	0	0	0	0	0	0	0	0	0	0	0	0	0	0	0	0	0	0	0
expobiome_imp_03723660	0	0	0	0	0	0	0	0	0	0	0	0	0	0	0	0	0	0	0	0	0	0	0	0	0	0	0	0	0	0	0	0	0	0	0	0	0	0	0	73154	0
expobiome_imp_03806710	0	0	0	0	0	0	0	0	0	0	0	0	0	0	0	0	0	0	142846	0	0	0	0	0	0	0	0	0	0	0	0	0	0	0	0	0	0	0	0	0	0
expobiome_imp_03812296	0	0	0	0	0	0	0	0	0	0	0	0	0	0	0	0	0	0	37870.7	0	0	0	0	0	0	0	0	0	0	0	0	0	0	0	0	0	0	0	0	0	0
expobiome_imp_03856626	0	0	0	0	0	0	0	0	0	0	0	0	0	0	0	0	0	0	0	0	0	27144.1	0	0	0	0	0	0	0	0	0	0	0	0	0	0	0	0	0	0	0
expobiome_imp_03914782	0	0	0	0	0	0	0	0	0	0	0	0	0	0	0	0	0	0	0	0	0	0	0	0	0	0	0	0	0	0	0	0	0	0	0	0	0	0	0	0	175465
expobiome_imp_03920101	0	0	0	0	0	0	0	0	0	0	0	0	0	0	0	0	0	641801	0	0	0	0	0	0	0	0	0	0	0	0	0	0	0	0	0	0	0	0	0	0	0
expobiome_imp_03942103	0	0	0	0	0	0	0	0	0	0	0	0	0	0	0	0	0	0	0	0	0	0	0	0	0	0	0	0	0	0	0	0	0	0	0	3.40029e+06	0	0	0	0	0
expobiome_imp_03991387	0	0	0	0	0	0	0	0	0	0	0	0	0	0	0	0	0	0	0	0	0	0	0	0	0	137118	0	0	0	0	0	0	0	0	0	0	0	0	0	0	0
expobiome_imp_04014045	0	0	0	0	0	0	0	0	66116.5	0	0	0	0	0	0	0	0	0	0	0	0	0	0	0	0	0	0	0	0	0	0	0	0	0	0	0	0	0	0	0	0
expobiome_imp_04090929	0	0	0	0	0	0	0	0	0	0	0	0	0	0	0	0	0	0	0	0	0	0	0	0	0	0	0	23231.3	0	0	0	0	0	0	0	0	0	0	0	0	0
expobiome_imp_04217283	0	0	0	0	0	0	0	0	26106.9	0	0	0	0	0	0	0	0	0	0	0	0	0	0	0	0	0	0	0	0	0	0	0	0	0	0	0	0	0	0	0	0
expobiome_imp_04354661	0	0	0	0	0	0	0	0	0	0	0	0	0	0	0	0	0	0	0	0	0	0	0	0	0	323053	0	0	0	0	0	0	0	0	0	0	0	0	0	0	0
expobiome_imp_04399991	0	0	0	0	0	0	0	0	118900	0	0	0	0	765451	0	0	0	0	0	0	0	0	0	0	0	571502	0	0	0	300714	0	0	0	0	0	0	0	0	0	0	0
expobiome_imp_04458087	0	0	0	0	0	0	0	0	0	0	0	0	0	0	0	0	0	0	0	0	0	0	0	0	0	0	0	0	0	32812.3	0	0	0	0	0	0	0	0	0	0	0
expobiome_imp_04493494	0	0	0	0	0	0	0	0	0	0	0	0	0	0	0	0	0	0	0	0	0	0	0	0	0	0	0	0	0	0	0	0	0	0	0	0	59824.4	0	0	0	0
expobiome_imp_04494347	0	0	0	0	0	0	0	0	0	0	0	0	0	0	0	0	0	0	0	0	0	0	0	0	503666	0	0	0	0	0	0	0	0	0	0	0	0	0	0	0	0
expobiome_imp_04516941	0	0	0	0	0	83057.9	0	0	0	0	0	0	0	0	0	0	0	0	0	0	0	0	0	0	0	0	0	0	0	0	0	0	0	0	0	0	0	0	0	0	0
expobiome_imp_04639076	0	0	0	0	0	0	0	0	0	0	0	0	0	0	0	0	0	0	0	0	104082	0	0	0	0	0	0	0	0	0	0	0	0	0	0	0	0	0	0	0	0
expobiome_imp_04700345	0	0	0	0	16727.9	0	0	0	0	0	0	0	0	0	0	0	0	0	0	0	0	0	0	0	0	0	0	0	0	0	0	0	0	0	0	0	0	0	0	0	0
expobiome_imp_04703731	0	0	0	31054.1	0	0	0	0	0	0	0	0	0	0	0	0	0	0	0	0	0	0	0	0	0	0	0	0	0	0	0	0	0	0	0	0	0	0	0	0	0
expobiome_imp_04763883	0	0	0	0	0	0	0	0	0	0	0	0	0	0	0	0	0	0	0	0	0	0	0	0	0	1.93209e+06	0	0	0	0	0	0	0	0	0	0	0	0	0	0	0
expobiome_imp_04773450	0	0	0	0	0	0	0	0	0	0	0	0	0	0	0	0	0	0	39089.7	0	0	0	0	0	0	0	0	0	0	0	0	0	0	0	0	0	0	0	0	0	0
expobiome_imp_04834062	0	0	0	0	0	0	0	0	0	0	0	0	0	0	0	0	0	0	0	0	0	0	0	0	0	0	0	0	0	0	0	209937	0	0	0	0	0	0	0	0	0
expobiome_imp_04871957	0	0	0	0	0	0	0	0	0	0	0	0	0	0	0	56129	0	0	0	0	0	0	0	0	0	0	0	0	0	0	0	0	0	0	0	0	0	0	0	0	0
expobiome_imp_04877860	0	0	0	0	0	0	0	0	0	130849	0	0	0	0	0	0	0	0	0	0	0	0	0	0	0	0	0	0	0	0	0	0	0	0	0	0	0	0	0	0	0
expobiome_imp_04897246	0	0	0	0	0	280765	0	0	0	0	0	0	0	0	0	0	0	0	0	0	467851	0	0	0	0	0	0	0	0	0	0	0	0	0	0	0	0	0	0	0	0
expobiome_imp_04932792	0	0	0	0	0	0	0	0	0	0	0	0	0	0	0	0	0	0	0	0	0	0	0	0	0	0	0	0	0	0	0	0	0	905199	0	0	0	0	0	0	0
expobiome_imp_05023330	0	0	0	0	0	0	0	0	0	0	0	0	0	0	0	0	0	0	0	0	0	195488	0	0	0	0	0	0	0	0	0	0	0	0	0	0	0	0	0	0	0
expobiome_imp_05023657	0	0	0	0	0	0	0	0	0	0	0	0	0	35166.5	0	0	0	0	0	0	0	0	0	0	0	0	0	0	0	0	0	0	0	0	0	0	0	0	0	0	0
expobiome_imp_05023813	0	0	0	0	0	0	0	0	0	0	0	0	0	0	0	0	0	0	38877.2	22579.8	0	0	0	0	0	0	0	0	0	0	0	0	0	0	0	0	0	0	0	0	0
expobiome_imp_05048851	0	0	0	0	0	0	0	0	0	0	0	0	0	0	0	0	0	0	0	0	0	0	0	0	0	0	0	0	0	0	0	0	0	20173	0	0	0	0	0	0	0
expobiome_imp_05075189	0	0	0	0	0	0	0	0	0	0	0	0	0	0	0	0	0	0	29734.2	0	0	0	0	0	0	0	0	0	0	0	0	0	0	0	0	0	0	0	0	0	0
expobiome_imp_05097627	0	0	0	0	0	0	0	0	0	0	0	0	0	0	0	0	0	0	0	0	0	0	0	0	77881.7	0	0	0	0	0	0	0	0	0	0	0	0	0	0	0	0
expobiome_imp_05115526	0	0	0	0	0	0	0	0	0	0	0	0	0	0	0	0	0	61049.6	0	0	0	0	0	0	0	0	0	0	0	0	0	0	0	0	0	0	0	0	0	0	0
expobiome_imp_05131618	0	0	0	0	0	0	0	0	46344.6	0	0	0	0	0	0	0	0	0	0	0	0	0	0	0	0	0	0	0	0	0	0	0	0	0	0	0	0	0	0	0	0
expobiome_imp_05179498	0	0	0	0	0	0	0	0	24586.7	0	0	0	0	0	0	0	0	0	0	0	0	0	0	0	0	0	0	0	0	0	0	0	0	0	0	0	0	0	0	0	0
expobiome_imp_05197587	0	0	0	0	0	0	0	0	0	0	0	0	0	0	0	0	0	0	0	0	0	0	0	0	401264	0	0	0	0	0	0	0	0	0	0	0	0	0	0	0	0
expobiome_imp_05239646	0	0	0	0	0	0	0	0	0	0	0	0	0	0	0	0	0	0	0	0	0	0	0	0	0	0	0	0	0	0	0	0	0	122478	0	0	0	0	0	0	0
expobiome_imp_05240979	0	0	0	0	0	0	0	0	0	0	0	0	0	0	0	0	0	0	0	0	0	0	0	0	0	0	0	0	0	0	0	0	0	23407.6	0	0	0	0	0	0	0
expobiome_imp_05242171	0	0	0	0	0	0	0	0	0	0	0	0	0	0	0	0	0	0	0	0	0	0	0	0	0	0	0	0	0	0	0	0	0	37869.1	0	0	0	0	0	0	0
expobiome_imp_05245194	0	0	0	0	0	0	0	0	0	0	0	0	0	0	0	0	0	0	0	0	0	0	0	0	0	0	0	0	0	0	0	0	0	951199	0	0	0	0	0	0	0
expobiome_imp_05250402	0	0	0	0	0	0	0	0	0	0	0	0	0	0	0	0	0	0	0	0	0	0	0	0	0	0	0	0	0	0	0	0	0	301138	0	0	0	0	0	0	0
expobiome_imp_05250481	0	0	0	0	0	0	0	0	0	0	0	0	0	0	0	0	0	0	0	0	0	0	0	0	0	0	0	0	0	0	0	0	0	57210	0	0	0	0	0	0	0
expobiome_imp_05253019	0	0	0	0	0	0	0	0	0	0	0	0	0	0	0	0	0	0	0	0	0	0	0	0	0	0	0	0	0	0	0	0	0	42061.9	0	0	0	0	0	0	0
expobiome_imp_05253342	0	0	0	0	0	0	0	0	0	0	0	0	0	0	0	0	0	0	0	0	0	0	0	0	0	0	0	0	0	0	0	0	0	80545.7	0	0	0	0	0	0	0
expobiome_imp_05253955	0	0	0	0	0	0	0	0	0	0	0	0	0	0	0	0	0	0	0	0	0	0	0	0	0	0	0	0	0	0	0	0	0	774076	0	0	0	0	0	0	0
expobiome_imp_05254285	0	0	0	0	0	0	0	0	0	0	0	0	0	0	0	0	0	0	0	0	0	0	0	0	0	0	0	0	0	0	0	0	0	631365	0	0	0	0	0	0	0
expobiome_imp_05254428	0	0	0	0	0	0	0	0	0	0	0	0	0	0	0	0	0	0	0	0	0	0	0	0	0	0	0	0	0	0	0	0	0	768002	0	0	0	0	0	0	0
expobiome_imp_05255632	0	0	0	0	0	0	0	0	0	0	0	0	0	0	0	0	0	0	0	0	0	0	0	0	0	0	0	0	0	0	0	0	0	38659.5	0	0	0	0	0	0	0
expobiome_imp_05256719	0	0	0	0	0	0	0	0	0	0	0	0	0	0	0	0	0	0	0	0	0	0	0	0	0	0	0	0	0	0	0	0	0	77718.3	0	0	0	0	0	0	0
expobiome_imp_05259307	0	0	0	0	0	0	0	0	0	0	0	0	0	0	0	0	0	0	0	0	0	0	0	0	0	0	0	0	0	0	0	0	0	139884	0	0	0	0	0	0	0
expobiome_imp_05269134	0	0	0	0	0	0	0	0	0	0	0	0	0	0	0	0	0	0	0	0	0	0	0	0	0	0	0	0	0	0	0	0	0	152833	0	0	0	0	0	0	0
expobiome_imp_05271241	0	0	0	0	0	0	0	0	0	0	0	0	0	0	0	0	0	0	0	0	0	0	0	0	0	0	0	0	0	0	0	0	0	34434.8	0	0	0	0	0	0	0
expobiome_imp_05274256	0	0	0	0	0	0	0	0	0	0	0	0	0	0	0	0	0	0	0	0	0	0	0	0	0	0	0	0	0	0	0	0	0	200436	0	0	0	0	0	0	0
expobiome_imp_05276437	0	0	42372.7	0	0	0	0	0	0	0	0	0	0	0	0	0	0	0	0	0	0	0	0	0	0	0	0	0	0	0	0	0	0	40388	0	0	0	0	0	0	0
expobiome_imp_05277221	0	0	0	0	0	0	0	0	0	0	0	0	0	0	0	0	0	0	0	0	0	0	0	0	0	0	0	0	0	0	0	0	0	50335.8	0	0	0	0	0	0	0
expobiome_imp_05277535	0	0	0	0	0	0	0	0	0	0	0	0	0	0	0	0	0	0	0	0	0	0	0	0	0	0	0	0	0	0	0	0	0	42251.5	0	0	0	0	0	0	0
expobiome_imp_05280428	0	0	0	0	0	0	0	0	0	0	0	0	0	0	0	0	0	0	0	0	0	0	0	0	0	0	0	0	0	0	0	0	0	46543.3	0	0	0	0	0	0	0
expobiome_imp_05282280	0	0	0	0	0	0	0	0	0	0	0	0	0	0	0	0	0	0	0	0	0	0	0	0	0	0	0	0	0	0	0	0	0	1.08455e+06	0	0	0	0	0	0	0
expobiome_imp_05282947	0	0	0	0	0	0	0	0	0	0	0	0	0	0	0	0	0	0	0	0	0	0	0	0	0	0	0	0	0	0	0	0	0	823012	0	0	0	0	0	0	0
expobiome_imp_05283130	0	0	0	0	0	0	0	0	0	0	0	0	0	0	0	0	0	0	0	0	0	0	0	0	0	0	0	0	0	0	0	0	0	0	0	0	0	64255.9	0	0	0
expobiome_imp_05283956	0	0	0	0	0	0	0	0	0	0	0	0	0	0	0	0	0	0	0	0	0	0	0	0	0	0	0	0	0	0	0	0	0	12278.8	0	0	0	0	0	0	0
expobiome_imp_05285152	0	0	0	0	0	0	0	0	0	0	0	0	0	0	0	0	0	0	0	0	0	0	0	0	0	0	0	0	0	0	0	0	0	165405	0	0	0	0	0	0	0
expobiome_imp_05286134	0	0	0	0	0	0	0	0	0	0	0	0	0	0	0	0	0	0	0	0	0	0	0	0	0	0	0	0	0	0	0	0	0	210078	0	0	0	0	0	0	0
expobiome_imp_05288170	0	0	0	0	0	0	0	0	0	0	0	0	0	0	0	0	0	0	0	0	0	0	0	0	0	0	0	0	0	0	0	0	0	42350.5	0	0	0	0	0	0	0
expobiome_imp_05288710	0	0	0	0	0	0	0	0	0	0	0	0	0	0	0	0	0	0	0	0	0	0	0	0	0	0	0	0	0	0	0	0	0	229357	0	0	0	0	0	0	0
expobiome_imp_05292528	0	0	0	0	0	0	0	0	0	0	0	0	0	0	0	0	0	0	0	0	0	0	0	0	0	0	0	0	0	0	0	0	0	376588	0	0	0	0	0	0	0
expobiome_imp_05295956	0	0	0	0	0	0	0	0	0	0	0	0	0	0	0	0	0	0	0	0	0	0	0	0	0	0	0	0	0	0	0	0	0	150275	0	0	0	0	0	0	0
expobiome_imp_05297959	0	0	0	0	0	0	0	0	0	0	0	0	0	0	0	0	0	0	0	0	0	0	0	0	0	0	0	0	0	0	0	0	0	41624.9	0	0	0	0	0	0	0
expobiome_imp_05298951	0	0	0	0	0	0	0	0	0	0	0	0	0	0	0	0	0	0	0	0	0	0	0	0	0	0	0	0	0	0	0	0	0	222093	0	0	0	0	0	0	0
expobiome_imp_05299835	0	0	0	0	0	0	0	0	0	0	0	0	0	0	0	0	0	90167.1	0	0	0	0	0	0	0	0	0	0	0	0	0	0	0	48099.8	0	0	0	0	0	0	0
expobiome_imp_05302164	0	0	0	0	0	0	0	0	0	0	0	0	0	0	0	0	0	0	0	27611.6	0	0	0	0	0	0	0	0	0	0	0	0	0	0	0	0	0	0	0	0	0
expobiome_imp_05302505	0	0	0	0	0	0	0	0	0	0	0	0	0	0	0	0	0	0	0	0	0	0	0	0	0	0	0	0	0	0	0	0	0	85565.9	0	0	0	0	0	0	0
expobiome_imp_05306212	0	0	0	0	0	0	0	0	0	0	0	0	0	0	0	0	0	0	0	0	0	0	0	0	0	0	0	0	0	0	0	0	0	1.71339e+06	0	0	0	0	0	0	0
expobiome_imp_05307243	0	0	0	0	0	0	0	0	0	0	0	0	0	0	0	0	0	0	0	0	0	0	0	0	0	0	0	0	0	0	0	0	0	1.95164e+06	0	0	0	0	0	0	0
expobiome_imp_05309626	0	0	0	0	0	0	0	0	0	0	0	0	0	0	0	0	0	0	0	0	0	0	0	0	0	0	0	0	53784.6	0	0	0	0	0	0	0	0	0	0	0	0
expobiome_imp_05310042	0	0	0	0	0	0	0	0	0	0	0	0	0	0	0	0	0	0	0	0	0	0	0	0	0	0	0	0	0	0	0	0	0	47498.6	0	0	0	0	0	0	0
expobiome_imp_05310455	0	0	0	0	0	0	0	0	0	0	0	0	0	0	0	0	0	0	0	0	0	0	0	0	0	0	0	0	0	0	0	0	0	132218	0	0	0	0	0	0	0
expobiome_imp_05318237	0	0	0	0	0	0	0	0	0	0	0	0	0	0	0	0	0	0	0	0	0	0	0	0	0	0	0	0	0	0	0	0	0	107743	0	0	0	0	0	0	0
expobiome_imp_05320280	0	28526.8	0	0	0	0	0	0	0	0	0	0	0	0	0	0	0	0	0	0	0	0	0	0	0	0	0	0	0	0	0	0	0	0	0	0	0	0	0	0	0
expobiome_imp_05320911	0	0	0	0	0	0	0	0	0	0	0	0	0	0	0	0	0	0	0	0	0	0	0	0	0	0	0	0	0	0	0	0	0	25529.5	0	0	0	0	0	0	0
expobiome_imp_05322129	0	0	0	0	0	224836	0	0	0	0	0	0	0	0	0	0	0	0	0	0	0	0	0	0	0	0	0	0	0	0	0	0	0	0	0	0	0	0	0	0	0
expobiome_imp_05323055	0	0	0	0	0	0	0	0	0	0	0	0	0	0	0	0	0	0	0	0	0	0	0	0	0	0	0	0	0	0	0	0	0	29816.6	0	0	0	0	0	0	0
expobiome_imp_05324832	0	0	0	0	0	0	0	0	0	0	0	0	0	0	0	0	0	0	0	0	0	0	0	0	0	0	0	0	0	0	0	0	0	120356	0	0	0	0	0	0	0
expobiome_imp_05325472	0	0	0	0	0	0	0	0	0	0	0	0	0	0	0	0	0	0	0	0	0	0	0	0	0	0	0	0	0	0	0	0	0	197697	0	0	0	0	0	0	0
expobiome_imp_05326531	0	0	0	0	0	0	0	0	0	0	0	0	0	0	0	0	0	0	0	0	0	0	0	0	0	0	0	0	0	0	0	0	0	39060	0	0	0	0	0	0	0
expobiome_imp_05332535	0	0	0	0	0	0	0	0	0	0	0	0	0	0	0	0	0	0	0	0	0	0	0	0	0	0	0	0	0	0	0	0	0	201706	0	0	0	0	0	0	0
expobiome_imp_05334116	0	0	0	0	0	0	0	0	0	0	0	0	0	0	0	0	0	0	0	0	0	0	0	0	0	0	0	0	0	0	0	0	0	83085.5	0	0	0	0	0	0	0
expobiome_imp_05336769	0	0	173363	0	0	0	0	0	0	0	0	0	0	198825	0	0	0	0	0	0	0	280804	0	0	0	0	0	0	0	0	0	0	0	0	0	0	0	0	0	0	0
expobiome_imp_05336988	0	0	0	0	0	0	0	0	0	0	0	0	0	0	0	0	0	0	0	0	0	0	0	0	0	0	0	0	0	0	0	0	0	13614.9	0	0	0	0	0	0	0
expobiome_imp_05337413	0	0	0	0	0	0	0	0	0	0	0	0	0	0	0	0	0	0	0	0	0	0	0	0	0	0	0	0	0	0	0	0	0	17506.9	0	0	0	0	0	0	0
expobiome_imp_05338632	0	0	0	0	0	0	0	0	0	0	0	0	0	0	0	0	0	0	0	0	0	0	0	0	0	0	0	0	0	0	0	0	0	51385.3	0	0	0	0	0	0	0
expobiome_imp_05343624	0	0	0	0	0	0	0	0	0	0	0	0	0	0	0	0	0	0	0	0	0	0	0	0	0	0	0	0	0	0	0	0	0	102775	0	0	0	0	0	0	0
expobiome_imp_05346408	0	0	0	0	0	0	0	0	0	0	0	0	0	0	0	0	0	0	0	0	0	0	0	0	0	0	0	0	0	0	0	0	0	80482.4	0	0	0	0	0	0	0
expobiome_imp_05346820	0	0	0	0	0	0	0	0	0	0	0	0	0	0	0	0	0	0	0	0	0	0	0	0	0	0	0	0	0	0	0	0	0	45295.3	0	0	0	0	0	0	0
expobiome_imp_05352259	0	0	0	0	0	0	0	0	0	0	0	0	0	0	0	0	0	0	0	0	0	0	0	0	0	0	0	0	0	0	0	0	0	71031.2	0	0	0	0	0	0	0
expobiome_imp_05356788	0	0	0	0	0	0	0	0	0	0	0	0	0	0	0	0	0	0	0	0	0	0	0	0	0	0	0	0	0	0	0	0	0	30286.5	0	0	0	0	0	0	0
expobiome_imp_05357550	0	0	0	0	0	0	0	0	0	0	0	0	0	0	0	0	0	0	0	0	0	0	0	0	0	0	0	0	0	0	0	0	0	57567.3	0	0	0	0	0	0	0
expobiome_imp_05359806	0	0	0	0	0	0	0	0	0	0	0	0	0	0	0	0	0	0	0	0	0	0	0	0	0	0	0	0	0	0	0	0	0	108902	0	0	0	0	0	0	0
expobiome_imp_05364093	0	0	0	0	0	0	0	0	0	0	0	0	0	0	0	0	0	0	0	0	0	0	0	0	0	0	0	0	0	0	0	0	0	71158.8	0	0	0	0	0	0	0
expobiome_imp_05365129	0	0	0	0	0	0	0	0	0	0	0	0	0	0	0	0	0	0	0	0	0	0	0	0	0	0	0	0	0	0	0	0	0	15086.1	0	0	0	0	0	0	0
expobiome_imp_05366038	0	0	0	0	0	0	0	0	0	0	0	0	0	0	0	0	0	0	0	0	0	0	0	0	0	0	0	0	0	0	0	0	0	974438	0	0	0	0	0	0	0
expobiome_imp_05368485	0	0	0	0	0	0	0	0	0	0	0	0	0	0	0	0	0	0	0	0	0	0	0	0	0	0	0	0	0	0	0	0	0	88179.3	0	0	0	0	0	0	0
expobiome_imp_05369687	0	0	0	0	0	0	0	0	0	0	0	0	0	0	0	0	0	0	0	0	0	0	0	0	0	0	0	0	0	0	0	0	0	31586.8	0	0	0	0	0	0	0
expobiome_imp_05369736	0	0	0	0	0	0	0	0	0	0	0	0	0	0	0	0	0	0	0	0	0	0	0	0	0	0	0	0	0	0	0	0	0	70225.8	0	0	0	0	0	0	0
expobiome_imp_05371441	0	0	0	0	0	0	0	0	0	0	0	0	0	0	0	0	0	0	0	0	0	0	0	0	0	0	0	0	0	0	0	0	0	20401.7	0	0	0	0	0	0	0
expobiome_imp_05372000	0	0	0	0	0	0	0	0	0	0	0	0	0	0	0	0	0	0	0	0	0	0	0	0	0	0	0	0	0	0	0	0	0	644174	0	0	0	0	0	0	0
expobiome_imp_05374052	0	0	0	0	0	0	0	0	0	0	0	0	0	0	0	0	0	0	0	0	0	0	0	0	0	0	0	0	0	0	0	0	0	67000.3	0	0	0	0	0	0	0
expobiome_imp_05374267	0	0	0	0	0	0	0	0	0	0	0	0	0	0	0	0	0	0	0	0	0	0	0	0	0	0	0	0	0	0	0	0	0	73412.3	0	0	0	0	0	0	0
expobiome_imp_05375263	0	0	0	0	0	0	0	0	0	0	0	0	0	0	0	0	0	0	0	0	0	0	0	0	0	0	0	0	0	0	0	0	0	58744.9	0	0	0	0	0	0	0
expobiome_imp_05380851	0	0	0	0	0	0	0	0	0	0	0	0	0	0	0	0	0	0	0	0	0	0	0	0	0	0	0	0	0	0	0	0	0	56870.3	0	0	0	0	0	0	0
expobiome_imp_05381195	0	0	0	0	0	0	0	0	0	0	0	0	0	0	0	0	0	0	0	0	0	0	0	0	0	0	0	0	0	0	0	0	0	71059.8	0	0	0	0	0	0	0
expobiome_imp_05381283	0	0	0	0	0	0	0	0	0	0	0	0	0	0	0	0	0	0	0	0	0	0	0	0	0	0	0	0	0	0	0	0	0	87191.5	0	0	0	0	0	0	0
expobiome_imp_05382738	0	0	0	0	0	0	0	0	0	0	0	0	0	0	0	0	0	0	0	0	0	0	0	0	0	0	0	0	0	0	0	0	0	58864.5	0	0	0	0	0	0	0
expobiome_imp_05385879	0	0	0	0	0	0	0	0	0	0	0	0	0	0	0	0	0	0	0	0	0	0	0	0	0	0	0	0	0	0	0	0	0	255300	0	0	0	0	0	0	0
expobiome_imp_05386488	0	0	0	0	0	0	0	0	0	0	0	0	0	0	0	0	0	0	0	0	0	0	0	0	0	0	0	0	0	0	0	0	0	300642	0	0	0	0	0	0	0
expobiome_imp_05388029	0	0	0	0	0	0	0	0	0	0	0	0	0	0	0	0	0	0	0	0	0	0	0	0	0	0	0	0	0	0	0	0	0	153724	0	0	0	0	0	0	0
expobiome_imp_05388896	1.71026e+06	0	0	0	0	0	0	0	0	0	0	0	0	0	0	0	0	0	0	0	0	0	0	0	0	0	0	0	0	0	0	0	0	0	0	0	0	0	0	0	0
expobiome_imp_05389072	0	0	0	0	0	0	0	0	0	0	0	0	0	0	0	0	0	0	0	0	0	0	0	0	0	0	0	0	0	0	0	0	0	31570.1	0	0	0	0	0	0	0
expobiome_imp_05389630	0	0	0	0	0	0	0	0	0	0	0	0	0	0	0	0	0	0	0	0	0	0	0	0	0	0	0	0	0	0	0	0	0	157294	0	0	0	0	0	0	0
expobiome_imp_05391883	0	0	0	0	0	0	0	0	0	0	0	0	0	0	0	0	0	0	0	0	0	0	0	0	0	0	0	0	0	0	0	0	0	99302.7	0	0	0	0	0	0	0
expobiome_imp_05391923	0	0	0	0	0	0	0	0	0	0	0	0	0	0	0	0	0	0	0	0	0	0	0	0	0	0	0	0	0	0	0	0	0	2.87733e+06	0	0	0	0	0	0	0
expobiome_imp_05395728	0	0	0	0	0	0	0	0	0	0	0	0	0	0	0	0	0	0	0	0	0	0	0	0	0	1.27099e+06	0	0	0	0	0	0	0	0	0	0	0	0	0	0	0
expobiome_imp_05396627	0	0	0	0	0	0	0	0	0	0	0	0	0	0	0	0	0	0	0	0	0	0	0	0	0	0	0	119843	0	0	0	0	0	0	0	0	0	0	0	0	0
expobiome_imp_05397047	0	0	0	0	0	0	15561	0	0	0	0	0	0	0	0	0	0	0	0	0	0	0	0	0	0	0	0	0	0	0	0	0	0	576264	0	0	0	0	0	0	0
expobiome_imp_05398495	0	0	0	0	0	0	0	0	0	0	0	0	0	0	0	0	0	0	0	0	0	0	0	0	0	0	0	0	0	0	0	0	0	33415.8	0	0	0	0	0	0	0
expobiome_imp_05401475	0	0	0	0	0	0	0	0	0	0	0	0	0	0	0	0	0	0	0	0	0	0	0	0	0	0	0	0	0	0	0	0	0	375477	0	0	0	0	0	0	0
expobiome_imp_05401708	0	0	0	0	0	0	0	0	0	0	0	0	0	0	0	0	0	0	0	0	0	0	0	0	0	0	0	0	0	0	0	0	0	125301	0	0	0	0	0	0	0
expobiome_imp_05404027	0	0	0	0	0	0	0	0	0	0	0	0	0	0	0	0	0	0	0	0	0	0	0	0	0	0	0	0	0	0	0	0	0	46407.4	0	0	0	0	0	0	0
expobiome_imp_05404313	0	0	0	0	0	0	0	0	0	0	0	0	0	0	0	0	0	0	0	0	0	0	0	0	0	0	0	0	0	0	0	0	0	110681	0	0	0	0	0	0	0
expobiome_imp_05404381	0	0	0	0	0	0	0	0	0	0	0	0	0	0	0	0	0	0	0	0	0	0	0	0	0	0	0	0	0	0	0	0	0	40013.4	0	0	0	0	0	0	0
expobiome_imp_05405811	0	0	0	0	0	0	0	0	0	0	0	0	0	0	0	0	0	0	0	0	0	0	0	0	0	0	0	0	0	0	0	0	0	134410	0	0	0	0	0	0	0
expobiome_imp_05407252	0	0	0	0	0	0	0	0	0	0	0	0	0	0	0	0	0	0	0	0	0	0	0	0	0	0	0	0	0	0	0	0	0	24165.3	0	0	0	0	0	0	0
expobiome_imp_05407750	0	0	0	0	0	0	0	0	0	0	0	0	0	0	0	0	0	0	0	0	0	0	0	0	0	0	0	0	0	0	0	0	0	46649.1	0	0	0	0	0	0	0
expobiome_imp_05408985	0	0	0	0	0	0	0	0	0	0	0	0	0	0	0	0	0	0	0	0	0	0	0	0	0	0	0	0	0	0	0	0	0	224368	0	0	0	0	0	0	0
expobiome_imp_05409134	0	0	0	0	0	0	0	0	0	0	0	0	0	0	0	0	0	0	0	0	0	0	0	0	0	0	0	0	0	0	0	0	0	230301	0	0	0	0	0	0	0
expobiome_imp_05410141	0	0	0	0	0	0	0	0	0	0	0	0	0	0	0	0	0	0	0	0	0	0	0	0	0	0	0	0	0	0	0	0	0	390125	0	0	0	0	0	0	0
expobiome_imp_05411152	0	0	0	0	0	0	0	0	0	0	0	0	0	0	0	0	0	0	0	0	0	0	0	0	0	0	0	0	0	0	0	0	0	38473.7	0	0	0	0	0	0	0
expobiome_imp_05415883	0	0	0	0	0	0	0	0	0	0	0	0	0	0	0	0	0	0	0	0	0	0	0	0	0	0	0	0	0	0	0	0	0	57497.8	0	0	0	0	0	0	0
expobiome_imp_05418353	0	0	0	0	0	0	0	0	0	0	0	0	0	0	0	0	0	0	0	0	0	0	0	0	0	0	0	0	0	0	0	0	0	65132.1	0	0	0	0	0	0	0
expobiome_imp_05423182	0	0	0	0	0	0	0	0	0	0	0	0	0	0	0	0	0	0	0	0	0	0	0	0	0	0	0	0	0	0	0	0	0	262649	0	0	0	0	0	0	0
expobiome_imp_05423506	0	0	0	0	0	0	0	0	0	0	0	0	0	0	0	0	0	0	0	0	0	0	0	0	0	0	0	0	0	0	0	0	0	554849	0	0	0	0	0	0	0
expobiome_imp_05425119	0	0	0	0	0	0	0	0	0	0	0	0	0	0	0	0	0	0	0	0	0	0	0	0	0	0	0	0	0	0	0	0	0	65820.6	0	0	0	0	0	0	0
expobiome_imp_05425905	0	0	0	0	0	0	0	0	0	0	0	0	0	0	0	0	0	0	0	0	0	0	0	0	0	0	0	0	0	0	0	0	0	2.66322e+06	0	0	0	0	0	0	0
expobiome_imp_05426327	0	0	0	0	0	0	0	0	0	0	0	0	0	0	0	0	0	0	0	0	0	0	0	0	0	0	0	0	0	0	0	0	0	261350	0	0	0	0	0	0	0
expobiome_imp_05426352	0	0	0	0	0	0	0	0	0	0	0	0	0	0	0	0	0	0	0	0	0	0	0	0	0	0	0	0	0	0	0	0	0	65873.3	0	0	0	0	0	0	0
expobiome_imp_05428600	0	0	0	0	0	0	0	0	0	0	0	0	0	0	0	0	0	0	0	0	0	0	0	0	0	0	0	0	0	0	0	0	0	32514.9	0	0	0	0	0	0	0
expobiome_imp_05429468	0	0	0	0	0	0	0	0	0	0	0	0	0	0	0	0	0	0	0	0	0	0	0	0	0	0	0	0	0	0	0	0	0	73934.3	0	0	0	0	0	0	0
expobiome_imp_05432706	0	0	0	0	0	0	0	0	0	0	519001	0	0	0	0	0	0	0	0	0	0	0	0	0	0	0	0	0	0	0	0	0	0	450249	0	0	0	0	0	0	0
expobiome_imp_05433830	0	0	0	0	0	0	0	0	0	0	0	0	0	0	0	0	0	0	0	0	0	0	0	0	0	0	0	0	0	0	0	0	0	101313	0	0	0	0	0	0	0
expobiome_imp_05436857	0	0	0	0	0	0	0	0	0	0	0	0	0	0	0	0	0	0	0	0	0	0	0	0	0	0	0	0	0	0	0	0	0	163675	0	0	0	0	0	0	0
expobiome_imp_05440492	0	0	0	0	0	0	0	0	0	0	0	0	0	0	0	0	0	0	0	0	0	0	0	0	0	0	0	0	0	0	0	0	0	60770.6	0	0	0	0	0	0	0
expobiome_imp_05443471	0	0	0	0	0	0	0	0	0	0	0	0	0	0	0	0	0	0	0	0	0	0	0	0	0	0	0	0	0	0	0	0	0	72408.4	0	0	0	0	0	0	0
expobiome_imp_05444648	0	0	0	0	0	0	0	0	0	0	0	0	0	0	0	0	0	0	0	0	0	0	0	0	0	0	0	0	0	0	0	0	0	40988.3	0	0	0	0	0	0	0
expobiome_imp_05444837	0	0	0	0	0	0	0	0	0	0	0	0	0	0	0	0	0	0	0	0	0	0	0	0	0	0	0	0	0	0	0	0	0	28997.8	0	0	0	0	0	0	0
expobiome_imp_05445286	0	0	0	0	0	0	0	0	0	0	0	0	0	0	0	0	0	0	0	0	0	0	0	0	0	0	0	0	0	0	0	0	0	13250.2	0	0	0	0	0	0	0
expobiome_imp_05445364	0	0	0	0	0	0	0	0	0	0	0	0	0	0	0	0	0	0	0	0	0	0	0	0	0	0	0	0	0	0	0	0	0	47614.3	0	0	0	0	0	0	0
expobiome_imp_05445750	0	0	0	0	0	0	0	0	0	0	0	0	0	0	0	0	0	0	0	0	0	0	0	0	0	0	0	0	0	0	0	0	0	114940	0	0	0	0	0	0	0
expobiome_imp_05447400	0	0	0	0	0	0	0	0	0	0	0	0	0	0	0	0	0	0	0	0	0	0	0	0	0	0	0	0	0	0	0	0	0	60212.6	0	0	0	0	0	0	0
expobiome_imp_05447406	0	0	0	0	0	0	0	0	0	0	0	0	0	0	0	0	0	0	0	0	0	0	0	0	0	0	0	0	0	0	0	0	0	75798.7	0	0	0	0	0	0	0
expobiome_imp_05448758	0	0	0	0	0	0	0	50664.9	0	0	0	0	0	0	0	0	0	0	0	170677	0	0	0	0	0	0	0	0	0	0	0	0	0	0	0	0	0	0	0	0	0
expobiome_imp_05448924	0	0	0	0	0	0	0	0	0	0	0	0	0	0	0	0	0	0	0	0	0	0	0	0	0	0	0	0	0	0	0	0	0	43150.6	0	0	0	0	0	0	0
expobiome_imp_05450378	0	0	0	0	0	0	0	0	0	0	0	0	0	0	0	0	0	0	0	0	0	0	0	0	0	0	0	0	0	0	0	0	0	47148.1	0	0	0	0	0	0	0
expobiome_imp_05450448	0	0	0	0	0	0	0	0	0	0	0	0	0	0	0	0	0	0	0	0	0	0	0	0	0	0	0	0	0	0	0	0	0	28749.7	0	0	0	0	0	0	0
expobiome_imp_05451739	0	0	0	0	0	0	0	0	0	0	0	0	0	0	0	0	0	0	0	0	0	0	0	0	0	0	0	0	0	0	0	0	0	74431.8	0	0	0	0	0	0	0
expobiome_imp_05452415	0	0	0	0	0	0	0	0	0	0	0	0	0	0	0	0	0	0	0	0	0	0	0	0	0	0	0	0	0	0	0	0	0	64737.8	0	0	0	0	0	0	0
expobiome_imp_05452975	0	0	0	0	0	0	0	0	0	0	0	0	0	0	0	0	0	0	0	0	0	0	0	0	0	0	0	0	0	0	0	0	0	219563	0	0	0	0	0	0	0
expobiome_imp_05453117	0	0	0	0	0	0	0	0	0	0	0	0	0	0	0	0	0	0	0	0	0	0	0	0	0	0	0	0	0	0	0	0	0	162506	0	0	0	0	0	0	0
expobiome_imp_05454086	0	0	0	0	0	0	0	0	0	0	0	0	0	0	0	0	0	0	0	0	0	0	0	0	0	0	0	0	0	0	0	0	0	250175	0	0	0	0	0	0	0
expobiome_imp_05457937	0	0	0	0	0	0	0	0	0	0	0	0	0	0	0	0	0	0	0	0	0	0	0	0	0	0	0	0	0	0	0	0	0	20340	0	0	0	0	0	0	0
expobiome_imp_05459897	0	0	0	0	0	0	0	0	0	0	0	0	0	0	0	0	0	0	0	0	0	0	0	0	0	0	0	0	0	0	0	0	0	526067	0	0	0	0	0	0	0
expobiome_imp_05460758	0	0	0	0	0	0	0	0	0	0	0	0	0	0	0	0	0	0	0	0	0	0	0	0	0	0	0	0	0	0	0	0	0	26201.3	0	0	0	0	0	0	0
expobiome_imp_05461876	0	0	0	0	0	0	0	0	0	0	0	0	0	0	0	0	0	0	0	0	0	0	0	0	0	0	0	0	0	0	0	0	0	1.98204e+06	0	0	0	0	0	0	0
expobiome_imp_05466837	0	0	0	0	0	0	0	0	0	0	0	0	0	0	0	0	0	0	0	0	0	0	0	0	0	0	0	0	0	0	0	0	0	45750	0	0	0	0	0	0	0
expobiome_imp_05467225	99311.4	0	0	0	0	0	0	0	0	0	0	0	0	0	0	0	0	0	0	0	0	0	0	0	0	0	0	0	0	0	0	0	0	0	0	0	0	0	0	0	0
expobiome_imp_05468863	0	0	0	0	0	0	0	0	0	0	0	0	0	0	0	0	0	0	0	0	0	0	0	0	0	0	0	0	0	0	0	0	0	120808	0	0	0	0	0	0	0
expobiome_imp_05469122	0	0	0	0	0	0	0	0	0	0	0	0	0	0	0	0	0	0	0	0	0	0	0	0	0	0	0	0	0	0	0	0	0	126241	0	0	0	0	0	0	0
expobiome_imp_05470335	0	0	0	0	0	0	0	0	0	0	0	0	0	0	0	0	0	0	0	0	0	0	0	0	0	0	0	0	0	0	0	0	0	216147	0	0	0	0	0	0	0
expobiome_imp_05472451	0	0	0	0	0	0	0	0	0	0	0	0	0	0	0	0	0	0	0	0	0	0	0	0	0	0	0	0	0	0	0	0	0	3.04117e+06	0	0	0	0	0	0	0
expobiome_imp_05474652	0	0	0	0	0	0	0	0	0	0	0	0	0	0	0	0	0	0	0	0	0	0	0	0	0	0	0	0	0	0	0	0	0	83591.2	0	0	0	0	0	0	0
expobiome_imp_05476655	0	0	0	0	0	0	0	0	0	0	0	0	0	0	0	0	0	0	0	0	0	0	0	0	0	0	0	0	0	0	0	0	0	190732	0	0	0	0	32278.6	0	0
expobiome_imp_05477977	0	0	0	0	0	0	0	0	0	0	0	0	0	0	0	0	0	0	0	0	0	0	0	0	0	0	0	0	0	0	0	0	0	149456	0	0	0	0	0	0	0
expobiome_imp_05480502	0	0	0	0	0	0	0	0	0	0	0	0	0	0	0	0	0	0	0	0	0	0	0	0	0	0	0	0	0	0	0	0	0	36031.6	0	0	0	0	0	0	0
expobiome_imp_05481519	0	0	0	0	0	0	0	0	0	0	0	0	0	0	0	0	0	0	0	0	0	0	0	0	0	0	0	0	0	0	0	0	0	830737	0	0	0	0	0	0	0
expobiome_imp_05483573	0	0	0	0	0	0	0	0	0	0	0	0	0	0	0	0	0	0	0	0	0	0	0	0	0	0	0	0	0	0	0	0	0	360871	0	0	0	0	0	0	0
expobiome_imp_05489177	0	0	0	0	0	0	0	0	0	0	0	0	0	0	0	0	0	0	0	0	0	0	0	0	0	0	0	0	0	0	0	0	0	368922	0	0	0	0	0	0	0
expobiome_imp_05489323	0	74043	0	0	0	0	28317.6	0	0	0	0	0	0	0	0	0	0	0	0	0	0	0	0	0	0	0	0	0	0	29133.3	0	0	0	0	0	0	34331.5	0	0	0	0
expobiome_imp_05490433	0	0	0	0	0	0	0	0	0	0	0	0	0	0	0	0	0	0	0	0	0	0	0	0	0	0	0	0	0	0	0	0	0	74813.3	0	0	0	0	0	0	0
expobiome_imp_05490888	0	0	0	0	0	0	0	0	0	0	0	0	0	0	0	0	0	0	0	0	0	0	0	0	0	0	0	0	0	0	0	0	0	75798.9	0	0	0	0	0	0	0
expobiome_imp_05491071	0	0	0	0	0	0	0	0	0	0	0	0	0	0	0	0	0	0	0	0	0	0	0	0	0	0	0	0	0	0	0	0	0	24212.5	0	0	0	0	0	0	0
expobiome_imp_05491663	0	0	0	0	0	0	0	0	0	0	0	0	0	0	0	0	0	0	0	0	0	0	0	0	0	0	0	0	0	0	0	0	0	158466	0	0	0	0	0	0	0
expobiome_imp_05491791	0	0	0	0	0	0	0	0	0	0	0	0	0	0	0	0	0	0	0	0	0	0	0	0	0	0	0	0	0	0	0	0	0	55254.8	0	0	0	0	0	0	0
expobiome_imp_05491798	0	0	0	0	0	0	0	0	0	0	0	0	0	0	0	0	0	0	0	0	0	0	0	0	0	0	0	0	0	0	0	0	0	117089	0	0	0	0	0	0	0
expobiome_imp_05492606	0	0	0	0	0	0	0	0	0	0	0	0	0	0	0	0	0	0	0	0	0	0	0	0	0	0	0	0	0	0	0	0	0	395401	0	0	0	0	0	0	0
expobiome_imp_05494254	0	0	0	0	0	0	0	0	0	0	0	0	0	0	0	0	0	0	0	0	0	0	0	0	0	0	0	0	0	0	0	0	0	49535.8	0	0	0	0	0	0	0
expobiome_imp_05497084	0	0	0	0	0	0	0	0	0	0	0	0	0	0	0	0	0	0	0	0	0	0	0	0	0	0	0	0	0	0	0	0	0	861443	0	0	0	0	0	0	0
expobiome_imp_05499668	0	0	0	0	0	0	0	0	0	0	0	0	0	0	0	0	0	0	0	0	0	0	0	0	0	0	0	0	0	0	0	0	0	71615.6	0	0	0	0	0	0	0
expobiome_imp_05504401	0	0	0	0	0	0	0	0	0	0	0	0	0	0	0	0	0	0	0	0	0	0	0	0	0	0	0	0	0	0	0	0	0	40591.4	0	0	0	0	0	0	0
expobiome_imp_05504794	0	0	0	0	0	0	0	0	0	0	0	0	0	0	0	0	0	0	0	0	0	0	0	0	0	0	0	0	0	0	0	0	0	20567.2	0	0	0	0	0	0	0
expobiome_imp_05505904	0	0	0	0	0	0	0	0	0	0	0	0	0	0	0	0	0	0	0	0	0	0	0	0	0	0	0	0	0	0	0	0	0	7191.51	0	0	0	0	0	0	0
expobiome_imp_05510474	0	0	0	0	0	0	0	0	0	0	0	0	0	0	0	56148.8	0	0	0	0	0	0	0	0	0	0	0	0	0	0	0	0	0	346252	0	0	0	0	0	0	0
expobiome_imp_05510683	0	0	0	67289.9	0	0	0	0	0	0	0	0	0	0	0	0	0	0	0	0	0	0	0	0	0	0	0	0	0	0	0	0	0	54919	0	0	0	0	0	0	0
expobiome_imp_05511534	0	0	0	0	0	0	0	21137.3	0	0	0	0	0	0	0	0	0	0	0	0	0	0	0	0	0	0	0	0	0	0	0	0	0	0	0	0	0	0	0	0	0
expobiome_imp_05511999	0	0	0	0	0	0	0	0	0	0	0	0	0	0	0	0	0	0	0	0	0	0	0	0	0	0	0	0	0	0	0	0	0	2.71044e+06	0	0	0	0	0	0	0
expobiome_imp_05514977	0	0	0	0	0	0	0	0	0	0	0	0	0	0	0	0	0	0	0	0	0	0	0	0	0	0	0	0	0	0	0	0	0	35043.7	0	0	0	0	0	0	0
expobiome_imp_05518687	0	0	0	0	0	0	0	0	0	0	0	0	0	0	0	0	0	0	0	0	0	0	0	0	0	0	0	0	0	0	0	0	0	790809	0	0	0	0	0	0	0
expobiome_imp_05524822	0	0	0	0	0	0	0	0	0	0	0	0	0	0	0	0	0	0	0	0	0	0	0	0	0	0	0	0	0	0	0	0	0	86932.8	0	0	0	0	0	0	0
expobiome_imp_05527690	0	0	0	0	0	0	0	0	0	0	0	0	0	0	0	0	0	0	0	0	0	0	0	0	0	0	0	0	0	0	0	0	0	137488	0	0	0	0	0	0	0
expobiome_imp_05529061	0	0	0	0	0	0	0	0	0	0	0	0	0	0	0	0	0	0	0	0	0	0	0	0	0	0	0	0	0	0	0	0	0	22223.5	0	0	0	0	0	0	0
expobiome_imp_05533191	0	0	0	0	0	0	0	0	0	0	0	0	0	0	0	0	0	0	0	0	0	0	0	0	0	0	0	0	0	0	0	0	0	67633.4	0	0	0	0	0	0	0
expobiome_imp_05542269	0	0	0	0	0	0	0	0	0	0	0	0	0	0	0	0	0	0	0	0	0	0	0	0	0	0	0	0	0	0	0	0	0	32046.5	0	0	0	0	0	0	0
expobiome_imp_05544500	0	0	0	0	0	0	0	0	0	0	0	0	0	0	0	0	0	0	0	0	0	0	0	0	0	0	0	0	0	0	0	0	0	98553.7	0	0	0	0	0	0	0
expobiome_imp_05548031	0	0	0	0	0	0	0	0	0	0	0	0	0	0	0	0	0	0	0	0	0	0	0	0	0	0	0	0	0	0	0	0	0	476822	0	0	0	0	0	0	0
expobiome_imp_05548359	0	59783.8	0	0	0	0	0	0	0	0	0	0	0	0	0	0	0	0	0	0	0	0	0	0	0	0	0	0	0	0	0	0	0	0	0	0	0	0	0	0	0
expobiome_imp_05548526	0	0	0	0	0	0	0	0	0	0	0	0	0	0	0	0	0	0	0	0	0	0	0	0	0	0	0	0	0	0	0	0	0	58583.8	0	0	0	0	0	0	0
expobiome_imp_05550438	0	0	0	0	0	0	0	0	0	0	0	0	0	0	0	0	0	0	0	0	0	0	0	0	0	0	0	0	0	0	0	0	0	50228.8	0	0	0	0	0	0	0
expobiome_imp_05550467	0	0	0	0	0	0	0	0	0	0	0	0	0	0	0	0	0	0	0	0	0	0	0	0	0	0	0	0	0	0	0	0	0	174558	0	0	0	0	0	0	0
expobiome_imp_05551074	0	0	0	0	0	0	0	0	0	0	0	0	0	0	0	0	0	0	0	0	0	0	0	0	0	0	0	0	0	0	0	0	0	166121	0	0	0	0	0	0	0
expobiome_imp_05552443	0	0	0	0	0	0	0	0	0	0	0	0	0	0	0	0	0	0	0	0	0	0	0	0	0	0	0	0	0	0	0	0	0	250443	0	0	0	0	0	0	0
expobiome_imp_05552546	0	0	0	0	0	0	0	0	0	0	0	0	0	0	0	0	0	0	0	0	0	0	0	0	0	0	0	0	0	0	0	0	0	44509	0	0	0	0	0	0	0
expobiome_imp_05552587	0	0	0	0	0	0	0	0	0	0	0	0	0	0	0	0	0	0	0	0	0	0	0	0	0	0	0	0	0	0	0	0	0	539577	0	0	0	0	0	0	0
expobiome_imp_05552939	0	0	0	0	0	0	0	0	0	0	0	0	0	0	0	0	0	0	0	0	0	0	0	0	0	0	0	0	0	0	0	0	0	379157	0	0	0	0	0	0	0
expobiome_imp_05553097	0	0	0	0	0	0	0	0	0	0	0	0	0	0	0	0	0	0	0	0	0	0	0	0	0	0	0	0	0	0	0	0	0	58052.9	0	0	0	0	0	0	0
expobiome_imp_05564862	0	0	0	0	0	0	0	0	0	0	0	0	0	0	0	0	0	0	0	0	0	0	0	0	0	0	0	0	0	0	0	0	0	0	66768.3	0	0	0	0	0	0
expobiome_imp_05683085	0	0	0	0	0	34704.1	0	0	0	0	0	0	0	0	0	0	0	0	0	0	0	0	0	0	0	0	0	0	0	0	0	0	0	0	0	0	0	0	0	0	0
expobiome_imp_05723164	0	0	0	0	0	0	0	0	0	0	0	0	0	0	0	0	0	0	0	0	0	0	0	636665	0	0	0	0	0	0	0	0	0	0	0	0	0	0	0	0	0
expobiome_imp_05784002	0	0	0	0	0	0	0	0	0	0	0	0	0	0	0	0	0	0	0	0	0	0	0	0	0	0	0	0	0	0	0	0	0	0	0	0	57545.8	0	0	0	0
expobiome_imp_05784032	0	0	0	0	0	0	0	0	0	0	0	0	0	0	0	0	0	0	0	0	0	0	0	0	0	0	0	0	0	0	0	0	0	0	0	0	71565.2	0	0	0	0
expobiome_imp_05943352	0	0	0	0	0	0	0	0	0	0	0	0	0	0	70535.4	0	0	0	0	0	0	0	0	0	0	0	0	0	0	0	0	0	0	0	0	0	0	0	0	0	0
expobiome_imp_06005102	0	0	0	0	0	0	0	0	0	0	142960	0	0	0	0	0	0	0	0	0	0	0	0	0	0	0	0	0	0	0	0	0	0	0	0	0	0	0	0	0	0
expobiome_imp_06030358	0	0	0	0	0	0	107301	0	0	0	0	0	0	0	0	0	0	0	0	0	0	0	0	0	0	0	0	0	0	0	0	0	0	0	0	0	0	0	0	0	0
expobiome_imp_06030595	0	0	0	0	0	0	26163.4	0	0	0	0	0	0	0	0	0	0	0	0	0	0	0	0	0	0	0	0	0	0	0	0	0	0	0	0	0	0	0	0	0	0
expobiome_imp_06032237	0	0	0	0	0	0	0	0	0	0	0	0	0	0	52128.6	0	0	0	0	0	0	0	0	0	0	0	0	0	0	0	0	0	0	0	0	0	0	0	0	0	0
expobiome_imp_06033878	0	0	0	0	0	0	152509	0	0	0	0	0	0	0	0	0	0	0	0	0	0	0	0	0	0	0	0	0	0	0	0	0	0	0	0	0	0	0	0	0	0
expobiome_imp_06038404	0	0	0	0	0	0	0	0	0	0	0	0	0	0	0	0	0	0	308238	0	0	0	0	0	0	0	0	0	0	0	0	0	0	0	0	0	0	0	0	0	0
expobiome_imp_06039686	0	0	0	0	0	0	0	0	0	0	0	0	0	148077	0	0	0	0	0	0	0	0	0	0	0	0	0	0	0	0	0	0	0	0	0	0	0	0	0	0	0
expobiome_imp_06041147	0	0	0	0	0	0	92229.9	0	0	0	0	0	0	0	0	0	0	0	0	0	0	0	0	0	0	0	0	0	0	0	0	0	0	0	0	0	0	0	0	0	0
expobiome_imp_06041945	0	0	0	0	0	0	0	0	0	0	0	0	0	0	0	0	0	0	0	0	0	0	0	0	0	180523	0	0	0	0	0	0	0	0	0	0	0	0	0	0	0
expobiome_imp_06046590	0	0	0	0	0	0	185513	0	0	0	0	0	0	0	0	0	0	0	0	0	0	0	0	0	0	0	0	0	0	0	0	0	0	0	0	0	0	0	0	0	0
expobiome_imp_06046951	0	0	0	0	0	0	812686	0	0	0	0	0	0	0	0	0	0	0	93014.6	0	0	0	0	0	0	0	0	0	0	0	0	0	0	0	0	0	0	0	0	0	0
expobiome_imp_06047157	0	0	0	0	0	0	0	0	0	0	0	0	0	0	0	0	0	0	0	57316.7	0	0	0	0	0	0	0	0	0	0	0	0	0	0	0	0	0	0	0	0	0
expobiome_imp_06050118	0	0	0	0	0	0	51524.3	0	0	0	0	0	0	0	0	0	0	0	0	0	0	0	0	0	0	0	0	0	0	0	0	0	0	0	0	0	0	0	0	0	0
expobiome_imp_06055084	0	0	0	0	0	0	0	0	0	0	0	0	0	0	0	169808	0	0	0	0	0	0	0	0	0	0	0	0	0	0	0	0	0	0	0	0	0	0	0	0	0
expobiome_imp_06055162	0	0	0	0	0	0	0	0	0	0	0	0	0	0	0	0	0	0	0	0	0	0	0	0	0	0	0	44249.9	0	0	0	0	0	0	0	0	0	0	0	0	0
expobiome_imp_06058479	0	0	0	0	0	0	84341.5	0	0	0	0	0	0	0	0	0	0	0	0	0	0	0	0	0	0	0	0	0	0	0	0	0	0	0	0	0	0	0	0	0	0
expobiome_imp_06064166	0	0	0	0	0	0	11813.8	0	0	0	0	0	0	0	0	0	0	0	0	0	0	0	0	0	0	0	0	0	0	0	0	0	0	0	0	0	0	0	0	0	0
expobiome_imp_06065201	0	0	0	0	0	0	0	0	0	0	0	0	0	0	0	0	0	0	0	0	0	0	0	0	0	0	0	0	0	0	0	0	0	0	0	0	0	52671.9	0	0	0
expobiome_imp_06075769	0	0	0	0	0	0	399290	0	0	0	0	0	0	0	0	0	0	0	0	0	0	0	0	0	0	0	0	0	0	0	0	0	0	0	0	0	0	0	0	0	0
expobiome_imp_06077011	0	0	0	0	0	0	13309.3	0	0	0	0	0	0	0	0	0	0	0	0	0	0	0	0	0	0	0	0	0	0	0	0	0	0	0	0	0	0	0	0	0	0
expobiome_imp_06083049	0	0	0	0	0	0	83407.5	0	0	0	0	0	0	0	0	0	0	0	0	0	0	0	0	0	0	0	0	0	0	0	0	0	0	0	0	0	0	0	0	0	0
expobiome_imp_06086011	0	0	0	0	0	0	167725	0	0	0	0	0	0	0	0	0	0	0	0	0	0	0	0	0	0	0	0	0	0	0	0	0	0	0	0	0	0	0	0	0	0
expobiome_imp_06088845	0	0	0	0	0	0	29706.9	0	0	0	0	0	0	0	0	0	0	0	0	0	0	0	0	0	0	0	0	0	0	0	0	0	0	0	0	0	0	0	0	0	0
expobiome_imp_06095012	0	0	0	0	0	0	107748	0	0	0	0	0	0	0	0	0	0	0	0	0	0	0	0	0	0	0	0	0	0	0	0	0	0	0	0	0	0	0	0	0	0
expobiome_imp_06096061	0	0	0	0	0	0	0	0	87325.5	0	0	0	0	0	0	0	0	0	0	0	0	0	0	0	0	0	0	0	0	0	0	0	0	0	0	0	0	0	0	0	0
expobiome_imp_06097037	0	0	0	0	0	0	72419.3	0	0	0	0	0	0	0	0	0	0	0	0	0	0	0	0	0	0	0	0	0	0	0	0	0	0	0	0	0	0	0	0	0	0
expobiome_imp_06102505	0	0	0	0	0	0	27081.7	0	0	0	0	0	0	0	0	0	0	0	0	0	0	0	0	0	0	0	0	0	0	0	0	0	0	0	0	0	0	0	0	0	0
expobiome_imp_06102546	0	0	0	0	0	0	33625.1	0	0	0	0	0	0	0	0	0	0	0	0	0	0	0	0	0	0	0	0	0	0	0	0	0	0	0	0	0	0	0	0	0	0
expobiome_imp_06104443	0	0	0	0	0	35775.2	23127.9	0	0	0	0	0	0	0	0	0	0	0	0	0	0	0	0	0	0	0	0	0	0	0	0	0	0	0	0	0	0	0	0	0	0
expobiome_imp_06104754	0	0	0	0	0	0	32488.7	0	0	0	0	0	0	0	0	0	0	0	0	0	0	0	0	0	0	0	0	0	0	0	0	0	0	0	0	0	0	0	0	0	0
expobiome_imp_06105044	0	0	0	0	0	0	76766.2	0	0	0	0	0	0	0	0	0	0	0	0	0	0	0	0	0	0	0	0	0	0	0	0	0	0	0	0	0	0	0	0	0	0
expobiome_imp_06107795	0	0	0	0	0	0	0	0	0	0	0	0	0	0	0	0	0	0	0	942707	0	0	0	0	0	0	0	0	0	0	0	0	0	0	0	0	0	0	0	0	0
expobiome_imp_06108395	0	0	0	0	0	0	0	0	0	0	0	0	0	0	0	114837	0	0	0	0	0	0	0	0	0	0	0	0	0	0	0	0	0	0	0	0	0	0	0	0	0
expobiome_imp_06109113	0	0	0	0	0	0	67493.4	0	0	0	0	0	0	0	0	0	0	0	0	0	0	0	0	0	0	0	0	0	0	0	0	0	0	0	0	0	0	0	0	0	0
expobiome_imp_06110614	0	0	0	0	0	0	23283.4	0	0	0	0	0	0	0	0	0	0	0	0	0	0	0	0	0	0	0	0	0	0	0	0	0	0	0	0	0	0	0	0	0	0
expobiome_imp_06112384	0	0	0	0	0	0	1.25997e+06	0	0	0	0	0	0	0	0	0	0	0	0	253424	0	0	0	0	0	0	0	0	0	0	0	0	0	0	0	0	0	0	0	0	0
expobiome_imp_06114709	0	0	0	0	0	0	0	0	0	0	0	0	0	0	0	0	0	0	0	0	92037.1	0	0	0	0	0	0	0	0	0	0	0	0	0	0	0	0	0	0	0	0
expobiome_imp_06117952	0	0	0	0	0	0	100788	0	0	0	0	0	0	0	0	0	0	0	0	0	0	0	0	0	0	0	0	0	0	0	0	0	0	0	0	0	0	0	0	0	0
expobiome_imp_06118744	0	0	0	0	0	0	35196.4	0	0	0	0	0	0	0	0	0	0	0	0	0	0	0	0	0	0	0	0	0	0	0	0	0	0	0	0	0	0	0	0	0	0
expobiome_imp_06121667	0	0	0	0	0	0	37338	0	0	0	0	0	0	0	0	0	0	0	0	0	0	0	0	0	0	0	0	0	0	0	0	0	0	0	0	0	0	0	0	0	0
expobiome_imp_06123226	0	0	0	0	0	0	0	0	0	0	0	0	140617	0	0	0	0	0	0	0	0	0	0	0	0	0	0	0	0	0	0	0	0	0	0	0	0	0	0	0	0
expobiome_imp_06124499	0	0	0	0	0	0	93523.1	0	0	0	0	0	0	0	0	0	0	0	0	0	0	0	0	0	0	0	0	0	0	0	0	0	0	0	0	0	0	0	0	0	0
expobiome_imp_06126852	0	0	0	0	0	0	0	0	0	0	0	0	85218.2	0	0	0	0	0	0	0	0	0	0	0	0	0	0	0	0	0	0	0	0	0	0	0	0	0	0	0	0
expobiome_imp_06128818	0	0	0	0	0	0	438867	0	0	0	0	0	0	0	0	0	0	0	0	0	0	0	0	0	0	0	0	0	0	0	0	0	0	0	0	0	0	0	0	0	0
expobiome_imp_06131160	0	0	0	0	0	0	575138	0	0	0	0	0	0	0	0	0	0	0	0	0	0	0	0	0	0	0	0	0	0	0	0	0	0	0	0	0	0	0	0	0	0
expobiome_imp_06131581	0	0	0	0	0	0	0	265475	0	0	0	0	0	0	0	0	0	0	0	224244	0	300979	0	0	0	0	0	0	0	0	0	0	0	0	0	930093	0	0	0	0	0
expobiome_imp_06133309	0	0	0	0	0	0	79677.1	0	0	0	0	0	0	0	0	0	0	0	0	0	0	0	0	0	0	0	0	0	0	0	0	0	0	0	0	0	0	0	0	0	0
expobiome_imp_06139368	0	0	0	0	0	0	0	0	0	0	0	0	0	0	0	0	0	0	0	0	0	0	0	0	146116	0	0	0	0	0	0	0	0	0	0	0	0	0	0	0	0
expobiome_imp_06145146	0	0	0	0	0	0	44483.6	0	0	0	0	0	0	0	0	0	0	0	0	0	0	0	0	0	0	0	0	0	0	0	0	0	0	119913	0	0	0	0	0	0	0
expobiome_imp_06146328	0	0	0	0	0	0	352252	0	0	0	0	0	0	0	0	0	0	0	0	0	0	0	0	0	0	0	0	0	0	0	0	0	0	0	0	0	0	0	0	0	0
expobiome_imp_06146985	0	0	0	0	0	0	24066.8	0	0	0	0	0	0	0	0	0	0	0	0	0	0	0	0	0	0	0	0	0	0	0	0	0	0	0	0	0	0	0	0	0	0
expobiome_imp_06149043	0	0	0	0	0	0	15171	0	0	0	0	0	0	0	0	0	0	0	0	0	0	0	0	0	0	0	0	0	0	0	0	0	0	0	0	0	0	0	0	0	0
expobiome_imp_06152517	0	0	0	0	0	0	334637	0	0	0	0	0	0	0	0	0	0	0	0	0	141328	0	109178	0	0	0	0	0	0	0	0	0	0	0	0	0	0	0	0	0	0
expobiome_imp_06153300	0	0	0	0	0	0	0	0	0	0	0	0	0	0	0	0	0	0	43900.5	0	0	0	0	0	0	0	0	0	0	0	0	0	0	0	0	0	0	0	0	0	0
expobiome_imp_06154215	0	0	0	0	0	0	0	0	0	0	0	0	0	0	0	78193.3	0	0	0	0	0	0	0	0	0	0	0	0	0	0	0	0	0	0	0	0	0	0	0	0	0
expobiome_imp_06154947	0	0	0	0	0	0	17356.7	0	0	0	0	0	0	0	0	0	0	0	0	0	0	0	0	0	0	0	0	0	0	0	0	0	0	0	0	0	0	0	0	0	0
expobiome_imp_06155357	0	0	0	0	0	0	24646.9	0	0	0	0	0	0	0	0	0	0	0	0	0	0	0	0	0	0	0	0	0	0	0	0	0	0	0	0	0	0	0	0	0	0
expobiome_imp_06157742	0	0	0	0	0	0	66915.8	0	73166.5	0	0	0	0	0	0	63194.3	0	108819	0	0	0	955675	0	0	0	140872	0	0	0	63042.4	0	0	0	0	72649.8	0	0	0	0	199726	0
expobiome_imp_06158550	0	0	0	0	0	0	0	0	0	0	0	0	0	0	0	0	0	17242.9	0	0	0	0	0	0	0	0	0	0	0	0	0	0	0	0	0	0	0	0	0	0	0
expobiome_imp_06159011	0	0	0	0	0	0	85759.7	0	0	0	0	0	0	0	0	0	0	0	0	0	0	0	0	0	0	0	0	0	0	0	0	0	0	0	0	0	0	0	0	0	0
expobiome_imp_06163748	0	0	0	0	0	0	178165	0	0	0	0	0	0	0	0	0	0	0	0	0	0	0	0	0	0	0	0	0	0	0	0	0	0	0	0	0	0	0	0	0	0
expobiome_imp_06166174	0	0	0	0	0	0	158442	0	0	0	0	0	0	0	0	0	0	208142	0	0	0	0	0	0	0	0	0	0	0	0	0	0	0	0	0	0	0	0	0	0	0
expobiome_imp_06170390	0	0	0	0	0	0	33771.6	0	0	0	0	19394.3	0	0	0	0	0	0	0	0	0	0	0	0	0	0	0	0	0	0	0	0	0	46484.3	0	0	0	0	0	0	0
expobiome_imp_06174148	0	0	0	0	0	0	47441.3	0	0	0	0	0	0	0	0	0	0	0	0	0	0	0	0	0	0	0	0	118525	0	0	0	0	0	0	0	0	0	0	0	0	0
expobiome_imp_06175378	0	0	0	0	0	0	31716.6	0	0	0	0	0	0	0	0	0	0	0	0	0	0	0	0	0	0	0	0	0	0	0	0	0	0	0	0	0	0	0	0	0	0
expobiome_imp_06179910	0	0	0	0	0	0	26144.9	0	0	0	0	0	0	0	0	0	0	0	0	0	0	0	0	0	0	0	0	0	0	0	0	0	0	0	0	0	0	0	0	0	0
expobiome_imp_06182998	0	0	0	0	0	0	0	0	0	0	0	0	0	0	0	0	0	0	0	1.2509e+06	0	0	0	0	0	0	0	0	0	0	0	0	0	0	0	0	0	0	0	0	0
expobiome_imp_06186513	0	0	0	0	0	0	0	0	0	0	0	0	0	0	0	0	0	0	0	0	0	0	0	0	0	0	0	0	0	0	0	0	0	0	0	0	0	0	0	0	60343
expobiome_imp_06186890	0	0	0	0	0	0	0	0	0	0	0	0	0	0	0	0	0	0	0	0	0	38800.1	0	0	0	0	0	0	0	0	0	0	0	0	0	0	0	0	0	0	0
expobiome_imp_06188136	0	0	0	0	0	0	49170.2	0	0	0	0	0	0	0	0	0	0	0	0	0	0	0	0	0	0	0	0	0	0	0	0	0	0	0	0	0	0	0	0	0	0
expobiome_imp_06191408	0	0	0	0	0	0	220601	0	0	0	0	0	0	0	0	0	0	0	0	0	0	0	0	0	0	0	0	0	0	0	0	0	0	0	0	0	0	0	0	0	0
expobiome_imp_06194639	0	0	0	0	0	0	34313.7	0	0	0	0	0	0	0	0	0	0	0	0	0	0	0	0	0	0	0	0	0	0	0	0	0	0	0	0	0	0	0	0	0	0
expobiome_imp_06195570	0	0	0	0	0	0	102119	0	0	0	0	0	0	0	0	0	0	0	0	0	0	0	0	0	0	0	0	0	0	0	0	0	0	0	0	0	0	0	0	0	0
expobiome_imp_06203405	0	0	0	0	0	0	50759.5	0	0	0	0	0	0	0	0	0	0	0	0	0	0	0	0	0	0	0	0	0	0	0	0	0	0	0	0	0	0	0	0	0	0
expobiome_imp_06206503	0	0	0	0	0	0	0	0	0	0	0	0	0	0	0	0	0	0	0	0	0	0	0	0	0	0	0	0	0	0	0	0	0	0	737291	0	0	0	0	0	0
expobiome_imp_06207598	0	0	0	0	0	0	99289.2	0	0	0	0	0	0	0	0	0	0	0	38497.5	0	0	0	0	0	59636.2	0	0	43263.3	0	0	0	0	358038	0	0	0	0	0	0	0	0
expobiome_imp_06208121	0	0	0	0	0	0	0	0	0	0	52947	0	0	0	207981	0	0	0	253556	0	0	22244.3	0	0	0	0	0	0	0	0	0	0	0	0	0	0	0	43974.8	0	112132	0
expobiome_imp_06208276	0	0	0	0	0	0	0	0	0	0	0	0	0	0	0	0	0	0	0	0	0	0	0	0	0	0	0	100495	0	0	0	0	0	0	0	0	0	0	0	0	0
expobiome_imp_06211027	0	0	0	0	0	0	69277.8	0	0	0	0	0	0	0	0	0	0	0	0	0	0	0	0	0	0	0	0	0	0	0	0	0	0	0	0	0	0	0	0	0	0
expobiome_imp_06215327	0	0	0	0	0	0	0	0	0	0	0	0	66097.2	0	0	0	0	0	0	0	0	0	0	0	0	0	0	0	0	0	0	0	0	0	0	0	0	0	0	0	0
expobiome_imp_06216815	0	0	0	0	0	0	0	0	0	0	0	0	0	0	0	0	0	0	0	0	0	531850	0	0	0	0	0	0	0	0	0	0	0	0	0	0	0	0	0	520681	0
expobiome_imp_06218734	0	0	0	0	0	0	142267	0	0	0	0	0	0	0	0	0	0	0	0	0	0	0	0	0	0	0	0	0	0	0	0	0	0	0	0	0	0	0	0	0	0
expobiome_imp_06222438	0	0	0	0	0	0	37148.1	0	0	0	0	0	0	0	0	0	0	0	0	0	0	0	0	0	0	0	0	0	0	0	0	0	0	0	0	0	0	0	0	0	0
expobiome_imp_06225694	0	0	0	0	0	0	0	0	99517.8	0	0	0	0	0	58400.2	0	0	0	0	0	0	0	0	0	0	0	0	0	0	0	72482.8	0	0	0	0	0	0	47080.8	0	0	0
expobiome_imp_06226420	0	0	0	0	0	0	122839	0	0	0	0	0	0	0	0	0	0	0	0	0	0	0	0	0	0	0	0	0	0	0	0	0	0	0	0	0	0	0	0	0	0
expobiome_imp_06227666	0	0	0	0	0	0	223421	0	0	0	0	0	0	0	0	0	0	0	0	0	0	0	0	0	0	0	0	0	0	0	0	0	0	0	0	0	0	0	0	0	0
expobiome_imp_06231640	0	0	0	0	0	0	355151	0	0	0	0	0	0	0	0	0	0	0	0	0	0	0	0	0	0	0	0	0	0	0	0	0	0	0	0	0	0	0	0	0	0
expobiome_imp_06232967	0	0	0	0	0	0	208286	0	0	0	0	0	0	0	0	0	0	0	0	0	0	0	0	0	0	0	0	0	0	0	0	0	0	0	0	0	0	0	0	0	0
expobiome_imp_06234230	0	0	0	0	0	0	214231	0	0	0	0	0	0	0	0	0	0	0	1.12009e+06	0	0	0	0	0	0	0	0	0	0	0	0	0	0	0	0	0	104509	0	0	0	0
expobiome_imp_06238577	0	0	0	0	0	0	0	0	0	0	0	0	0	0	0	0	0	0	0	0	0	0	0	184596	0	0	0	0	0	0	0	0	0	0	0	0	0	0	0	0	0
expobiome_imp_06243016	0	0	0	0	0	0	0	0	0	0	0	0	0	0	0	0	0	0	0	0	0	0	0	0	0	0	0	0	0	0	0	0	0	0	0	0	0	0	0	0	171541
expobiome_imp_06246899	0	0	0	0	0	0	49872.7	0	0	0	0	0	0	0	0	0	0	0	0	0	0	0	0	0	0	0	0	0	0	0	0	0	0	0	0	0	0	0	0	0	0
expobiome_imp_06248490	0	0	0	0	0	0	71019.8	0	0	0	0	0	0	0	0	0	0	0	0	0	0	0	0	0	0	0	0	0	0	0	0	0	0	0	0	0	0	0	0	0	0
expobiome_imp_06250897	0	0	0	0	0	0	43503.2	0	0	0	0	0	0	0	0	0	0	0	0	0	0	0	0	0	0	0	0	0	0	0	0	0	0	0	0	0	0	0	0	0	0
expobiome_imp_06251346	0	0	0	0	0	0	155635	0	0	0	0	0	0	0	0	0	0	0	0	0	0	0	0	0	0	0	0	0	0	0	0	0	0	0	0	0	0	0	0	0	0
expobiome_imp_06260596	0	0	0	0	0	0	0	0	0	0	0	0	0	0	0	0	0	0	0	0	0	0	0	0	0	0	0	0	0	0	0	0	0	0	0	0	0	0	0	0	94158.1
expobiome_imp_06262523	0	0	0	0	0	0	964326	0	0	0	0	0	0	0	0	0	0	0	0	0	0	0	0	0	0	0	0	0	0	0	0	0	0	0	0	0	0	0	0	0	0
expobiome_imp_06263190	0	0	0	0	0	0	748619	0	0	0	0	0	0	0	0	0	0	0	0	0	0	0	0	0	0	0	0	0	0	0	0	0	0	0	0	0	0	0	0	0	0
expobiome_imp_06268947	0	0	0	0	0	0	260161	0	0	0	0	0	0	0	0	0	0	0	0	0	0	0	0	0	0	0	0	0	0	0	0	0	0	0	0	0	0	0	0	0	0
expobiome_imp_06269631	0	0	0	0	0	0	4.37563e+06	0	0	0	0	0	0	0	0	0	0	0	0	0	0	0	0	0	0	0	0	0	0	0	0	0	0	0	0	0	0	0	0	0	0
expobiome_imp_06270559	0	0	0	0	0	0	797952	0	0	0	0	0	0	0	0	0	0	0	0	0	0	0	0	0	0	0	0	0	0	0	0	0	0	0	0	0	0	0	0	0	0
expobiome_imp_06271215	0	0	0	0	0	0	100100	0	0	0	0	0	0	0	0	0	0	0	0	0	0	0	0	0	0	0	0	0	0	0	0	0	0	0	0	0	0	0	0	0	0
expobiome_imp_06272517	0	0	0	0	0	0	49963.3	0	0	0	0	0	0	0	0	0	0	0	0	0	0	0	0	0	0	0	0	0	0	0	0	0	0	0	0	0	0	0	0	0	0
expobiome_imp_06273454	0	0	0	0	0	0	30208.3	0	0	0	0	0	0	0	0	0	0	0	0	0	0	0	0	0	0	0	0	0	0	0	0	0	0	0	0	0	0	0	0	0	0
expobiome_imp_06280176	0	0	0	0	0	0	463718	0	0	0	0	0	0	0	0	0	0	0	0	0	0	0	0	0	0	0	0	0	0	0	0	0	0	0	0	0	0	0	0	0	0
expobiome_imp_06284418	0	0	0	0	0	0	0	0	0	0	0	0	0	0	0	0	0	0	0	0	0	0	0	0	0	0	19163	0	0	0	0	0	0	0	0	0	0	0	0	0	0
expobiome_imp_06286305	0	0	0	0	0	0	213206	0	0	0	0	0	0	0	0	0	0	0	0	0	0	0	0	0	0	0	0	0	0	0	0	0	0	0	0	0	0	0	0	0	0
expobiome_imp_06286716	0	0	0	0	0	0	0	0	0	0	0	0	0	0	0	0	0	0	0	0	0	0	0	0	0	0	0	0	0	0	0	0	0	0	0	0	0	0	0	0	49813.1
expobiome_imp_06293171	0	0	0	0	0	0	29246.8	0	0	0	0	0	0	0	0	0	0	0	0	0	0	0	0	0	0	0	0	0	0	0	0	0	0	0	0	0	0	0	0	0	0
expobiome_imp_06293553	0	0	0	0	0	0	20062.8	0	0	0	0	0	0	0	0	0	0	0	0	0	0	0	0	0	0	0	0	0	0	0	0	0	0	0	0	0	0	0	0	0	0
expobiome_imp_06296455	0	0	0	0	0	0	0	0	0	0	0	0	0	0	0	0	0	0	0	0	0	0	0	0	0	0	0	0	0	0	0	0	0	0	0	50383	0	0	0	0	0
expobiome_imp_06298365	0	0	0	0	0	0	0	0	0	0	0	0	0	0	0	0	0	0	0	0	0	0	0	0	58033.2	0	0	0	0	0	0	0	0	0	0	0	0	0	0	0	0
expobiome_imp_06302858	0	0	0	0	0	0	220394	0	0	0	0	0	0	0	0	0	0	0	0	0	0	0	0	0	0	0	0	0	0	0	0	0	0	0	0	0	0	0	0	0	0
expobiome_imp_06303660	0	0	0	0	0	0	129267	0	0	0	0	0	0	0	0	0	0	0	0	0	0	0	0	0	0	0	0	0	0	0	0	0	0	0	0	0	0	0	0	0	0
expobiome_imp_06310574	0	0	0	0	0	0	226285	0	0	0	0	0	0	0	0	0	0	0	0	0	0	0	0	0	0	0	0	0	0	0	0	0	0	0	0	0	0	0	0	0	0
expobiome_imp_06311579	0	0	0	0	0	0	76232.2	0	0	0	0	0	0	0	0	0	0	0	0	0	0	0	0	0	0	0	0	0	0	0	0	0	0	0	0	0	0	0	0	0	0
expobiome_imp_06312399	0	0	0	0	0	0	0	0	0	0	0	0	0	0	0	0	0	0	0	0	0	0	0	0	0	0	0	0	0	0	0	0	0	0	90626.2	0	0	0	0	0	0
expobiome_imp_06315439	0	0	0	0	0	0	195929	0	0	0	0	0	0	0	0	0	0	0	0	0	0	0	0	0	0	0	0	0	0	0	0	0	0	0	0	0	0	0	0	0	287154
expobiome_imp_06320672	0	0	0	0	0	0	133392	0	0	0	0	0	0	0	0	0	0	0	0	0	0	0	0	0	0	0	0	0	0	0	0	0	0	0	0	0	0	0	0	0	0
expobiome_imp_06322608	0	0	0	0	0	0	91998.6	0	0	0	0	0	0	0	0	0	0	0	0	0	0	0	0	0	0	0	0	0	0	0	0	0	0	0	0	0	0	0	0	0	0
expobiome_imp_06327111	0	0	0	0	0	0	39464.7	0	0	0	0	0	0	0	0	0	0	0	0	0	0	0	0	0	0	0	0	0	0	84001.1	0	0	0	0	0	0	0	0	0	0	0
expobiome_imp_06332331	0	0	0	0	0	0	392297	0	0	0	0	0	0	0	0	0	0	0	0	0	0	0	0	0	0	0	0	0	0	0	0	0	0	0	0	0	0	0	0	0	0
expobiome_imp_06334710	0	0	0	0	0	0	21440	0	0	0	0	0	0	0	0	0	0	0	0	0	0	0	0	0	0	0	0	0	0	0	0	0	0	0	0	0	0	0	0	0	0
expobiome_imp_06336370	0	0	0	0	0	0	88084.7	0	0	0	0	0	0	0	0	0	0	0	0	0	0	0	0	0	0	0	0	0	0	0	0	0	0	0	0	0	0	0	0	0	0
expobiome_imp_06338431	0	0	0	0	0	0	0	0	0	0	0	0	0	0	0	0	0	0	0	0	0	0	0	0	0	105112	0	0	0	0	0	0	0	0	0	0	0	0	0	0	0
expobiome_imp_06340482	0	0	0	0	0	0	50465.6	0	0	0	0	0	0	0	0	0	0	0	0	0	0	0	0	0	0	0	0	0	0	0	0	0	0	0	0	0	0	0	0	0	0
expobiome_imp_06340755	0	0	0	0	0	0	22237	0	0	0	0	0	0	0	0	0	0	0	0	0	0	0	0	0	0	0	0	0	0	0	0	0	0	0	0	0	0	0	0	0	0
expobiome_imp_06341112	0	0	0	0	0	0	0	0	0	0	0	0	0	0	0	0	0	0	0	0	0	0	0	0	0	0	0	83176.4	0	0	0	0	0	0	0	0	0	0	0	0	0
expobiome_imp_06342422	0	0	0	0	0	0	222512	0	0	0	0	0	0	0	0	0	0	0	0	0	0	0	0	0	0	0	0	0	0	0	0	0	0	0	0	0	0	0	0	0	0
expobiome_imp_06344082	0	0	0	0	0	0	262860	157347	0	0	0	0	0	0	0	0	0	186624	0	0	0	0	0	0	0	0	0	0	0	0	0	0	0	0	0	0	0	0	0	0	0
expobiome_imp_06349675	0	0	0	0	0	0	57122.4	0	0	0	0	0	0	0	0	0	0	0	0	0	0	0	0	0	0	0	0	0	0	0	0	0	0	0	0	0	0	0	0	0	0
expobiome_imp_06359014	0	0	0	0	0	0	90267.1	0	0	0	0	0	0	0	0	0	0	0	0	0	119992	0	0	0	0	0	0	0	0	0	0	0	0	0	0	0	0	0	0	0	0
expobiome_imp_06361032	0	0	0	0	0	0	458405	0	0	0	0	65296.4	0	0	0	0	0	0	727086	0	0	0	0	0	0	0	0	0	0	0	0	0	0	0	0	0	0	0	0	0	0
expobiome_imp_06362553	0	0	0	0	0	0	165165	0	0	0	0	0	0	0	0	0	0	0	0	0	0	0	0	0	0	0	0	0	0	0	0	0	0	0	0	57915	0	0	0	0	0
expobiome_imp_06365277	0	0	0	0	0	0	0	0	0	0	0	0	0	0	0	0	0	0	0	0	0	0	0	0	0	0	0	0	0	0	0	0	0	193664	0	0	0	0	0	0	0
expobiome_imp_06366219	0	0	0	0	0	0	0	0	0	0	0	0	0	0	0	0	0	0	0	0	0	0	0	0	0	0	0	0	0	0	0	0	135878	0	0	0	0	0	0	0	0
expobiome_imp_06370650	0	0	0	0	0	0	621234	0	0	0	0	0	0	0	0	0	0	0	0	0	0	0	0	0	0	0	0	0	0	0	0	0	0	0	0	0	0	0	0	0	0
expobiome_imp_06374866	0	0	0	0	0	0	0	0	0	0	0	0	0	0	0	0	0	0	0	0	0	0	0	0	0	0	0	0	0	0	0	0	0	0	0	165848	0	0	0	0	0
expobiome_imp_06375333	0	0	0	0	0	0	47125.4	0	0	0	0	0	0	0	0	0	0	0	0	0	0	0	0	0	0	0	0	0	0	0	0	0	0	0	0	0	0	0	0	0	0
expobiome_imp_06378315	0	0	0	0	0	0	38207.3	0	0	0	0	0	0	0	0	0	0	0	0	0	0	0	0	0	0	0	0	0	0	0	0	0	0	0	0	0	0	0	0	0	0
expobiome_imp_06380418	0	0	0	0	0	0	40302.9	0	0	0	0	0	0	0	0	0	0	0	0	0	0	0	0	0	0	0	0	0	0	0	0	0	0	0	0	0	0	0	0	0	0
expobiome_imp_06383291	0	0	0	0	0	0	290757	0	0	0	0	0	0	0	0	0	0	0	0	0	0	0	0	0	0	0	0	0	0	0	0	0	0	0	0	0	0	0	0	0	0
expobiome_imp_06385357	0	0	0	0	0	0	55961.3	0	0	0	0	0	0	0	0	0	0	0	0	0	0	0	0	0	0	0	0	0	0	0	0	0	0	0	0	0	0	0	0	0	0
expobiome_imp_06385832	0	0	0	0	0	0	257426	0	0	0	0	0	0	0	0	0	0	0	0	0	0	0	0	0	0	0	0	0	0	0	0	0	0	0	0	0	0	0	0	0	0
expobiome_imp_06390114	0	0	0	0	0	0	0	0	0	0	0	0	0	0	0	0	0	0	0	0	0	0	0	0	0	0	0	0	0	0	0	0	0	0	0	0	0	0	0	98091.4	0
expobiome_imp_06394786	0	0	0	0	0	0	43484.9	0	0	0	0	0	0	0	0	0	0	0	0	0	0	0	0	0	0	0	0	0	0	0	0	0	0	0	0	0	0	0	0	0	0
expobiome_imp_06395080	0	0	0	0	0	0	0	0	0	0	0	0	0	0	0	0	0	0	181772	0	0	0	0	0	0	0	0	0	0	0	0	0	0	0	0	0	0	0	0	0	0
expobiome_imp_06395940	0	0	0	0	0	0	84063.3	0	0	0	0	0	0	0	0	0	0	0	0	0	0	0	0	0	0	0	0	0	0	0	0	0	0	0	0	0	0	0	0	0	0
expobiome_imp_06398112	0	0	0	0	0	0	276748	0	0	0	0	0	0	0	0	0	0	0	79682.7	0	0	0	0	0	0	110595	0	0	0	0	0	0	0	0	0	0	0	0	0	0	0
expobiome_imp_06398460	0	0	0	0	0	0	458662	0	0	0	0	0	0	0	0	0	0	0	0	0	0	0	0	0	88836.9	0	0	0	0	0	0	0	0	0	0	0	0	0	0	0	0
expobiome_imp_06400493	0	0	0	0	0	0	21027.4	0	0	0	0	0	0	0	0	0	0	0	0	0	0	0	0	0	0	0	0	0	0	0	0	0	0	0	0	0	0	0	0	0	0
expobiome_imp_06406208	0	0	0	0	0	0	1.04691e+06	0	0	0	0	0	0	0	0	0	0	0	0	0	0	0	718348	0	0	0	0	0	0	0	0	0	0	0	0	0	0	0	0	0	0
expobiome_imp_06407653	0	0	0	0	0	0	605709	0	0	0	0	0	0	0	0	0	0	0	0	0	0	0	0	0	0	0	0	0	0	0	0	0	0	0	0	0	0	0	0	0	0
expobiome_imp_06408216	0	0	0	0	0	0	7.5349e+06	0	0	0	0	0	0	0	0	0	0	0	0	0	0	0	0	0	0	0	0	0	0	0	0	0	0	0	0	0	0	0	0	0	0
expobiome_imp_06416033	0	0	0	0	0	0	0	0	42036.6	0	0	0	0	0	0	0	0	0	0	0	0	0	0	0	0	0	0	0	0	0	0	0	0	0	0	0	0	0	0	0	0
expobiome_imp_06417775	0	0	0	0	0	0	528326	0	0	0	0	0	0	0	0	0	0	0	0	0	0	0	0	0	0	0	0	0	0	0	0	0	0	0	0	0	0	0	0	0	0
expobiome_imp_06417814	0	0	0	0	0	0	1.05825e+06	0	0	0	0	0	0	0	0	0	0	0	0	0	0	0	0	0	0	0	0	0	0	0	0	0	0	0	0	0	0	0	0	0	0
expobiome_imp_06418183	0	0	0	0	0	0	194270	0	0	0	0	0	0	0	0	0	0	0	0	0	0	0	0	0	0	0	0	0	0	0	0	0	0	0	0	0	0	0	0	0	0
expobiome_imp_06419465	0	0	0	0	0	0	188396	0	0	0	0	0	0	0	0	0	0	0	0	0	0	0	0	0	0	0	0	0	0	0	0	0	0	0	0	0	0	0	0	0	0
expobiome_imp_06421318	0	0	0	0	0	0	220705	0	0	0	0	0	0	210201	0	0	0	0	32003.3	0	0	0	0	0	0	0	0	0	0	0	0	0	0	0	0	0	0	0	0	0	0
expobiome_imp_06421587	0	0	0	0	0	0	953283	0	0	0	0	0	0	0	0	0	0	0	0	0	0	0	0	0	0	0	0	0	0	0	0	0	0	0	0	0	0	0	0	0	0
expobiome_imp_06421794	0	0	0	0	0	0	60973.5	0	0	0	0	0	0	0	0	0	0	0	0	0	0	0	0	0	0	0	0	0	0	0	0	0	0	0	0	0	0	0	0	0	0
expobiome_imp_06423736	0	0	0	0	0	0	0	0	0	0	0	0	0	0	0	0	0	0	0	0	0	0	0	248564	0	0	0	0	0	0	0	0	0	0	0	0	0	62098.5	0	177818	0
expobiome_imp_06424111	0	0	0	0	0	0	91218.3	0	0	0	0	0	0	0	0	0	0	0	0	0	0	0	0	0	0	0	0	0	0	0	0	0	0	0	0	0	0	0	0	0	0
expobiome_imp_06425783	0	0	0	0	0	0	0	0	0	0	0	0	0	0	0	0	0	0	0	0	0	0	0	0	188912	0	0	0	0	0	0	0	0	0	0	0	0	0	0	0	0
expobiome_imp_06427821	0	0	0	0	0	0	292877	0	1.00933e+06	0	0	0	214436	0	0	0	0	0	0	0	0	0	0	0	0	0	0	1.30568e+06	0	0	0	0	0	0	0	0	0	0	0	0	0
expobiome_imp_06428048	0	0	0	0	0	0	0	0	0	0	0	0	0	0	0	0	0	0	0	0	0	0	0	0	0	0	0	0	0	0	0	0	0	0	0	0	171348	0	0	0	0
expobiome_imp_06431698	0	0	0	0	131560	0	0	0	0	0	0	0	0	0	0	0	0	0	0	0	0	0	0	0	0	0	0	0	0	0	0	0	0	0	0	0	0	0	0	0	0
expobiome_imp_06432374	0	0	0	0	0	0	158065	0	0	0	0	0	0	0	0	0	0	0	0	0	0	0	0	0	0	0	0	0	0	0	0	0	0	0	0	0	0	0	0	0	0
expobiome_imp_06436492	0	0	0	0	0	0	64756.7	0	0	0	0	0	0	0	0	0	0	0	0	0	0	0	0	0	0	0	0	0	0	0	0	0	0	0	0	0	0	0	0	0	0
expobiome_imp_06440259	0	0	0	0	0	0	414816	0	0	0	0	0	0	0	0	0	0	0	0	0	0	0	0	0	0	0	0	0	0	0	0	0	0	0	0	0	0	0	0	0	0
expobiome_imp_06441145	0	0	0	0	0	0	0	0	0	0	0	0	0	0	0	0	0	0	0	0	0	0	0	29839.2	0	0	0	0	0	0	0	0	0	27709.5	0	0	0	0	0	0	0
expobiome_imp_06443113	0	0	0	0	0	0	65849.2	0	0	0	0	0	0	0	0	0	0	0	0	0	0	0	0	0	0	0	0	0	0	0	0	0	0	0	0	0	0	0	0	0	0
expobiome_imp_06446187	0	0	0	0	0	0	258199	0	0	0	0	0	0	0	0	0	0	0	0	0	0	0	0	0	0	0	0	0	0	0	0	0	102183	0	0	0	0	0	0	0	0
expobiome_imp_06449338	0	0	0	0	0	0	70463.6	0	0	0	0	0	0	0	0	0	0	0	0	0	0	0	0	0	0	0	0	0	0	0	0	0	0	0	0	0	0	0	0	0	0
expobiome_imp_06450020	0	0	0	0	0	0	924625	0	0	0	0	0	0	0	0	0	0	0	0	0	0	0	0	0	0	0	0	0	0	0	0	0	0	0	0	0	0	0	0	0	0
expobiome_imp_06455797	0	0	0	0	0	0	576320	0	0	0	0	0	0	0	0	0	0	0	0	0	0	0	0	0	0	0	0	0	0	0	0	0	0	0	0	0	0	0	0	0	0
expobiome_imp_06459614	0	0	0	0	0	0	519165	0	0	0	0	0	0	0	0	0	0	0	0	0	0	0	0	0	0	0	0	0	0	0	0	0	0	0	0	0	0	0	0	0	0
expobiome_imp_06459684	0	0	0	0	0	0	84317	0	0	0	0	0	0	0	0	0	0	0	0	0	0	0	0	0	0	0	0	0	0	0	0	0	0	0	0	0	0	0	0	0	0
expobiome_imp_06459742	0	0	0	0	0	0	146122	0	0	0	0	0	0	0	0	0	0	0	0	0	0	0	0	0	0	0	0	0	0	0	0	0	0	0	0	0	0	0	0	0	0
expobiome_imp_06460061	0	0	0	0	0	0	0	0	0	0	0	0	0	0	0	0	0	0	0	0	0	0	0	0	0	0	0	0	0	0	0	0	0	0	0	0	0	0	127440	0	0
expobiome_imp_06460461	0	0	0	0	0	0	0	0	0	0	0	0	0	0	0	0	0	0	0	0	0	0	0	0	0	105431	0	0	0	0	0	0	0	0	0	0	0	0	0	0	0
expobiome_imp_06460535	0	0	0	0	0	0	51899.8	0	0	0	0	0	0	0	0	0	0	0	0	0	0	0	0	0	0	0	0	0	0	0	0	0	0	0	0	0	0	0	0	0	0
expobiome_imp_06464952	0	0	0	0	0	0	0	0	0	0	0	0	0	345131	0	0	0	0	0	0	0	0	0	0	0	0	0	0	0	0	0	0	0	0	0	0	0	0	0	0	0
expobiome_imp_06471491	0	0	0	0	0	0	0	0	0	0	0	0	0	365191	0	0	0	0	0	0	0	0	0	0	0	0	0	0	0	0	0	0	0	0	0	0	0	0	0	0	0
expobiome_imp_06472836	0	0	0	0	0	0	0	0	0	0	0	0	0	54541.3	0	0	0	0	0	0	0	0	0	0	0	0	0	0	0	0	0	0	0	0	0	0	0	0	0	0	0
expobiome_imp_06475524	0	0	0	0	0	0	0	0	0	0	0	0	0	722333	0	0	0	0	0	0	0	0	0	0	0	0	0	0	0	0	0	0	0	0	0	0	0	0	0	0	0
expobiome_imp_06481938	0	0	0	0	0	0	0	0	0	0	0	0	0	1353376	0	0	0	0	0	0	0	0	0	0	0	0	0	0	0	0	0	0	0	0	0	0	0	0	0	0	0
expobiome_imp_06483467	0	0	0	0	0	0	0	0	0	0	0	0	0	159350	0	0	0	0	0	0	0	0	0	0	0	0	0	0	0	0	0	0	0	0	0	0	0	0	0	0	0
expobiome_imp_06487211	0	0	0	0	0	0	0	0	0	0	0	0	0	0	0	0	0	160063	0	0	0	0	0	0	0	0	0	0	0	0	0	0	0	0	0	0	0	0	0	0	0
expobiome_imp_06488616	0	0	0	0	0	0	0	0	0	0	0	0	0	0	0	0	0	0	0	0	0	0	0	0	0	0	0	0	0	0	0	0	0	28205.2	0	0	0	0	0	0	0
expobiome_imp_06491388	0	0	0	0	0	0	0	0	0	0	0	0	0	460049	0	0	0	0	0	0	0	0	0	0	0	0	0	0	0	0	0	0	0	0	0	0	0	0	0	0	0
expobiome_imp_06495428	0	0	0	0	0	0	0	0	0	0	0	0	0	500310	0	0	0	0	0	0	0	0	0	0	0	0	0	0	0	0	0	0	0	0	0	0	0	0	0	0	0
expobiome_imp_06498477	0	0	0	0	0	0	0	0	0	0	0	0	0	0	0	0	0	0	0	0	0	0	0	0	0	0	0	0	0	0	0	0	0	0	1.23487e+06	0	0	0	0	0	0
expobiome_imp_06508896	0	0	0	0	0	0	0	0	0	0	0	0	0	73178.1	0	0	0	0	0	0	0	0	0	0	0	0	0	0	0	0	0	0	0	0	0	0	0	0	0	0	0
expobiome_imp_06512523	0	0	0	0	0	0	0	0	0	0	0	0	0	36561.6	0	0	0	0	0	0	0	0	0	0	0	0	0	0	0	0	0	0	0	0	0	0	0	0	0	0	0
expobiome_imp_06515471	0	0	0	0	0	0	0	0	0	0	0	0	0	162716	0	0	0	0	0	0	0	0	0	0	0	0	0	0	0	0	0	0	0	0	0	0	0	0	0	0	0
expobiome_imp_06519185	0	0	0	0	0	0	0	0	0	0	0	0	0	2.83155e+06	0	0	0	0	0	0	0	0	0	0	0	0	0	0	0	0	0	0	0	0	0	0	0	0	0	0	0
expobiome_imp_06520301	0	0	0	0	0	0	0	0	0	0	0	0	0	155786	0	0	0	0	0	0	0	0	0	0	0	0	0	0	0	0	0	0	0	0	0	0	0	0	0	0	0
expobiome_imp_06524944	0	0	0	0	0	0	0	0	0	0	0	0	0	0	0	0	0	0	0	0	0	0	0	0	57519.3	0	0	0	0	0	0	0	0	0	0	0	0	0	0	0	0
expobiome_imp_06526025	0	0	0	0	0	0	0	0	0	0	0	0	0	112567	0	0	0	0	0	77907	0	0	0	0	0	0	0	0	0	0	0	0	0	0	0	0	0	0	0	0	0
expobiome_imp_06530836	0	0	0	0	94922.8	0	0	0	182294	0	0	0	74355.2	0	0	0	0	0	0	53259.7	80082.2	130470	0	0	0	0	0	0	0	0	0	22900.9	0	406369	0	0	0	0	836241	39555.6	0
expobiome_imp_06531313	0	0	0	0	0	0	0	0	0	0	0	0	0	0	0	0	0	0	0	18322.8	0	0	0	0	0	0	0	0	0	0	0	0	0	0	0	0	0	0	0	0	0
expobiome_imp_06534447	0	0	0	0	0	0	0	0	0	0	0	0	0	7.00662e+06	0	0	0	0	0	0	0	0	0	0	0	0	0	0	0	0	0	0	0	0	0	0	0	0	0	0	0
expobiome_imp_06536071	0	0	0	0	0	0	0	0	0	0	0	0	0	184489	0	0	0	0	0	0	0	0	0	0	0	0	0	0	0	0	0	0	0	0	0	0	0	0	0	0	0
expobiome_imp_06540512	0	0	34731.9	0	0	0	0	0	0	0	0	0	0	111991	0	0	0	0	0	0	0	0	0	0	0	1.33961e+06	0	0	0	0	0	0	0	0	0	0	0	0	0	0	0
expobiome_imp_06540881	0	0	0	0	0	0	0	0	0	0	0	0	0	54265.3	0	0	0	0	0	0	0	0	0	0	0	0	0	0	0	0	0	0	0	0	0	0	0	0	0	0	0
expobiome_imp_06543001	0	0	0	0	0	0	0	0	0	0	0	0	0	79549.4	0	0	0	0	0	0	0	0	0	0	0	0	0	0	0	0	0	0	0	0	0	0	0	0	0	0	0
expobiome_imp_06545784	0	0	0	0	0	0	0	0	0	0	0	0	0	89436.1	0	0	0	0	0	0	0	0	0	0	0	0	0	0	0	0	0	0	0	0	0	0	0	0	0	0	0
expobiome_imp_06547828	0	0	0	0	0	0	0	0	0	0	0	0	0	58698	0	0	0	0	0	0	0	0	0	0	0	0	0	0	0	0	0	0	0	0	0	0	0	0	0	0	0
expobiome_imp_06550818	0	0	0	0	0	0	0	0	0	0	0	0	0	2.28328e+08	0	0	0	0	0	0	0	0	0	0	0	0	0	0	0	0	0	0	0	0	0	0	0	0	0	0	0
expobiome_imp_06574902	0	0	0	0	0	0	0	0	0	0	0	0	0	89915.4	0	0	0	0	0	0	0	0	0	0	0	0	0	0	0	0	0	0	0	0	0	0	0	0	0	595999	0
expobiome_imp_06575369	0	0	0	0	0	0	0	0	0	0	0	0	0	0	0	0	0	0	0	0	0	0	0	0	0	136512	0	0	0	0	0	0	0	0	0	0	0	0	0	0	0
expobiome_imp_06581094	0	0	0	0	0	0	0	0	0	0	0	0	0	4.3926e+06	0	0	0	0	0	0	0	0	0	0	0	0	0	0	0	0	0	0	0	0	0	0	0	0	0	0	0
expobiome_imp_06585812	0	0	0	0	0	7309.04	0	0	0	0	0	0	0	0	0	0	0	0	0	0	0	0	0	0	0	0	0	0	0	0	0	0	0	0	0	0	0	0	0	0	0
expobiome_imp_06586042	0	0	0	0	0	0	0	0	0	0	0	0	0	320653	0	0	0	0	0	0	0	0	0	0	0	0	0	0	0	0	0	0	0	0	0	0	0	0	0	0	0
expobiome_imp_06590658	0	0	0	0	0	0	0	0	0	0	0	0	0	0	0	0	0	0	0	0	0	0	0	0	0	166947	0	0	0	0	0	0	0	0	0	0	0	0	0	0	0
expobiome_imp_06590730	0	0	0	0	0	0	0	0	32080.6	0	0	0	0	0	0	0	56364.9	0	0	0	0	0	0	0	0	0	0	0	0	0	0	0	0	0	0	0	0	0	0	0	0
expobiome_imp_06591351	0	0	0	0	0	0	0	0	0	0	0	0	0	54605.5	0	0	0	0	0	0	0	0	0	0	0	0	0	0	0	0	0	0	0	0	0	0	0	0	0	0	0
expobiome_imp_06596953	0	0	0	0	0	0	0	0	0	0	0	0	0	45994.5	0	0	0	0	0	0	0	0	0	0	0	0	0	0	0	0	0	0	0	0	0	0	0	0	0	0	0
expobiome_imp_06606500	0	0	0	0	0	0	0	0	0	0	0	0	0	0	0	0	0	0	0	0	0	68221.4	0	0	0	0	0	0	0	0	0	0	0	0	0	0	0	0	0	0	0
expobiome_imp_06611091	0	0	0	0	0	0	0	0	0	0	0	0	0	147283	0	0	0	0	0	0	0	0	0	0	0	0	0	0	0	0	0	0	0	0	0	0	0	0	0	0	0
expobiome_imp_06612037	0	0	0	0	0	0	0	0	0	0	0	0	0	0	34908.6	0	0	0	0	0	0	0	0	0	0	0	0	0	0	0	0	0	0	0	0	0	0	0	0	0	0
expobiome_imp_06613719	0	736337	520020	1.3713e+06	0	560757	456688	1.0434e+06	0	0	52944.4	0	501147	719364	162684	0	1.05596e+06	29035.6	0	1.23659e+06	0	564572	0	1.71936e+06	2.2005e+06	1.36065e+06	870864	1.36161e+06	0	726328	194701	813095	0	2.32474e+06	740955	0	0	0	0	669303	4.02177e+06
expobiome_imp_06622915	0	0	0	0	0	0	0	0	0	0	0	0	0	0	0	0	0	0	0	0	0	0	0	0	0	0	0	0	0	46717.4	0	0	0	0	39298.2	0	0	0	33718.8	0	0
expobiome_imp_06628288	0	0	0	0	0	0	0	0	0	0	0	0	0	0	0	0	0	0	0	0	0	0	0	0	116295	0	0	0	0	0	0	0	0	0	0	0	0	0	0	0	0
expobiome_imp_06632511	0	0	0	0	0	0	0	0	0	0	0	0	0	0	0	0	0	0	0	0	0	0	0	0	0	0	0	0	0	0	0	0	0	0	0	0	51545.9	0	0	0	0
expobiome_imp_06633567	0	0	0	0	0	0	0	0	0	0	0	0	0	135992	0	0	0	0	0	0	0	0	0	0	0	0	0	0	0	0	0	0	0	0	0	0	0	0	0	0	0
expobiome_imp_06637116	0	0	0	0	0	0	0	0	0	0	0	0	0	110885	0	0	0	0	0	0	0	0	0	0	0	0	0	0	0	0	0	0	0	0	0	0	0	0	0	0	0
expobiome_imp_06641502	0	0	0	0	0	0	0	0	0	0	0	0	0	0	0	0	0	0	0	0	0	0	0	0	0	583899	0	0	0	0	0	0	0	0	0	0	0	0	0	0	0
expobiome_imp_06652099	0	0	0	0	0	0	0	0	0	0	0	0	0	34616.1	0	0	0	0	0	0	0	0	0	0	0	0	0	0	0	0	0	0	0	0	0	0	0	0	0	0	0
expobiome_imp_06659115	0	0	0	0	0	0	0	0	0	0	0	0	0	515544	0	0	0	0	0	0	0	0	0	0	0	0	0	0	0	0	0	0	0	0	0	0	0	0	0	0	0
expobiome_imp_06672463	0	0	0	0	0	0	0	0	0	0	0	0	0	76655.9	0	0	0	0	0	0	0	0	0	0	0	0	0	0	0	0	0	0	0	0	0	0	0	0	0	0	0
expobiome_imp_06672747	0	0	0	0	0	0	0	0	0	0	0	0	0	158837	0	0	0	0	0	0	0	0	0	0	0	0	0	0	0	0	0	0	0	0	0	0	0	0	0	0	0
expobiome_imp_06673879	0	0	0	0	0	0	0	0	0	0	0	0	0	98120.6	0	0	0	0	0	0	0	0	0	0	0	0	0	0	0	0	0	0	0	0	0	0	0	0	0	0	0
expobiome_imp_06676330	0	0	0	0	0	0	0	0	0	0	0	0	0	0	0	0	0	0	0	0	50435.9	0	0	0	0	0	0	0	0	0	0	0	0	0	0	0	0	0	0	0	0
expobiome_imp_06678607	0	0	0	0	0	0	0	0	0	272568	0	0	0	209416	0	0	0	0	0	0	0	0	0	0	0	0	0	0	0	0	0	0	0	0	0	0	327233	0	0	0	0
expobiome_imp_06679071	0	0	0	0	0	0	0	0	0	0	0	0	0	2.82744e+06	0	0	0	0	0	0	0	0	0	0	0	0	0	0	0	0	0	0	0	0	0	0	0	0	0	0	0
expobiome_imp_06681886	0	0	0	0	0	0	0	0	0	0	0	0	0	0	0	0	0	0	0	0	0	0	0	0	0	0	0	0	0	29212.3	0	0	0	0	0	0	0	0	0	0	0
expobiome_imp_06682305	0	0	0	0	0	0	0	0	0	0	0	0	0	0	0	345956	0	0	0	0	0	0	0	0	0	0	0	0	0	0	0	0	0	0	0	0	0	0	0	0	0
expobiome_imp_06683160	0	0	0	0	0	0	0	0	0	0	0	0	0	228313	0	0	0	0	0	0	0	0	0	0	0	0	0	0	0	0	0	0	0	0	0	0	0	0	0	0	0
expobiome_imp_06684561	0	0	0	0	0	0	0	0	0	0	0	0	0	100624	0	0	0	0	0	0	0	0	0	0	0	0	0	0	0	0	0	0	0	0	0	0	0	0	0	0	0
expobiome_imp_06694136	0	0	0	0	0	0	0	0	418869	0	0	0	0	0	0	0	1.19972e+06	0	0	0	361996	0	0	0	0	0	0	0	0	0	0	0	0	121394	0	0	0	0	0	0	0
expobiome_imp_06700476	0	0	0	0	0	0	0	0	0	0	0	0	0	31289.7	0	0	0	0	0	0	0	0	0	0	0	0	0	0	0	0	0	0	0	0	0	0	0	0	0	0	0
expobiome_imp_06700978	0	0	0	0	0	0	0	0	0	0	0	0	0	116949	0	0	0	0	0	0	0	0	0	0	0	0	0	0	0	0	0	0	0	0	0	0	0	0	0	0	0
expobiome_imp_06714818	0	0	0	0	0	0	0	0	0	0	0	0	0	170607	0	0	0	0	0	0	0	0	0	0	0	0	0	0	0	0	0	0	0	0	0	0	0	0	0	0	0
expobiome_imp_06731148	0	0	0	0	0	0	0	0	0	0	0	0	0	17015	0	0	0	0	0	0	0	0	0	0	0	0	0	0	0	0	0	0	0	0	0	0	0	0	0	0	0
expobiome_imp_06731695	0	0	0	0	0	0	0	0	0	0	0	0	0	53145.9	0	0	0	0	0	0	0	0	0	0	0	0	0	0	0	0	0	16358.8	0	15941.5	0	0	0	0	0	0	0
expobiome_imp_06737979	0	0	0	0	0	0	0	0	0	0	0	0	0	49611.4	0	0	0	0	0	0	0	0	0	0	0	0	0	0	0	0	0	0	0	0	0	0	0	0	0	0	0
expobiome_imp_06741989	0	0	0	0	0	0	0	0	0	0	0	0	273754	0	0	0	0	0	0	0	0	0	0	0	0	0	0	0	0	0	0	0	0	0	0	0	0	0	0	0	0
expobiome_imp_06742695	0	0	0	0	0	0	0	0	0	0	0	0	0	1.23582e+07	0	0	0	0	0	0	0	0	0	0	0	0	0	0	0	0	0	0	0	0	0	0	0	0	0	0	0
expobiome_imp_06744106	0	0	0	0	0	0	0	0	0	0	0	0	0	37753.9	0	0	0	0	0	0	0	0	0	0	0	0	0	0	0	0	0	0	0	0	0	0	0	0	0	0	0
expobiome_imp_06746564	0	0	0	0	0	0	0	0	0	0	0	0	0	29945.4	0	0	0	0	0	0	0	0	0	470988	0	781802	0	0	0	0	0	0	0	0	0	0	0	435884	0	0	0
expobiome_imp_06750856	0	0	0	0	0	0	0	0	0	0	0	0	0	51249.7	0	0	0	0	0	0	0	0	0	0	0	0	0	0	0	0	0	0	0	0	0	0	0	0	0	0	0
expobiome_imp_06755670	0	0	0	0	0	0	0	0	0	0	0	0	0	84119.5	0	0	0	0	0	0	0	0	0	0	0	0	0	0	0	0	0	0	0	0	0	0	0	0	0	0	0
expobiome_imp_06761269	0	0	0	0	0	0	0	0	0	0	0	0	0	26654.1	0	0	0	0	0	0	0	0	0	0	0	0	0	0	0	0	0	0	0	0	0	0	0	0	0	0	0
expobiome_imp_06763695	0	0	0	0	0	0	0	0	0	0	0	0	0	45657.7	0	0	0	0	0	0	0	0	0	0	0	0	0	0	0	0	0	0	0	0	0	0	0	0	0	0	0
expobiome_imp_06763993	0	0	0	0	0	0	0	0	0	0	0	0	0	117596	0	0	0	0	0	0	0	0	0	0	0	0	0	0	0	0	0	0	0	0	0	0	0	0	0	0	0
expobiome_imp_06787525	0	0	0	0	0	0	0	0	0	0	0	0	0	62267	0	0	0	0	0	0	0	0	0	0	0	0	0	0	0	0	0	0	0	0	0	0	0	0	0	0	0
expobiome_imp_06798017	0	0	0	0	0	0	0	0	0	0	0	0	0	0	0	0	0	0	90251.7	0	0	0	0	0	0	0	0	0	0	0	0	0	0	0	0	0	0	0	0	0	0
expobiome_imp_06800070	0	0	0	0	0	0	0	0	0	0	0	0	0	700140	0	0	0	0	0	0	0	0	0	0	315974	0	0	0	0	0	0	0	0	0	0	0	0	0	0	0	0
expobiome_imp_06808512	0	0	0	0	0	608074	0	0	0	0	0	0	0	0	0	0	0	0	0	0	0	0	0	0	0	0	0	0	0	0	0	0	0	0	0	0	0	0	0	0	0
expobiome_imp_06817646	0	0	0	0	0	0	0	0	0	0	0	0	0	155985	0	0	0	0	0	0	0	0	0	0	0	0	0	0	0	0	0	0	0	0	0	0	0	0	0	0	0
expobiome_imp_06820975	0	0	0	0	0	0	0	0	0	0	0	0	0	0	0	138196	0	0	0	0	0	0	0	0	0	0	0	0	0	0	0	0	0	0	0	0	0	0	0	0	0
expobiome_imp_06830260	0	0	0	65117.2	0	0	0	0	0	0	0	0	0	68362.8	0	0	0	0	0	0	0	0	0	0	0	0	0	0	0	0	0	0	0	0	0	0	0	0	0	0	0
expobiome_imp_06831522	0	0	0	0	0	0	0	0	0	0	0	0	0	0	0	0	0	0	0	0	0	0	0	0	0	0	0	0	0	0	0	0	0	0	0	0	0	0	69971.5	0	0
expobiome_imp_06833349	0	0	0	0	0	0	0	0	0	0	0	0	0	0	0	0	0	0	0	0	0	0	0	0	0	0	0	0	0	0	0	0	0	0	67425.2	0	0	0	0	0	0
expobiome_imp_06836928	0	0	0	0	0	0	0	0	0	0	0	0	0	0	0	0	0	0	0	0	0	0	0	0	0	0	0	158970	0	0	0	0	0	0	0	0	0	0	0	0	0
expobiome_imp_06839756	0	0	0	0	0	0	0	0	0	0	0	0	0	51329.9	0	0	0	0	0	0	0	0	0	0	0	0	0	0	0	0	0	0	0	0	0	0	0	0	0	0	0
expobiome_imp_06844617	0	121541	0	80806.4	0	0	0	0	0	0	0	0	0	0	0	0	0	0	0	0	0	0	0	0	0	0	0	0	0	0	0	0	0	0	0	0	0	0	0	0	0
expobiome_imp_06850939	0	0	0	0	0	0	0	0	0	0	0	0	0	103044	0	0	0	0	0	0	0	0	0	0	0	0	0	0	0	0	0	0	0	0	0	0	0	0	0	0	0
expobiome_imp_06851233	0	0	0	0	0	0	0	0	0	0	0	0	0	2.0085e+06	0	0	0	0	0	0	0	0	0	0	0	0	0	0	0	0	0	0	0	0	0	0	0	0	0	0	0
expobiome_imp_06856598	0	0	0	0	0	0	0	0	0	0	0	0	0	2.58406e+06	0	0	0	0	0	0	0	33152.9	0	0	0	0	0	0	0	0	0	0	0	0	0	0	0	0	0	0	0
expobiome_imp_06857245	0	0	0	0	0	0	0	0	0	0	0	0	0	52691	0	0	0	0	0	0	0	0	0	0	0	0	0	0	0	0	0	0	0	0	0	0	0	0	0	0	0
expobiome_imp_06864101	0	0	0	0	0	0	0	0	0	0	0	0	0	91368.7	0	0	0	0	0	0	0	0	0	0	0	0	0	0	0	0	0	0	0	0	0	0	0	0	0	0	0
expobiome_imp_06864517	0	0	83490.1	0	0	0	0	0	0	0	0	0	0	0	0	0	51100.6	0	0	0	0	0	0	0	0	0	0	0	0	0	0	0	0	0	0	0	0	0	0	0	0
expobiome_imp_06877831	0	0	0	0	0	0	0	0	0	0	0	0	0	146564	0	0	0	0	0	0	0	0	0	0	0	0	0	520300	0	0	0	0	0	0	0	0	0	0	0	0	0
expobiome_imp_06880897	0	0	0	0	186875	0	0	0	0	0	0	0	0	0	0	0	0	0	0	0	0	0	0	0	0	0	0	0	0	0	0	0	0	0	0	0	0	0	0	0	0
expobiome_imp_06884150	0	0	0	0	0	0	0	0	0	0	0	0	0	0	0	0	0	0	0	0	0	0	0	0	0	0	0	0	0	0	0	0	0	0	0	86262.1	0	0	0	0	0
expobiome_imp_06888087	0	0	0	0	0	0	0	0	0	0	0	0	0	0	0	0	0	0	0	0	0	0	0	0	0	0	0	0	0	0	0	0	0	20049.7	0	0	0	0	0	0	0
expobiome_imp_06894382	0	0	0	0	0	0	0	0	0	0	0	0	0	104022	0	0	0	0	0	0	0	0	0	0	0	0	0	0	0	0	0	0	0	0	0	0	0	0	0	0	0
expobiome_imp_06897873	0	0	0	0	0	0	0	0	0	0	0	0	0	164160	0	0	0	0	0	0	0	0	0	0	0	0	0	0	0	0	0	0	0	0	0	0	0	0	0	0	0
expobiome_imp_06898020	0	0	0	0	0	0	0	0	0	0	0	0	0	34004.7	0	0	0	0	0	0	0	0	0	0	0	0	0	0	0	0	0	0	0	0	0	0	0	0	0	0	0
expobiome_imp_06900509	0	0	0	0	0	0	0	0	0	0	0	0	0	57100.1	0	0	0	0	0	0	0	0	0	0	0	0	0	0	0	0	0	0	0	0	0	0	0	0	0	0	0
expobiome_imp_06904162	0	0	0	0	0	0	0	0	0	0	0	0	0	168578	0	0	0	0	0	0	0	0	0	0	0	0	0	0	0	0	0	0	0	0	0	0	0	0	0	0	0
expobiome_imp_06905442	0	0	0	0	0	0	0	0	0	0	0	0	0	97544.7	0	0	0	0	0	0	0	0	0	0	0	0	0	0	0	0	0	0	0	0	0	0	0	0	0	0	0
expobiome_imp_06907666	0	0	0	0	0	0	0	0	0	0	0	0	0	222409	0	0	0	0	0	0	0	0	0	0	0	0	0	0	0	0	0	0	0	0	0	0	0	0	0	0	0
expobiome_imp_06912373	0	0	0	0	0	0	0	0	0	0	0	0	0	484976	0	0	0	0	0	0	0	0	0	0	0	0	0	0	0	0	0	0	0	0	0	0	0	0	0	0	0
expobiome_imp_06912892	0	0	0	0	0	0	0	0	0	0	0	0	0	1.46248e+06	0	0	0	0	0	0	0	0	0	0	0	0	0	0	0	0	0	0	0	0	0	0	0	0	0	0	0
expobiome_imp_06917090	0	0	0	0	0	0	0	0	0	0	0	0	0	312358	0	0	0	0	0	0	0	0	0	0	0	0	0	0	0	0	0	0	0	0	0	0	0	0	0	0	0
expobiome_imp_06922770	0	0	0	0	0	0	0	0	0	0	0	0	0	0	0	0	0	0	0	0	0	0	0	0	0	0	0	0	0	0	0	107624	0	0	0	0	0	0	0	0	0
expobiome_imp_06924286	0	0	0	0	0	0	0	0	0	0	0	0	0	0	0	0	0	0	0	0	0	0	0	0	0	0	0	0	0	0	0	142634	0	0	0	0	0	0	0	0	0
expobiome_imp_06924312	0	0	0	0	0	0	0	0	0	0	0	0	0	30081.3	0	0	0	0	0	0	0	0	0	0	0	0	0	0	0	0	0	0	0	0	0	0	0	0	0	0	0
expobiome_imp_06925484	0	0	0	0	0	0	0	0	0	0	0	0	0	0	0	0	0	0	0	0	0	0	0	0	0	0	0	0	0	87971.1	0	0	0	0	0	0	0	0	0	0	0
expobiome_imp_06925623	0	0	0	0	0	0	0	0	0	0	0	0	0	0	0	0	0	0	0	0	0	0	0	0	0	0	0	0	0	0	0	0	0	0	0	0	0	38425.7	0	0	0
expobiome_imp_06925868	0	0	0	0	0	0	0	0	0	0	0	0	0	0	0	0	0	0	0	0	0	0	0	0	0	0	0	0	0	0	0	0	0	0	0	0	0	96294.2	0	0	0
expobiome_imp_06930723	0	0	0	0	0	0	0	0	0	0	0	0	0	0	0	0	0	0	0	0	0	0	0	0	0	0	0	0	0	0	0	0	0	34364.1	0	0	0	0	0	0	100566
expobiome_imp_06931915	0	0	0	0	0	0	0	0	0	0	0	0	0	0	0	0	0	0	0	0	0	0	0	0	0	0	0	0	0	0	0	0	0	0	0	0	0	28828	0	0	0
expobiome_imp_06936113	0	0	0	0	0	0	0	0	0	0	0	0	0	0	0	0	0	0	0	0	0	0	0	0	0	0	0	0	0	0	0	0	0	0	0	0	0	252397	0	0	0
expobiome_imp_06937833	0	0	0	0	0	0	0	0	0	0	0	0	0	0	0	0	0	0	0	0	0	0	0	0	0	0	0	0	0	0	0	0	0	0	0	0	0	47847.7	0	0	0
expobiome_imp_06942597	0	0	0	0	0	0	0	0	0	0	0	0	0	0	0	0	0	0	0	0	0	0	0	0	0	0	0	0	0	0	0	0	0	0	0	0	0	1.43333e+06	0	0	0
expobiome_imp_06947983	0	0	0	0	0	0	0	0	0	0	0	0	0	0	0	0	0	0	0	0	0	0	0	0	0	0	0	0	0	0	44724	0	0	0	0	0	0	0	0	0	0
expobiome_imp_06957483	0	0	0	0	0	0	0	0	0	0	0	0	0	0	0	0	0	0	0	0	0	0	0	0	0	0	0	0	0	0	0	0	0	0	0	0	0	98510.6	0	92704.1	0
expobiome_imp_06959096	0	0	0	0	0	0	0	0	0	0	20458.3	0	0	0	0	0	0	0	0	0	0	0	0	0	0	0	0	0	0	0	0	0	0	0	0	0	0	0	0	0	0
expobiome_imp_06963344	0	0	0	0	0	0	0	0	0	0	0	0	0	0	0	0	0	0	0	0	0	0	0	0	0	0	0	0	0	0	0	0	0	0	0	0	0	319836	0	0	0
expobiome_imp_06963400	0	0	0	0	0	0	0	0	0	0	0	0	0	0	0	0	0	0	0	0	0	0	0	0	0	0	0	0	0	0	0	0	0	0	0	0	0	75476.3	0	0	0
expobiome_imp_06963413	0	0	0	0	0	0	0	0	0	0	0	0	0	0	0	0	0	0	0	0	0	0	0	0	0	0	0	0	0	0	0	0	0	0	0	0	0	22152.2	0	0	0
expobiome_imp_06968426	0	0	0	0	0	0	0	0	0	0	0	0	0	0	0	0	0	0	0	0	0	0	0	0	0	0	0	0	0	0	0	0	0	0	0	0	0	513723	0	0	0
expobiome_imp_06969229	0	0	0	0	0	0	0	0	0	0	0	0	0	0	0	0	0	0	0	0	0	0	0	0	0	0	0	0	0	0	0	0	0	0	0	0	0	47141.5	0	0	0
expobiome_imp_06969263	0	0	0	0	0	0	0	0	0	0	0	0	0	0	0	0	0	0	0	0	0	0	0	0	0	0	0	0	0	0	0	0	0	0	0	0	0	53381.1	0	0	0
expobiome_imp_06969266	0	0	0	0	0	0	0	0	0	0	0	0	0	0	0	0	0	0	0	0	0	0	0	0	0	0	0	0	0	0	0	0	0	0	0	0	0	61352.7	0	0	0
expobiome_imp_06969270	0	0	0	0	0	0	0	0	0	0	0	0	0	0	0	0	0	0	0	0	0	0	0	0	0	0	0	0	0	0	0	0	0	0	0	0	0	183021	0	0	0
expobiome_imp_06969271	0	0	0	0	0	0	0	0	0	0	0	0	0	0	0	0	0	0	0	0	0	0	0	0	0	0	0	0	0	0	0	0	0	0	0	0	0	130119	0	0	0
expobiome_imp_06969272	0	0	0	0	0	0	0	0	0	0	0	0	0	0	0	0	0	0	0	0	0	0	0	0	0	0	0	0	0	0	0	0	0	0	0	0	0	471525	0	0	0
expobiome_imp_06969276	0	0	0	0	0	0	0	0	0	0	0	0	0	0	0	0	0	0	0	0	0	0	0	0	0	0	0	0	0	0	0	0	0	0	0	0	0	1.6247e+06	0	0	0
expobiome_imp_06970549	0	0	0	0	0	0	0	0	0	0	0	0	0	0	0	0	0	0	0	0	0	0	0	0	0	0	0	0	0	0	0	0	0	0	0	0	0	168043	0	0	0
expobiome_imp_06977591	0	0	0	0	0	0	0	0	0	0	0	0	0	0	0	0	0	0	0	0	0	0	0	0	0	0	0	0	0	0	0	0	0	0	0	0	0	3.36818e+06	0	0	0
expobiome_imp_06982503	0	0	0	0	0	0	0	0	0	0	0	0	0	0	0	0	0	0	0	0	0	0	0	0	0	0	0	0	0	0	0	0	0	0	0	0	0	337065	0	0	0
expobiome_imp_06984323	0	0	0	0	0	0	0	0	0	0	0	0	0	0	0	0	0	0	0	0	0	0	0	0	0	0	0	0	0	0	0	0	0	0	0	0	0	142319	0	0	0
expobiome_imp_06995577	0	0	0	0	0	0	0	0	0	0	0	0	0	0	0	0	0	0	0	0	0	0	0	0	0	0	0	0	0	0	0	0	0	0	0	0	0	164441	0	0	0
expobiome_imp_06999571	0	0	0	0	0	0	0	0	0	0	0	0	0	0	0	0	0	0	0	0	0	0	0	0	0	0	0	0	0	0	0	0	0	0	0	0	0	2.80483e+06	0	0	0
expobiome_imp_07013040	0	0	0	0	0	0	0	0	0	0	0	0	0	0	0	0	0	0	0	0	0	0	0	0	0	0	0	0	0	0	0	0	0	0	0	0	0	525713	0	0	0
expobiome_imp_07016886	0	0	0	0	0	0	0	0	0	0	0	0	0	0	0	0	0	0	0	0	0	0	0	0	0	0	0	0	0	0	0	0	0	0	0	0	0	217622	0	0	0
expobiome_imp_07019684	0	0	0	0	0	0	0	0	0	0	0	0	0	0	0	59545	0	0	0	0	0	0	0	0	0	0	0	0	0	0	0	0	0	0	0	0	0	130462	0	0	0
expobiome_imp_07027169	0	0	0	0	0	0	0	0	0	0	0	0	0	0	84878.8	0	0	0	0	0	0	0	0	0	0	0	0	0	0	0	0	0	0	0	0	0	0	0	0	0	0
expobiome_imp_07028925	0	0	0	0	0	0	0	0	0	0	0	0	0	0	0	0	0	0	0	0	0	0	0	0	0	0	0	0	0	0	0	0	0	0	0	0	0	42811.4	0	0	0
expobiome_imp_07031431	0	0	0	0	0	0	0	0	0	0	0	0	0	0	0	0	0	0	0	0	0	0	0	0	0	0	0	0	0	0	0	0	0	0	0	0	0	39605.9	0	0	0
expobiome_imp_07031522	0	0	0	0	0	0	0	0	0	0	0	0	0	0	0	0	0	0	0	0	0	0	0	0	0	0	0	0	0	0	0	0	0	0	0	0	0	16679.7	0	0	0
expobiome_imp_07032075	0	0	0	0	0	0	0	0	0	0	0	0	0	0	0	0	0	0	0	0	0	0	0	0	0	0	0	0	0	0	0	0	0	0	0	0	0	56045.6	0	0	0
expobiome_imp_07032213	0	0	0	0	0	0	0	0	0	0	0	0	0	0	0	0	0	0	0	0	0	0	0	0	0	0	0	0	0	0	0	0	0	0	0	0	0	21709	0	23856.3	0
expobiome_imp_07032460	0	0	0	0	0	0	0	0	0	0	0	0	0	0	0	0	0	0	0	0	0	0	0	609145	0	0	0	0	0	0	0	0	0	0	0	0	0	1.09027e+06	0	0	0
expobiome_imp_07041408	0	0	0	0	0	0	0	0	0	0	0	0	0	0	0	0	0	0	0	0	0	0	0	0	0	0	0	0	0	0	0	0	0	0	0	0	0	187729	0	0	0
expobiome_imp_07041758	0	0	0	0	0	0	0	0	0	0	0	0	0	0	0	0	0	0	0	0	0	0	0	0	0	0	0	0	0	0	0	0	0	0	0	0	0	178226	0	0	0
expobiome_imp_07044349	0	0	0	0	0	0	0	0	0	0	0	0	0	0	0	0	0	0	0	0	0	0	0	0	0	0	0	0	0	0	0	0	0	0	0	0	0	50941.9	0	0	0
expobiome_imp_07053645	0	0	0	0	0	0	0	0	0	0	0	0	0	0	0	0	0	0	0	0	0	0	0	0	0	0	0	0	0	0	0	0	0	0	0	0	0	109439	0	0	0
expobiome_imp_07062797	0	0	0	0	0	0	0	0	0	0	0	0	0	0	0	0	0	0	0	0	0	0	4.16471e+06	0	0	0	0	0	0	0	0	0	0	0	0	0	0	40062.8	0	0	0
expobiome_imp_07064042	0	0	0	0	0	0	0	0	0	0	0	0	0	0	0	0	0	0	0	0	0	0	0	0	0	0	0	0	0	0	0	0	0	0	0	0	0	146922	0	0	0
expobiome_imp_07067091	0	0	0	0	0	0	0	0	0	0	0	0	0	0	0	0	0	0	0	0	0	0	0	0	0	0	0	0	0	0	0	0	0	0	0	0	0	209676	0	0	0
expobiome_imp_07072987	0	0	0	0	0	0	0	0	0	0	0	0	0	0	0	0	0	0	0	0	0	0	0	0	0	0	45927.7	0	0	0	0	0	0	0	0	0	0	0	0	0	0
expobiome_imp_07075849	0	0	0	0	0	0	0	0	0	0	0	0	0	0	0	0	0	0	0	0	0	0	0	0	0	0	0	0	0	0	0	0	0	0	0	0	0	423068	0	0	0
expobiome_imp_07078685	0	0	0	0	0	0	0	0	0	0	0	0	0	0	0	0	0	0	0	0	0	0	0	0	0	0	0	0	0	0	0	0	0	0	0	0	0	22103.9	0	0	0
expobiome_imp_07079136	0	0	0	0	0	0	0	0	0	0	0	0	0	0	0	0	0	0	0	0	0	0	0	0	0	0	0	0	0	0	0	0	0	0	0	0	0	140612	0	0	0
expobiome_imp_07084423	0	0	0	0	0	0	0	0	0	0	0	0	0	0	0	0	0	0	0	0	0	0	0	0	0	0	0	0	0	0	0	0	0	0	0	0	0	212047	0	0	0
expobiome_imp_07085720	0	0	0	0	0	0	0	0	0	0	0	0	0	0	0	0	0	0	0	0	0	0	0	0	0	0	0	0	0	0	0	0	0	0	0	0	0	97160.5	0	0	0
expobiome_imp_07094414	0	0	0	0	0	0	0	0	0	0	0	0	0	0	0	0	0	0	0	0	0	0	0	0	0	0	0	0	0	0	0	0	0	53064.1	0	0	0	0	0	0	0
expobiome_imp_07097935	0	0	0	0	0	0	0	0	0	0	0	0	0	0	0	0	0	0	0	0	0	0	0	0	0	0	0	0	0	0	0	0	0	0	0	0	0	42898	0	0	0
expobiome_imp_07098742	0	0	0	0	0	0	0	0	0	0	0	0	0	0	0	0	0	0	0	0	0	0	0	0	0	0	0	0	0	0	0	0	0	0	0	0	0	121393	0	0	0
expobiome_imp_07101699	0	0	0	0	0	0	0	0	0	0	0	0	0	0	0	0	0	0	0	0	0	0	0	0	0	0	0	0	0	0	0	0	0	0	0	2.2973e+06	0	0	0	0	0
expobiome_imp_07103246	0	0	0	0	0	0	0	0	0	0	0	0	0	0	0	0	0	0	0	0	0	0	0	0	0	0	0	0	0	0	0	0	0	0	0	0	0	27301.1	0	0	0
expobiome_imp_07107665	0	0	0	0	0	0	0	0	0	0	0	0	0	0	0	0	0	0	0	0	0	0	0	0	0	0	0	0	0	0	0	0	0	0	0	0	0	81725	0	0	0
expobiome_imp_07110238	0	0	0	0	0	0	0	0	0	0	0	0	0	0	0	0	0	0	0	0	0	0	0	0	0	0	0	0	0	0	0	0	0	0	0	0	0	19232.7	0	0	0
expobiome_imp_07111982	0	0	0	0	0	0	0	0	0	0	0	0	0	0	0	0	0	0	0	0	0	0	0	0	0	0	0	0	0	0	112721	0	0	0	0	0	0	0	0	0	0
expobiome_imp_07117619	0	0	0	0	0	0	0	0	0	0	0	0	0	0	0	0	0	0	0	0	0	0	0	0	0	0	0	0	0	0	0	0	0	0	0	0	0	131004	0	0	0
expobiome_imp_07118213	0	0	0	0	0	0	0	0	0	0	0	0	0	0	0	0	0	0	0	0	0	0	0	0	0	0	0	0	0	0	0	0	0	0	0	0	0	412591	0	0	0
expobiome_imp_07128895	0	0	0	0	0	0	0	0	0	0	0	0	0	0	0	0	0	0	0	0	0	0	0	0	0	0	0	0	0	0	0	0	0	0	0	0	0	139961	0	0	0
expobiome_imp_07129907	0	0	0	0	0	0	0	0	0	0	0	0	0	0	0	0	0	0	0	0	0	0	0	0	0	0	0	0	0	0	0	0	0	47997.3	0	0	0	0	0	0	0
expobiome_imp_07138192	0	0	0	0	0	0	0	0	0	0	0	0	0	0	0	0	0	0	0	0	0	0	0	0	0	0	0	0	0	0	0	0	0	0	0	0	0	2.31291e+06	0	0	0
expobiome_imp_07140921	0	0	0	0	0	0	0	0	0	0	0	0	0	0	0	0	0	0	0	0	0	0	0	0	0	0	0	0	0	0	0	0	0	0	0	0	0	163617	0	0	0
expobiome_imp_07143669	0	0	0	0	0	0	0	0	0	0	0	0	0	0	0	0	0	0	0	0	0	0	0	0	0	0	0	0	0	0	0	0	0	0	0	0	0	666958	0	0	0
expobiome_imp_07144465	0	0	0	0	0	0	0	0	0	0	0	0	0	0	0	0	0	0	0	0	0	0	0	0	0	0	0	0	0	0	0	0	0	0	0	0	0	41880.2	0	0	0
expobiome_imp_07158730	0	0	0	0	0	0	0	0	0	0	0	0	0	0	0	0	0	0	0	0	0	0	0	0	0	0	0	0	0	0	0	0	0	0	0	0	0	19972.4	0	0	0
expobiome_imp_07161109	0	0	0	0	0	0	0	0	0	0	0	0	0	0	0	0	0	0	0	0	0	0	0	0	0	0	0	0	0	0	0	0	0	0	0	0	0	1.02676e+06	0	0	0
expobiome_imp_07165792	0	0	0	0	0	0	0	0	0	0	0	0	0	0	0	0	0	0	0	0	0	0	0	0	0	0	0	0	0	0	0	0	0	0	0	0	0	34290.8	0	0	0
expobiome_imp_07167094	0	0	0	0	0	0	0	0	0	0	0	0	0	0	0	0	0	0	0	0	0	0	0	0	0	0	115746	0	0	0	0	0	0	0	0	0	0	0	0	0	0
expobiome_imp_07167870	0	0	0	0	0	0	0	0	0	0	0	0	0	0	0	0	0	0	0	0	0	0	0	0	0	0	0	0	0	0	0	0	0	0	0	0	0	918112	0	0	0
expobiome_imp_07171493	0	0	0	0	0	0	0	0	0	0	0	29811.4	0	0	0	0	0	0	0	0	0	0	0	0	0	0	0	0	0	0	0	0	0	0	0	0	0	0	0	0	0
expobiome_imp_07172075	0	0	0	0	0	0	0	0	0	0	0	0	0	0	0	0	0	0	0	0	0	0	0	0	0	42726.4	0	0	0	0	0	0	0	0	0	0	0	0	0	0	0
expobiome_imp_07174524	0	0	0	0	0	0	0	0	0	0	0	0	0	0	0	0	0	0	0	0	0	0	0	0	0	0	0	0	0	0	0	0	0	0	0	0	0	200714	0	0	0
expobiome_imp_07174536	0	0	0	0	0	0	0	0	0	0	0	0	0	0	0	0	0	0	0	0	0	0	0	0	0	0	0	0	0	0	0	0	0	0	0	0	0	216462	0	0	0
expobiome_imp_07181397	0	0	0	0	0	0	0	0	0	0	0	0	0	0	0	0	0	0	0	0	0	0	0	0	0	0	0	0	0	0	0	0	0	0	0	0	0	53286.8	0	0	0
expobiome_imp_07183726	0	0	0	0	0	0	0	0	0	0	0	0	0	0	0	0	0	0	0	0	0	0	0	0	0	0	0	0	0	0	0	0	0	0	0	0	0	1.20085e+06	0	0	0
expobiome_imp_07188242	0	0	0	0	0	0	0	0	0	0	0	0	0	0	0	0	0	0	0	0	0	0	0	0	0	0	0	0	0	0	0	0	0	0	0	0	0	36097.1	0	0	0
expobiome_imp_07193602	0	0	0	0	0	0	0	0	0	0	0	0	0	0	0	0	0	0	0	0	0	0	0	0	0	0	0	0	0	0	0	0	0	0	0	0	0	189706	0	0	0
expobiome_imp_07207712	0	0	0	0	0	0	0	0	0	0	0	0	0	0	0	0	0	0	0	0	0	0	0	0	0	0	0	0	0	0	0	0	0	0	0	0	0	970872	0	0	0
expobiome_imp_07209940	0	0	0	0	0	0	0	0	0	0	0	0	0	0	0	0	0	0	0	0	0	0	0	0	0	74666.3	0	0	0	0	0	0	0	0	0	0	0	0	0	0	0
expobiome_imp_07210622	0	0	0	0	0	0	0	0	0	0	0	0	0	0	0	0	0	0	0	0	0	0	0	0	0	0	0	0	0	0	0	226251	0	0	0	0	0	0	0	0	0
expobiome_imp_07219735	0	0	0	0	0	0	0	0	0	0	0	0	0	0	0	0	0	0	0	0	0	0	0	0	0	0	0	0	0	0	0	0	0	0	0	0	0	348489	0	0	0
expobiome_imp_07221308	0	0	0	0	0	0	0	0	0	0	0	0	0	0	0	0	0	0	0	0	0	0	0	0	0	0	0	0	0	0	0	0	0	0	0	0	0	68109	0	0	0
expobiome_imp_07227566	0	0	0	0	0	0	0	0	0	0	0	0	0	0	0	0	0	0	0	0	0	0	0	0	0	0	0	0	0	0	0	0	0	0	0	0	0	229790	0	0	0
expobiome_imp_07237602	0	0	0	0	0	0	0	0	0	0	0	0	0	0	0	0	0	0	0	0	0	0	0	0	0	0	0	0	0	0	0	0	0	0	0	0	0	55369	0	0	0
expobiome_imp_07242047	0	0	0	0	0	0	0	0	0	0	0	0	0	0	0	0	0	0	0	0	0	0	0	0	0	0	0	0	0	0	0	0	0	0	0	0	0	316737	0	0	0
expobiome_imp_07242630	0	0	0	0	0	0	337471	0	0	0	0	0	0	0	0	0	0	0	0	0	0	0	0	0	0	0	0	0	0	0	0	0	0	0	0	0	0	0	0	0	0
expobiome_imp_07252838	0	0	0	0	0	0	0	0	0	0	0	0	0	0	0	0	0	0	0	0	0	0	0	0	176514	0	0	0	0	0	0	0	0	0	0	0	0	0	0	0	0
expobiome_imp_07258488	0	0	0	0	0	0	0	0	0	0	0	0	0	0	0	0	0	0	0	0	0	0	0	0	0	0	0	0	0	0	0	0	0	0	0	0	0	35771.4	0	0	0
expobiome_imp_07270470	0	0	0	0	0	0	0	0	0	0	0	0	0	0	0	0	0	0	0	0	0	0	0	0	0	203551	0	0	0	0	0	0	0	0	0	0	0	30663.6	0	0	0
expobiome_imp_07274600	0	0	0	0	0	0	0	0	0	0	0	0	0	0	0	0	0	0	0	0	0	0	0	0	0	106281	0	0	0	0	0	0	0	0	0	0	0	59558.5	0	0	0
expobiome_imp_07274765	0	0	0	0	0	0	0	0	0	0	0	0	0	0	0	0	0	0	0	0	0	0	0	0	0	0	0	0	0	0	0	0	0	0	0	0	0	597608	0	0	0
expobiome_imp_07276492	0	0	0	0	0	0	0	0	0	0	0	0	0	0	0	0	0	0	0	0	0	0	0	0	0	0	0	0	0	0	0	0	0	0	0	0	0	96339.6	0	0	0
expobiome_imp_07286538	0	0	0	0	0	0	0	0	0	0	0	0	0	0	0	0	0	0	0	0	0	0	0	0	0	0	0	0	0	0	0	0	0	0	0	0	0	300945	0	0	0
expobiome_imp_07307949	0	0	175280	0	0	0	0	0	0	0	0	0	0	0	0	0	0	0	0	0	0	0	0	0	0	0	0	0	0	0	0	0	0	0	0	0	0	0	0	0	0
expobiome_imp_07313604	0	0	0	0	0	0	0	0	0	0	0	0	0	0	0	0	0	0	0	0	0	0	0	0	0	490237	0	0	0	0	0	0	0	0	0	0	0	501724	0	0	0
expobiome_imp_07324627	0	0	0	0	0	0	0	0	0	0	0	0	0	0	0	0	0	0	0	0	0	0	0	0	0	0	0	0	0	0	0	0	0	0	0	0	0	50215.8	0	0	0
expobiome_imp_07329281	0	0	0	0	0	0	0	0	0	0	0	0	0	0	0	0	0	0	0	0	0	0	0	0	0	0	0	0	0	0	0	0	0	55591.7	0	0	0	0	0	0	0
expobiome_imp_07333123	0	0	0	0	0	0	0	0	0	0	0	0	0	0	0	0	0	0	0	0	0	0	0	0	0	0	0	0	0	0	0	0	0	0	0	0	0	16349.2	0	0	0
expobiome_imp_07335962	0	0	0	0	0	0	0	0	652659	0	0	0	0	0	0	0	0	0	0	0	0	0	0	0	0	0	0	0	0	0	0	0	0	0	0	0	0	0	0	0	0
expobiome_imp_07339765	0	0	0	0	0	0	0	0	0	0	0	0	0	0	0	0	0	0	0	0	0	0	0	0	0	0	0	0	0	0	0	0	0	0	0	0	0	70433.9	0	0	0
expobiome_imp_07340678	0	0	0	0	0	0	0	0	0	0	0	0	0	0	0	0	0	0	0	0	0	0	0	0	0	0	0	0	0	0	0	0	0	0	0	0	0	1.02993e+06	0	913697	0
expobiome_imp_07342993	0	0	0	0	0	0	0	0	0	0	0	0	0	0	0	292470	0	0	0	0	0	0	0	0	0	0	0	0	0	0	0	0	0	0	0	0	0	0	0	0	0
expobiome_imp_07351550	0	0	0	0	0	0	0	0	0	0	0	0	0	0	0	0	0	0	0	0	0	0	0	0	0	0	0	0	0	0	0	0	0	0	0	0	0	55917	0	0	0
expobiome_imp_07358090	0	0	0	0	0	0	0	0	0	0	0	0	0	0	0	0	0	0	0	0	0	0	0	0	0	0	0	0	0	0	0	0	0	0	1.42361e+06	0	0	0	0	0	0
expobiome_imp_07358286	0	0	0	0	0	0	0	0	0	0	0	0	0	0	0	0	0	0	0	0	0	0	0	0	0	0	0	0	0	0	0	0	0	0	0	0	0	29665.1	0	0	0
expobiome_imp_07367271	0	0	0	0	0	0	0	0	0	0	0	0	0	0	0	0	0	0	0	0	0	0	0	0	0	406710	0	0	0	0	0	0	0	0	0	0	0	784061	0	0	0
expobiome_imp_07373483	0	0	0	0	0	0	0	0	0	0	0	0	0	0	0	0	0	0	0	0	0	0	0	0	0	0	0	0	0	0	0	0	0	0	0	0	0	47848.1	0	0	0
expobiome_imp_07376422	0	0	0	0	0	0	0	0	0	0	0	0	0	0	0	0	0	0	0	0	0	0	0	0	0	0	0	0	0	0	0	0	0	0	0	0	0	147752	0	0	0
expobiome_imp_07380843	0	0	0	0	0	0	0	0	0	0	0	0	0	0	0	0	0	0	0	0	0	0	0	0	0	0	0	0	0	0	0	0	0	0	0	0	0	177015	0	0	0
expobiome_imp_07381180	0	0	0	0	0	0	0	0	0	0	0	0	0	0	0	0	0	0	0	0	0	0	0	0	0	0	0	0	0	0	0	0	0	0	0	0	0	422605	0	0	0
expobiome_imp_07381255	0	0	0	0	0	0	0	0	0	0	0	0	0	0	0	0	0	0	0	0	0	0	0	0	0	0	0	0	0	0	0	0	0	0	0	0	0	1.14395e+06	0	0	0
expobiome_imp_07382050	0	0	0	0	0	0	0	0	0	0	0	0	0	0	0	0	220530	0	0	0	0	0	0	0	0	0	0	0	0	0	0	0	0	0	0	0	0	0	0	0	0
expobiome_imp_07837847	0	0	0	0	0	0	0	0	0	0	0	0	0	0	0	0	0	0	0	0	33285.6	0	0	0	0	0	0	0	0	0	0	0	0	0	0	0	0	0	0	0	0
expobiome_imp_07851598	0	0	0	0	0	0	0	0	0	0	0	0	0	0	0	0	0	0	0	0	0	0	0	0	0	0	0	0	0	0	0	0	0	183163	0	0	0	0	0	0	0
expobiome_imp_07851650	0	0	0	0	0	0	0	0	0	0	0	0	0	0	0	0	0	0	32424.3	0	0	0	0	0	0	0	0	0	0	0	0	0	0	0	0	0	0	0	0	0	0
expobiome_imp_07919915	0	0	0	0	0	0	0	0	0	0	0	0	0	0	0	0	0	0	0	0	0	0	0	0	0	56370.2	0	0	0	0	0	0	0	0	0	0	0	0	0	0	0
expobiome_imp_07938243	0	0	0	0	0	0	0	0	0	0	0	0	0	0	0	0	0	0	0	0	0	0	0	0	0	0	0	0	0	0	0	0	0	0	0	0	0	290146	0	0	0
expobiome_imp_07994120	0	0	0	0	0	0	0	0	0	0	0	0	0	0	0	0	0	0	0	0	0	0	0	0	0	151131	0	0	0	0	0	0	0	0	0	0	0	0	0	0	0
expobiome_imp_08063762	0	0	0	0	0	0	0	0	0	0	0	0	0	0	0	0	0	0	0	0	0	0	39441.9	0	0	0	0	0	0	0	0	0	0	0	0	0	0	0	0	0	0
expobiome_imp_08139319	0	0	0	0	0	0	0	0	0	0	0	0	0	0	0	0	0	0	0	0	0	0	0	0	0	0	0	0	0	0	0	84833.4	0	0	0	0	0	0	0	0	0
expobiome_imp_08148378	0	0	0	0	0	0	0	0	0	0	0	0	0	0	0	0	0	0	0	0	0	0	0	0	0	0	0	0	0	0	0	25163.9	0	0	0	0	0	0	0	0	0
expobiome_imp_08150418	0	0	0	0	0	0	0	0	0	0	0	0	0	0	0	0	0	0	0	0	0	0	0	0	0	0	0	0	0	0	0	66518.9	0	0	0	0	0	0	0	0	0
expobiome_imp_08152363	0	0	0	0	0	0	0	0	0	0	0	0	0	0	0	0	0	0	0	0	0	0	0	0	0	0	0	0	0	0	0	245218	0	0	0	0	0	0	0	0	0
expobiome_imp_08163902	0	0	0	0	0	0	0	0	0	0	0	0	0	0	0	0	0	0	0	0	0	0	0	0	0	0	0	0	0	0	0	391619	0	0	0	0	0	0	0	0	0
expobiome_imp_08167158	0	0	0	0	0	0	0	0	0	0	0	0	0	0	0	0	0	0	0	0	0	0	0	0	0	0	0	0	0	0	0	49975.9	0	0	0	0	0	0	0	0	0
expobiome_imp_08167927	0	0	0	0	0	0	0	0	0	0	0	0	0	0	0	0	0	0	0	0	0	0	0	0	0	0	0	0	0	0	0	56993.1	0	0	0	0	0	0	0	0	0
expobiome_imp_08178349	0	0	0	0	0	0	0	0	0	0	0	0	0	0	0	0	0	0	0	0	0	0	0	0	0	0	0	0	0	0	0	54309.1	0	0	0	0	0	0	0	0	0
expobiome_imp_08186115	0	0	0	0	0	0	0	0	0	0	0	0	0	0	0	0	0	0	0	0	0	0	0	0	0	0	0	0	0	0	0	98487.6	0	0	0	0	0	0	0	0	0
expobiome_imp_08189775	0	0	0	0	0	0	0	0	0	0	0	0	0	0	0	0	0	0	0	0	0	0	0	0	0	0	0	0	0	0	0	12333.5	0	0	0	0	0	0	0	0	0
expobiome_imp_08191225	0	0	0	0	0	0	0	0	0	0	0	0	0	0	0	0	0	0	0	0	0	0	0	0	0	0	0	0	0	0	0	7911.96	0	0	0	0	0	0	0	0	0
expobiome_imp_08191425	0	0	0	0	0	0	0	0	0	0	0	0	0	0	0	0	0	0	0	0	0	0	0	0	0	0	0	0	0	0	0	0	0	0	0	33214.5	0	0	0	0	0
expobiome_imp_08217864	0	0	0	0	0	0	28352.5	0	0	0	0	0	0	0	0	0	0	0	0	0	0	0	0	0	0	0	0	0	0	0	0	61677	0	0	0	0	0	0	0	0	0
expobiome_imp_08223138	0	0	0	0	0	0	0	0	0	0	0	0	0	0	0	0	0	0	0	0	0	0	0	0	0	0	0	0	0	0	0	16890.4	0	0	0	0	0	0	0	0	0
expobiome_imp_08227317	0	0	0	0	0	0	0	0	0	0	0	0	0	0	0	0	0	0	0	0	0	0	0	0	0	0	0	0	0	0	0	41451.5	0	0	0	0	0	0	0	0	0
expobiome_imp_08228238	0	0	0	0	0	0	0	0	0	0	0	0	0	0	0	0	0	0	0	0	0	0	0	0	0	0	0	0	0	0	0	74858.9	0	0	0	0	0	0	0	0	0
expobiome_imp_08231567	0	0	0	0	0	0	0	0	0	0	0	0	0	0	0	0	0	0	0	0	0	0	0	0	0	0	0	0	0	0	0	84019.5	0	0	0	0	0	0	0	0	0
expobiome_imp_08235882	0	0	0	0	0	0	0	0	0	0	0	0	0	0	0	0	0	0	0	0	0	0	0	0	0	0	0	0	0	0	0	65494.1	0	0	0	0	0	0	0	0	0
expobiome_imp_08249847	0	0	0	0	0	0	0	0	0	0	0	0	0	0	0	96066.4	0	0	0	0	0	0	0	0	0	0	0	0	0	0	0	0	0	0	0	0	0	0	0	0	0
expobiome_imp_08251038	0	0	0	0	0	0	0	0	0	0	0	0	0	0	0	0	0	0	0	0	0	0	0	0	0	0	0	0	0	0	0	41708.2	0	0	0	0	0	0	0	0	0
expobiome_imp_08252020	0	300524	0	0	0	0	0	0	0	0	0	0	0	0	0	19029.5	0	0	0	0	0	0	0	0	0	0	0	0	0	0	0	436362	0	0	0	0	0	0	0	0	0
expobiome_imp_08252756	0	0	0	0	0	0	0	0	0	0	0	0	0	0	0	0	0	0	0	0	0	0	0	0	0	0	0	0	0	0	0	33323.6	0	0	0	0	0	0	0	0	0
expobiome_imp_08257907	0	0	0	0	0	0	0	0	0	0	0	0	0	0	0	0	0	0	0	125105	0	0	0	0	0	0	0	0	0	0	0	0	0	0	0	0	0	0	0	0	0
expobiome_imp_08261581	0	0	0	0	0	0	0	0	0	0	0	0	0	0	0	0	0	0	0	0	0	0	0	0	0	0	0	0	0	0	0	32120	0	0	0	0	0	0	0	0	0
expobiome_imp_08262745	0	0	0	0	0	0	0	0	0	0	0	0	0	0	0	0	0	0	0	0	0	0	0	0	0	0	0	0	0	0	0	195065	0	0	0	0	0	0	0	0	0
expobiome_imp_08270867	0	0	0	0	0	0	0	0	0	0	0	0	0	0	0	0	0	0	0	0	0	0	0	0	0	0	0	0	0	0	0	0	0	0	0	49267.7	0	0	0	0	0
expobiome_imp_08277426	0	0	0	0	0	0	0	0	0	0	0	0	0	0	0	0	0	0	0	0	0	0	0	0	0	0	0	0	0	0	0	98882.5	0	0	0	0	0	0	0	0	0
expobiome_imp_08292779	0	0	0	0	0	0	0	0	0	0	0	0	0	0	0	0	0	0	0	0	0	0	0	0	0	0	0	0	0	0	0	2427.99	0	0	0	0	0	0	0	0	0
expobiome_imp_08305130	0	0	0	0	0	0	0	0	0	0	0	0	0	0	0	0	0	0	0	0	0	0	0	0	0	0	0	0	0	0	0	110668	0	0	0	0	0	0	0	0	0
expobiome_imp_08318006	0	0	0	0	0	0	0	0	0	0	0	0	0	0	0	0	0	0	0	0	0	0	0	0	0	0	0	0	0	0	0	14255.1	0	0	0	0	0	0	0	0	0
expobiome_imp_08324326	0	0	0	0	0	0	0	0	0	0	0	0	0	0	0	0	0	0	0	0	0	0	0	0	0	0	0	0	0	0	0	58202.4	0	0	0	0	0	0	0	0	0
expobiome_imp_08326416	0	0	0	0	0	0	0	0	0	0	0	0	0	0	0	0	0	0	0	0	0	0	0	0	0	0	0	0	0	0	0	59013.2	0	0	0	0	0	0	0	0	0
expobiome_imp_08330827	0	0	0	0	0	0	0	0	0	0	0	0	0	0	0	0	0	0	0	0	0	0	0	0	0	0	0	0	0	0	0	54126.3	0	0	0	0	0	0	0	0	0
expobiome_imp_08333811	0	0	0	0	0	0	0	0	0	0	0	0	0	0	0	0	0	0	0	0	0	0	0	0	0	0	0	0	0	0	0	254188	0	0	0	0	0	0	0	0	0
expobiome_imp_08333865	0	0	0	0	0	0	0	0	0	0	0	0	0	0	0	0	0	0	0	0	0	0	0	0	0	0	0	0	0	0	0	95852.8	0	0	0	0	0	0	0	0	0
expobiome_imp_08336154	0	0	0	0	0	0	0	0	0	0	0	0	0	0	0	0	0	0	0	0	0	0	0	0	0	0	0	0	0	0	0	39212	0	0	0	0	0	0	0	0	0
expobiome_imp_08345924	0	0	0	0	0	0	0	0	0	0	0	0	0	0	0	0	0	0	0	0	0	0	0	0	0	0	0	0	0	0	0	94587.6	0	0	0	0	0	0	0	0	0
expobiome_imp_08352405	0	0	0	0	0	0	0	0	0	0	0	0	0	0	0	0	0	0	0	0	0	0	0	0	0	0	0	0	0	0	0	41096	0	0	0	0	0	0	0	0	0
expobiome_imp_08362633	0	0	0	0	0	0	0	0	0	0	0	0	0	0	0	0	0	0	0	0	0	0	0	0	0	0	0	0	0	0	0	159410	0	0	0	0	0	0	0	0	0
expobiome_imp_08370815	0	0	0	0	0	0	0	0	0	0	0	0	0	0	0	0	0	0	0	0	0	0	0	0	0	0	0	0	0	0	0	203641	0	0	0	0	0	0	0	0	0
expobiome_imp_08374527	0	0	0	0	0	0	0	0	0	0	0	0	0	0	0	0	0	0	0	0	0	0	0	0	0	0	0	0	0	0	0	25905.6	0	0	0	0	0	0	0	0	0
expobiome_imp_08375536	0	0	0	0	0	0	0	0	0	0	0	0	0	0	0	0	0	0	0	0	0	0	0	0	0	0	0	0	0	0	0	40186	0	0	0	0	0	0	0	0	0
expobiome_imp_08378740	0	0	0	0	0	0	0	0	0	0	0	0	0	0	0	0	0	0	0	0	0	0	0	0	0	0	0	0	0	0	0	445863	0	0	0	0	0	0	0	0	0
expobiome_imp_08382249	0	0	0	0	0	0	64232.6	0	0	0	0	0	0	0	0	0	0	0	0	0	0	0	0	0	0	76502.9	0	0	0	0	0	171449	0	0	0	0	0	0	0	0	0
expobiome_imp_08382620	0	0	0	0	0	0	0	0	0	0	0	0	0	0	0	0	0	0	0	0	0	0	0	0	0	0	0	0	0	0	0	27574.9	0	0	0	0	0	0	0	0	0
expobiome_imp_08382774	0	0	0	0	0	0	0	0	0	0	0	0	0	0	0	0	0	0	0	0	0	0	0	0	0	0	0	0	0	0	0	17697.5	0	0	0	0	0	0	0	0	0
expobiome_imp_08383116	0	0	0	0	0	14358.4	0	0	0	0	0	0	0	0	0	0	0	0	0	0	0	0	0	0	0	0	0	0	0	0	0	0	0	0	0	0	0	0	0	0	0
expobiome_imp_08384907	0	0	0	0	0	0	0	0	0	0	0	0	0	0	0	39670.2	0	0	31749.3	0	0	0	0	0	0	0	0	0	0	0	0	0	0	0	0	0	0	0	0	0	0
expobiome_imp_08392761	0	0	0	0	0	0	0	0	0	0	0	0	0	0	0	0	0	0	0	0	0	0	0	0	0	0	0	0	0	0	0	120339	0	0	0	0	0	0	0	0	0
expobiome_imp_08399537	0	0	0	0	0	0	0	0	0	0	0	0	0	0	0	0	0	0	0	0	0	0	0	0	0	0	0	0	0	0	0	47714.8	0	0	0	0	0	0	0	0	0
expobiome_imp_08402947	0	0	0	0	0	0	0	0	0	0	0	0	0	0	0	0	0	0	0	0	0	0	823236	0	0	0	0	0	0	0	0	1.46622e+06	0	0	0	0	0	0	0	0	0
expobiome_imp_08411954	0	0	0	0	0	0	0	0	0	0	0	0	0	0	0	0	0	0	0	0	0	0	0	0	0	0	75870.2	0	0	0	0	41928.2	0	0	0	0	0	0	0	0	0
expobiome_imp_08413317	0	0	0	0	0	0	0	0	0	0	0	0	0	0	0	0	0	0	0	0	0	0	0	0	0	0	0	0	0	0	0	104769	0	0	0	0	0	0	0	0	0
expobiome_imp_08421083	0	0	0	0	0	0	0	0	0	0	0	0	0	0	0	0	0	0	0	0	0	0	0	0	0	0	0	0	0	0	0	90481.4	0	0	0	0	0	0	0	0	0
expobiome_imp_08421411	0	0	0	0	0	0	0	0	0	0	0	0	0	0	0	0	0	0	0	0	0	0	0	0	0	0	0	0	0	0	0	1.22966e+06	0	0	0	0	0	0	0	0	0
expobiome_imp_08421732	0	0	0	0	0	0	0	0	0	0	0	0	0	0	0	0	0	0	0	0	0	0	0	0	0	0	0	0	0	0	0	0	0	0	0	0	0	600357	0	0	0
expobiome_imp_08423086	0	0	0	0	0	0	0	0	0	0	0	0	0	0	0	0	0	0	0	0	0	0	0	0	0	0	0	0	0	0	0	125048	0	0	0	0	0	0	0	0	0
expobiome_imp_08423791	0	0	0	0	0	0	0	0	0	0	0	0	0	0	0	0	0	0	0	0	0	0	0	0	0	0	0	0	0	0	0	59420.4	0	0	0	0	0	0	0	0	0
expobiome_imp_08426117	0	0	0	0	0	0	0	0	0	0	0	0	0	0	0	0	0	0	0	0	0	0	0	0	0	0	0	0	0	0	0	33391.2	0	0	0	0	0	0	0	0	0
expobiome_imp_08437204	0	0	0	0	0	0	0	0	0	0	0	0	0	0	0	0	0	0	0	0	0	0	0	0	0	0	0	0	0	0	0	81059.9	0	0	0	0	0	0	0	0	0
expobiome_imp_08437599	0	0	0	0	0	0	0	0	0	0	0	0	0	0	0	0	0	0	0	0	0	0	0	0	0	0	0	0	0	0	0	46761.8	0	0	0	0	0	0	0	0	0
expobiome_imp_08445838	0	0	0	0	0	0	0	0	0	0	0	0	0	0	0	0	0	0	0	0	0	0	0	0	0	0	0	0	0	0	0	15869.5	0	0	0	0	0	0	0	0	0
expobiome_imp_08456165	0	0	0	0	0	0	0	0	0	0	0	0	0	0	0	0	0	0	0	0	0	0	0	0	0	0	0	0	0	0	0	149296	0	0	0	0	0	0	0	0	0
expobiome_imp_08459039	0	0	0	0	0	0	0	0	0	0	0	0	0	0	0	0	0	0	20994.5	0	0	0	0	0	0	0	0	0	0	0	0	0	0	0	0	0	0	0	0	0	0
expobiome_imp_08459260	0	0	0	0	0	0	0	0	0	0	0	0	0	0	0	0	0	0	0	0	0	0	0	0	0	0	0	0	0	0	0	27742.5	0	0	0	0	0	0	0	0	0
expobiome_imp_08461819	0	0	0	0	0	0	0	0	0	0	0	0	0	0	0	0	0	0	0	16895.6	0	0	0	0	0	0	0	0	0	0	0	0	0	0	0	0	0	0	0	0	0
expobiome_imp_08462891	0	0	0	0	0	0	0	0	0	0	0	0	0	0	0	0	0	0	0	0	0	0	0	0	0	0	0	0	0	0	0	518024	0	0	0	0	0	0	0	0	0
expobiome_imp_08467585	0	0	0	0	0	0	0	0	0	0	0	0	0	0	0	0	0	0	0	0	0	0	0	0	0	0	0	0	0	0	0	88870.3	0	0	0	0	0	0	0	0	0
expobiome_imp_08469197	0	0	0	0	0	0	0	0	0	0	0	0	0	0	0	0	0	0	0	0	0	0	0	0	0	0	0	0	0	0	0	443134	0	0	0	0	0	0	0	0	0
expobiome_imp_08475808	0	0	0	0	0	0	0	0	0	0	0	0	0	0	0	0	0	0	0	0	0	0	0	0	0	0	0	0	0	0	0	157431	0	0	0	0	0	0	0	0	0
expobiome_imp_08477814	0	0	0	0	0	0	0	0	0	0	0	0	0	0	0	0	0	0	0	0	0	0	0	0	0	0	0	0	0	0	0	53249.5	0	0	0	0	0	0	0	0	0
expobiome_imp_08478307	0	0	0	0	0	0	0	0	0	0	0	0	0	0	0	0	0	0	0	0	0	0	0	0	0	0	0	0	0	0	0	190648	0	0	0	0	0	0	0	0	0
expobiome_imp_08482123	0	0	0	0	0	0	0	0	0	0	0	0	0	0	0	0	0	0	0	0	0	0	0	0	0	0	0	0	0	0	0	298531	0	0	0	0	0	0	0	0	0
expobiome_imp_08482801	0	0	0	0	0	0	0	0	0	0	0	0	0	0	0	0	0	0	0	0	0	0	0	0	0	0	0	0	0	0	0	41013.8	0	0	0	0	0	0	0	0	0
expobiome_imp_08482941	0	0	0	0	0	0	0	0	0	0	0	0	0	0	0	0	0	0	0	0	0	0	0	0	0	0	0	0	0	0	0	71665.4	0	0	0	0	0	0	0	0	0
expobiome_imp_08484401	0	0	0	0	0	0	0	0	0	0	0	0	0	0	0	0	0	0	0	0	0	0	0	0	0	0	0	0	0	0	0	20646.9	0	0	0	0	0	0	0	0	0
expobiome_imp_08490416	0	0	0	0	0	0	0	0	0	0	0	0	0	0	0	0	0	0	0	0	0	0	0	0	0	0	0	0	0	0	0	822355	0	0	0	0	0	0	0	0	0
expobiome_imp_08493768	0	0	0	0	0	0	0	0	0	0	0	0	0	0	0	0	0	0	0	0	0	0	0	0	0	0	0	0	0	0	0	27838.9	0	0	0	0	0	0	0	0	0
expobiome_imp_08493918	0	0	0	0	0	0	0	0	0	0	0	0	0	0	0	0	0	0	0	0	0	0	0	0	0	0	0	0	0	0	0	18441.2	0	0	0	0	0	0	0	0	0
expobiome_imp_08497612	0	0	0	0	0	0	0	0	0	0	0	0	0	0	0	0	0	0	0	0	0	0	0	0	0	0	0	0	0	0	0	764823	0	0	0	0	0	0	0	0	0
expobiome_imp_08509740	0	0	0	0	0	0	0	0	0	0	0	0	0	0	0	0	0	0	0	0	0	0	0	0	0	0	0	0	0	0	0	10021.9	0	0	0	0	0	0	0	0	0
expobiome_imp_08511755	0	0	0	0	0	0	0	0	0	0	0	0	0	0	0	0	0	0	0	0	0	0	0	0	0	0	0	0	0	0	0	76791.1	0	0	0	0	0	0	0	0	0
expobiome_imp_08515691	0	0	0	0	0	0	0	0	0	0	0	0	0	0	0	0	0	0	0	0	0	0	0	0	0	0	0	0	0	0	0	48781.5	0	0	0	0	0	0	0	0	0
expobiome_imp_08520689	0	0	0	0	0	0	0	0	0	0	0	0	0	0	0	0	0	0	0	0	0	0	0	0	0	0	0	0	0	0	0	94735.7	0	0	0	0	0	0	0	0	0
expobiome_imp_08521800	0	0	0	0	0	0	0	0	0	0	0	0	0	0	0	0	0	0	0	0	0	0	0	0	0	0	0	0	0	0	0	62473.4	0	0	0	0	0	0	0	0	0
expobiome_imp_08523454	0	0	0	0	0	0	0	0	0	0	0	0	0	0	0	0	0	0	0	0	0	0	0	0	0	0	0	0	0	0	0	87557.6	0	0	0	0	0	0	0	0	0
expobiome_imp_08528877	0	0	0	0	0	0	0	0	0	0	0	0	0	0	0	0	0	0	0	0	0	0	0	0	0	0	0	0	0	0	0	769952	0	0	0	0	0	0	0	0	0
expobiome_imp_08530010	0	0	0	0	0	0	0	0	0	0	0	0	0	0	0	0	0	0	0	0	0	0	0	0	0	0	0	0	0	0	0	69746.5	0	0	0	0	0	0	0	0	0
expobiome_imp_08537637	0	0	0	0	0	0	0	0	0	0	0	0	0	0	0	0	0	0	0	0	0	0	0	0	0	0	0	0	0	0	0	1617940	0	0	0	0	0	0	0	0	0
expobiome_imp_08549249	0	0	0	0	0	0	0	0	0	0	0	0	0	0	0	0	0	0	0	0	0	0	0	0	0	0	0	0	0	0	0	0	0	0	0	0	0	0	0	13767.1	0
expobiome_imp_08549936	0	0	0	0	0	0	0	0	0	0	0	0	0	0	0	0	0	0	0	0	0	0	0	0	0	0	0	0	0	0	0	308782	0	0	0	0	0	0	0	0	0
expobiome_imp_08551559	0	0	0	0	0	0	0	0	0	0	0	0	0	0	0	0	0	0	0	0	0	0	0	0	0	0	0	0	0	0	0	35621.5	0	0	0	0	0	0	0	0	0
expobiome_imp_08558463	0	0	0	0	0	0	0	0	0	0	0	0	0	0	0	0	0	0	0	0	0	0	0	0	0	0	0	0	0	0	0	192367	0	0	0	0	0	0	0	0	0
expobiome_imp_08562060	0	0	0	0	0	0	0	0	0	0	0	0	0	0	0	0	0	0	0	0	0	0	0	0	0	0	0	0	0	0	0	121857	0	0	0	0	0	0	0	0	0
expobiome_imp_08563448	0	0	0	0	0	0	0	0	0	0	0	0	0	0	0	0	0	0	0	0	0	0	0	0	0	0	0	0	0	0	0	129622	0	0	0	0	0	0	0	0	0
expobiome_imp_08571875	0	0	0	0	0	0	0	0	0	0	0	0	0	0	0	0	0	0	0	0	0	0	0	0	0	0	0	0	0	0	0	45777.5	0	0	0	0	0	0	0	0	0
expobiome_imp_08574418	0	0	0	0	0	0	0	0	0	0	0	0	0	0	0	0	0	0	0	0	0	0	0	0	0	0	0	0	0	0	0	36980.6	0	0	0	0	0	0	0	0	0
expobiome_imp_08580039	0	0	0	0	0	0	0	0	0	0	0	0	0	0	0	0	0	0	0	0	0	0	0	0	0	0	0	0	0	0	0	64593.1	0	0	0	0	0	0	0	0	0
expobiome_imp_08582702	0	0	0	0	0	0	0	0	0	0	0	0	0	0	0	0	0	0	0	0	0	0	0	0	0	0	0	0	0	0	0	39589.3	0	0	0	0	0	0	0	0	0
expobiome_imp_08584848	0	0	0	0	0	0	0	0	0	0	0	0	0	0	0	0	0	0	0	0	0	0	0	0	0	0	0	0	0	0	0	251993	0	0	0	0	0	0	0	0	0
expobiome_imp_08586772	0	0	0	0	0	0	0	0	0	0	0	0	0	0	0	0	0	0	0	0	0	0	0	0	0	0	0	0	0	0	0	165702	0	0	0	0	0	0	0	0	0
expobiome_imp_08588784	0	0	0	0	0	0	0	0	0	0	0	0	0	0	0	0	0	0	0	0	0	0	0	0	0	0	0	0	0	0	0	32454.5	0	0	0	0	0	0	0	0	0
expobiome_imp_08597136	0	0	0	0	0	0	0	0	0	0	0	0	0	0	0	0	0	0	71333	0	0	0	0	0	0	0	0	0	0	0	0	0	0	0	0	0	0	0	0	0	0
expobiome_imp_08600713	0	0	0	0	0	0	0	0	0	0	0	0	0	0	0	0	0	0	0	0	0	0	0	0	0	33495.1	0	0	0	0	0	0	0	0	0	0	0	0	0	0	0
expobiome_imp_08607556	0	0	0	0	0	0	0	0	0	0	0	0	0	0	0	0	0	0	0	0	0	0	0	0	0	0	0	0	0	0	0	110151	0	0	0	0	0	0	0	0	0
expobiome_imp_08608895	0	0	0	0	0	0	0	0	0	0	0	0	0	0	0	0	0	0	0	0	0	0	0	0	0	0	0	0	0	0	0	12251.1	0	0	0	0	0	0	0	0	0
expobiome_imp_08609805	0	0	0	0	0	0	0	0	0	0	0	0	0	0	0	0	0	0	0	0	0	0	0	0	0	0	0	0	0	0	0	1.07928e+06	0	0	0	0	0	0	0	0	0
expobiome_imp_08614737	0	0	0	0	0	0	0	0	0	0	0	0	0	0	0	0	0	0	0	0	0	0	0	0	0	0	0	0	0	0	0	62366.4	0	0	0	0	0	0	0	0	0
expobiome_imp_08624414	0	0	0	0	0	0	0	0	0	0	0	0	0	0	0	0	0	0	0	0	0	0	0	0	0	0	0	0	0	0	0	68635.2	0	0	0	0	0	0	0	0	0
expobiome_imp_08627803	0	0	0	0	0	0	0	0	0	0	0	0	0	0	0	0	0	0	0	0	0	0	0	0	0	0	0	0	0	0	0	18654.7	0	0	0	0	0	0	0	0	0
expobiome_imp_08641764	0	0	0	0	0	0	0	0	0	0	0	0	0	0	0	0	0	0	0	0	0	0	0	0	0	0	0	0	0	0	0	52127	0	0	0	0	0	0	0	0	0
expobiome_imp_08644997	0	0	0	0	0	0	0	0	0	0	0	0	0	0	0	0	0	0	0	0	0	0	0	0	0	0	0	0	0	0	0	2.84665e+06	0	0	0	0	0	0	0	0	0
expobiome_imp_08646470	0	0	0	0	0	0	0	0	0	0	0	0	0	0	0	0	0	0	0	0	0	0	0	0	0	0	0	0	0	0	0	108619	0	0	0	0	0	0	0	0	0
expobiome_imp_08647266	0	0	0	0	0	0	0	0	0	0	0	0	0	0	0	0	0	0	0	0	0	0	0	0	0	0	0	0	0	0	0	176052	0	0	0	0	0	0	0	0	0
expobiome_imp_08652723	0	0	0	0	0	0	0	0	0	0	0	0	0	0	0	0	0	0	0	0	0	0	0	0	0	0	0	0	0	0	0	613011	0	0	0	0	0	0	0	0	0
expobiome_imp_08652925	0	0	0	0	0	0	0	0	0	0	0	0	0	0	0	0	0	0	0	0	0	0	0	0	0	0	0	0	0	144345	0	0	0	0	0	0	0	0	0	0	0
expobiome_imp_08653143	0	0	0	0	0	0	0	0	0	0	0	0	0	0	0	0	0	0	0	0	0	0	0	0	0	0	0	0	0	0	0	273900	0	0	0	0	0	0	0	0	0
expobiome_imp_08791519	0	0	0	0	0	0	0	0	0	0	0	0	0	0	0	0	0	0	20854.8	0	0	0	0	0	0	0	0	0	0	0	0	0	0	0	0	0	0	0	0	0	0
expobiome_imp_08837609	0	0	0	0	0	0	0	0	0	61436.2	0	0	0	0	0	0	0	0	0	0	0	0	0	0	0	0	0	0	0	0	0	0	0	0	0	0	0	0	0	0	0
expobiome_imp_08919538	0	0	0	0	0	406535	0	0	0	0	0	0	0	0	0	0	0	0	0	0	0	0	0	0	0	0	0	0	0	138239	0	0	0	0	0	0	0	0	0	0	0
expobiome_imp_08975092	0	0	0	0	0	0	0	0	0	0	0	0	0	0	0	0	0	0	0	0	0	0	0	0	0	0	0	0	0	0	0	0	0	0	0	0	0	56707.7	0	0	0
expobiome_imp_09110723	0	0	0	0	0	0	0	0	0	0	0	0	0	0	0	0	0	0	0	0	0	0	0	0	0	0	0	0	0	0	0	0	0	0	0	3.30087e+06	0	0	0	0	0
expobiome_imp_09110933	0	0	0	0	0	0	0	0	0	0	0	0	0	0	0	0	0	0	0	0	0	0	0	0	0	0	0	0	0	0	0	0	0	0	0	152371	0	0	0	0	0
expobiome_imp_09112106	0	0	0	0	0	0	0	0	0	0	0	0	0	0	0	0	0	0	0	0	0	0	0	0	0	0	0	0	0	0	0	0	0	0	0	1.05499e+06	0	0	0	0	0
expobiome_imp_09116870	0	0	0	0	0	0	0	0	0	0	0	0	0	0	0	0	0	0	0	86741.7	0	0	0	0	0	0	0	0	0	0	0	0	0	0	0	0	0	0	0	0	0
expobiome_imp_09117046	0	0	0	0	0	0	0	0	0	0	0	0	0	0	0	0	0	0	0	0	0	0	0	0	0	0	0	0	0	0	0	0	0	0	0	24989.1	0	0	0	0	0
expobiome_imp_09117054	0	0	0	0	0	0	0	0	0	0	0	0	0	0	0	0	0	0	0	0	0	0	0	0	0	0	0	0	0	0	0	0	0	0	0	37558.7	0	0	0	0	0
expobiome_imp_09125102	0	0	0	0	0	0	0	0	0	0	0	0	0	0	0	0	0	0	0	0	0	0	0	0	0	0	0	0	0	0	0	0	0	0	0	266240	0	0	0	0	0
expobiome_imp_09126603	0	0	0	0	0	0	0	0	0	0	0	0	0	0	0	0	0	0	0	0	0	0	0	0	0	0	0	0	0	0	0	0	0	0	0	71557.1	0	0	0	0	0
expobiome_imp_09127485	0	0	0	0	0	0	0	0	0	0	0	0	0	0	0	0	0	0	0	0	0	0	0	0	0	0	0	0	0	0	0	0	0	0	0	264990	0	0	0	0	0
expobiome_imp_09128067	0	0	0	0	0	0	0	0	0	0	0	0	0	0	0	0	0	0	0	0	0	0	0	0	0	0	0	0	0	0	0	0	0	0	0	69833.1	0	0	0	0	0
expobiome_imp_09137076	0	0	0	0	0	0	0	0	0	0	0	0	0	0	0	0	0	0	0	0	0	0	0	0	0	0	0	0	0	0	0	0	0	0	0	26169.2	0	0	0	0	0
expobiome_imp_09141061	0	0	0	0	0	0	0	0	0	0	0	0	0	0	0	0	0	0	0	0	0	0	0	0	0	0	0	0	0	0	0	0	0	0	0	106821	0	0	0	0	0
expobiome_imp_09142458	0	0	0	0	0	0	0	0	0	0	0	0	0	0	0	0	0	0	0	0	0	0	0	0	0	0	0	0	0	0	0	0	0	0	0	365696	0	0	0	0	0
expobiome_imp_09144276	0	0	0	0	0	0	0	0	0	0	0	0	0	0	0	0	0	0	0	0	0	0	0	0	0	0	0	0	0	0	0	0	0	0	0	16706.9	0	0	0	0	0
expobiome_imp_09145748	0	0	0	0	0	0	0	0	0	0	0	0	0	0	0	0	0	0	0	0	0	0	0	0	0	0	0	0	0	0	0	0	0	0	0	420008	0	0	0	0	0
expobiome_imp_09152118	0	0	0	0	0	0	0	0	0	0	0	0	0	0	0	0	0	0	0	0	0	0	0	0	0	731173	0	0	0	0	0	0	0	0	0	0	0	0	0	0	0
expobiome_imp_09156440	0	0	0	0	0	0	0	0	0	0	0	0	0	0	0	0	0	0	0	0	0	0	0	0	0	0	0	0	0	0	0	0	0	0	0	33208.7	0	0	0	0	0
expobiome_imp_09158483	0	0	0	0	0	0	0	0	0	0	0	0	0	0	0	0	0	0	0	0	0	0	0	0	0	0	0	0	0	0	0	0	0	0	0	31583.9	0	0	0	0	0
expobiome_imp_09165136	0	0	0	0	0	0	0	0	0	0	0	0	0	0	0	0	0	0	0	0	0	0	0	0	0	0	0	0	0	0	0	0	0	0	0	24818.7	0	0	0	0	0
expobiome_imp_09171541	0	0	0	0	0	0	0	0	0	0	0	0	0	0	0	0	0	0	0	0	0	0	0	0	0	0	0	0	0	0	0	0	0	0	0	3.40682e+06	0	0	0	0	0
expobiome_imp_09173721	0	0	0	0	0	0	0	0	0	0	0	0	0	0	0	0	0	0	0	0	0	0	0	0	0	0	0	0	0	0	0	0	0	0	0	32417.8	0	0	0	0	0
expobiome_imp_09174108	0	0	0	0	0	0	0	0	0	0	0	0	0	0	0	0	0	0	0	0	0	0	0	0	0	0	0	0	0	0	0	0	0	0	0	33162.8	0	0	0	0	0
expobiome_imp_09176122	0	0	0	0	0	4.85455e+06	0	0	0	0	0	0	0	0	0	0	0	0	0	0	0	0	0	0	0	0	0	0	0	0	0	0	0	0	0	0	0	0	0	0	0
expobiome_imp_09177161	0	0	0	0	0	0	0	0	0	0	0	0	0	0	0	0	0	0	0	0	0	0	0	0	0	0	0	0	0	0	0	0	0	0	0	39290.1	0	0	0	0	0
expobiome_imp_09181082	0	0	0	0	0	0	0	0	0	0	0	0	0	0	0	0	0	0	0	0	0	0	0	0	0	0	0	0	0	0	0	0	0	0	0	6634.53	0	0	0	0	0
expobiome_imp_09186829	0	0	0	0	0	0	0	0	0	0	0	0	0	0	0	0	0	0	0	0	0	0	0	0	0	0	0	0	0	0	0	0	0	0	0	53284	0	0	0	0	0
expobiome_imp_09187845	0	0	0	0	0	0	0	0	0	0	0	0	0	0	0	0	0	0	0	0	0	0	0	0	0	0	0	0	0	0	0	0	0	0	0	53984.9	0	0	0	0	0
expobiome_imp_09189164	0	0	0	0	0	0	0	0	0	0	0	0	0	0	0	0	0	0	0	0	0	0	0	0	0	0	0	0	0	0	0	0	0	0	0	50463.3	0	0	0	0	0
expobiome_imp_09195599	0	0	0	0	0	0	0	0	0	0	0	0	0	0	0	0	0	0	0	0	0	0	0	0	0	0	0	0	0	0	0	0	0	0	0	97951.2	0	0	0	0	0
expobiome_imp_09196966	0	0	0	0	0	0	0	0	0	0	0	0	0	0	0	0	0	0	0	0	0	0	0	0	0	0	0	0	0	0	0	0	0	0	0	204673	0	0	0	0	0
expobiome_imp_09197553	0	0	0	0	0	122070	0	0	0	0	0	0	0	0	0	0	0	0	0	0	0	0	0	0	0	0	0	0	0	0	0	0	0	0	0	0	0	0	0	0	0
expobiome_imp_09197989	0	0	0	0	0	0	0	0	0	0	0	0	0	0	0	0	0	0	0	0	0	0	0	0	0	0	0	0	0	0	0	0	0	0	0	72938.4	0	0	0	0	0
expobiome_imp_09206453	0	0	0	0	0	0	0	0	0	0	0	0	0	0	0	0	0	0	0	0	0	0	0	0	0	0	0	0	0	0	0	0	0	0	0	84889.7	0	0	0	0	0
expobiome_imp_09209818	0	0	0	0	0	0	0	0	0	0	0	0	0	0	0	0	0	0	0	0	0	0	0	0	0	0	0	0	0	0	0	0	0	0	0	20340.9	0	0	0	0	0
expobiome_imp_09219470	0	0	0	0	0	0	0	0	0	0	0	0	0	0	0	0	0	0	0	0	0	0	0	0	0	0	0	0	0	0	0	0	0	0	0	6.31881e+06	0	0	0	0	0
expobiome_imp_09225583	0	0	0	0	0	0	0	0	0	0	0	0	0	0	0	0	0	0	0	0	0	0	0	0	0	0	0	0	0	0	0	0	0	0	0	24531	0	0	0	0	0
expobiome_imp_09229732	0	0	0	0	0	0	0	0	0	0	0	0	0	0	0	0	0	0	0	0	0	0	0	0	0	0	0	0	0	0	0	0	0	0	0	49430.4	0	0	0	0	0
expobiome_imp_09230548	0	0	0	0	0	0	0	0	0	0	0	0	0	0	0	0	0	0	0	0	0	0	0	0	0	0	0	0	0	0	0	0	0	0	0	517600	0	0	0	0	0
expobiome_imp_09233080	0	0	0	0	0	0	0	0	0	0	0	0	0	0	0	0	0	0	0	0	0	0	0	0	0	0	0	0	0	0	0	0	0	0	0	21236	0	0	0	0	0
expobiome_imp_09236244	0	0	0	0	0	0	0	0	0	0	0	0	0	0	0	0	0	0	0	0	0	0	0	0	0	0	0	0	0	0	0	0	0	0	0	79814.9	0	0	0	0	0
expobiome_imp_09236681	0	0	0	0	0	0	0	0	0	0	0	0	0	0	0	0	0	0	0	0	0	0	0	0	0	0	0	0	0	0	0	0	0	0	0	45255.7	0	0	0	0	0
expobiome_imp_09236721	0	65136.7	0	0	0	0	0	0	0	0	0	0	0	0	0	0	0	0	0	0	0	0	0	81761.9	0	0	0	0	0	0	0	0	0	0	0	0	0	0	0	0	0
expobiome_imp_09237037	0	0	0	0	0	0	0	0	0	0	0	0	0	0	0	0	0	0	0	0	0	0	0	0	0	0	0	0	0	0	0	0	0	0	0	105834	0	0	0	0	0
expobiome_imp_09237574	0	0	0	0	0	0	0	0	0	0	0	0	0	0	0	0	0	0	0	0	0	0	0	0	0	0	0	0	0	0	0	0	0	0	0	7.75813e+06	0	0	0	0	0
expobiome_imp_09240879	0	0	0	0	0	0	0	0	0	0	0	0	0	0	0	0	0	0	0	0	0	0	0	0	0	0	0	0	0	0	0	0	0	0	0	26865.6	0	0	0	0	0
expobiome_imp_09241127	0	0	0	0	0	0	0	0	0	0	0	0	0	0	0	0	0	0	0	0	0	0	0	0	0	0	0	0	0	0	0	0	0	0	0	133478	0	0	0	0	0
expobiome_imp_09249995	0	0	0	0	0	0	0	0	0	0	0	0	0	0	0	0	0	0	0	0	0	0	0	0	0	0	0	0	0	0	0	0	0	0	0	42721.6	0	0	0	0	0
expobiome_imp_09250088	0	0	0	0	0	0	0	0	0	0	0	0	0	0	0	0	0	0	0	0	0	0	0	0	0	0	0	0	0	0	0	0	0	0	0	53975.9	0	0	0	0	0
expobiome_imp_09257862	0	0	0	0	0	0	0	0	0	0	0	0	0	0	0	0	0	0	0	0	0	0	0	0	0	0	0	0	0	0	0	0	0	0	0	87446	0	0	0	0	0
expobiome_imp_09259518	0	0	0	0	0	0	0	0	0	0	0	0	0	0	0	0	0	0	0	0	0	0	0	0	0	0	0	0	0	0	0	0	0	0	0	101053	0	0	0	0	0
expobiome_imp_09259978	0	0	0	0	0	0	0	0	0	0	0	0	0	0	0	0	0	0	0	0	0	0	0	0	0	0	0	0	0	0	0	0	0	0	0	55217.5	0	0	0	0	0
expobiome_imp_09260033	0	0	0	0	0	0	0	0	0	0	0	0	0	0	0	0	0	0	0	0	0	0	0	0	0	0	0	0	0	0	0	0	0	0	0	2.89731e+06	0	0	0	0	0
expobiome_imp_09263680	0	0	0	0	0	0	0	0	0	0	0	0	0	0	0	0	0	0	0	0	0	0	0	0	0	0	0	0	0	0	0	0	0	0	0	449269	0	0	0	0	0
expobiome_imp_09264229	0	0	0	0	0	0	0	0	0	0	0	0	0	0	0	0	0	0	0	0	0	0	0	0	0	0	0	0	0	0	0	0	0	0	0	1.18864e+06	0	0	0	0	0
expobiome_imp_09265007	0	0	0	0	0	0	0	0	0	0	0	0	0	0	0	0	0	0	0	0	0	0	0	0	0	0	0	0	0	0	0	0	0	0	0	727819	0	0	0	0	0
expobiome_imp_09266395	0	0	0	0	0	0	0	0	0	0	0	0	0	0	0	0	0	0	0	0	0	0	0	0	0	63835.9	0	0	0	0	0	0	0	0	0	0	0	0	0	0	0
expobiome_imp_09270336	0	0	0	0	0	0	0	0	0	0	0	0	0	0	0	0	0	0	0	0	0	0	0	0	0	0	0	0	0	0	0	0	0	0	0	28191.6	0	0	0	0	0
expobiome_imp_09271547	0	0	0	0	0	0	0	0	0	0	0	0	0	0	0	0	0	0	0	0	0	0	0	0	0	0	0	0	0	0	54988.2	0	0	0	0	0	0	0	0	0	0
expobiome_imp_09274464	0	0	0	0	0	0	0	0	0	0	0	0	0	0	0	0	0	0	0	0	0	0	0	0	0	0	0	0	0	0	0	0	0	0	0	36161.2	0	0	0	0	0
expobiome_imp_09274616	0	0	0	0	0	0	0	0	0	0	0	0	0	0	0	0	0	0	0	0	0	0	0	0	0	0	0	0	0	0	0	0	0	0	0	26892.8	0	0	0	0	0
expobiome_imp_09277130	0	0	0	0	0	0	0	0	0	0	0	0	0	0	0	0	0	0	0	0	0	0	0	0	0	0	0	0	0	0	0	0	0	0	0	89138.7	0	0	0	0	0
expobiome_imp_09278389	0	0	0	0	0	0	0	0	0	0	0	0	0	0	0	0	0	0	0	0	0	0	0	0	0	0	0	0	0	0	0	0	0	0	0	36041.7	0	0	0	0	0
expobiome_imp_09284815	0	0	0	0	0	0	0	0	0	0	0	0	0	0	0	0	0	0	0	0	0	0	0	0	0	0	0	0	0	0	0	0	0	0	0	64273.1	0	0	0	0	0
expobiome_imp_09287604	0	0	0	0	0	0	0	0	0	0	0	0	0	0	0	0	0	0	0	0	0	0	0	0	0	0	0	0	0	0	0	0	0	0	0	207420	0	0	0	0	0
expobiome_imp_09287714	0	0	0	0	0	0	0	0	0	0	0	0	0	0	0	0	0	0	0	0	23959.7	0	0	0	0	0	0	0	0	0	0	0	0	0	0	0	0	0	0	0	0
expobiome_imp_09288751	0	0	0	0	0	0	0	0	0	0	0	0	0	0	0	0	0	0	0	0	0	0	0	0	0	0	0	0	0	0	0	0	0	0	0	191971	0	0	0	0	0
expobiome_imp_09289980	0	0	0	0	0	0	0	0	0	0	0	0	0	0	0	0	0	0	0	0	0	0	0	0	0	0	59682.6	0	0	0	0	0	0	0	0	0	0	0	0	0	0
expobiome_imp_09294642	0	0	0	0	0	0	0	0	0	0	0	0	0	0	0	0	0	0	0	0	0	0	0	0	0	0	0	0	0	0	0	0	0	0	0	140479	0	0	0	0	0
expobiome_imp_09296671	62978.9	0	0	0	0	0	0	0	0	0	0	0	0	0	0	0	0	0	0	0	0	0	0	0	0	0	0	0	0	0	0	0	0	0	0	0	0	0	0	0	0
expobiome_imp_09297429	0	0	0	0	0	0	0	0	0	0	0	0	0	0	0	0	0	0	0	0	0	0	0	0	0	0	0	0	0	0	0	0	0	0	0	65631	0	0	0	0	0
expobiome_imp_09298423	0	0	0	0	0	0	0	0	0	0	0	0	0	0	0	0	0	0	0	0	0	0	0	0	0	75258	0	0	0	0	0	0	0	0	0	0	0	0	0	0	0
expobiome_imp_09300218	0	0	0	0	0	0	0	0	0	0	0	0	0	0	0	0	0	0	0	0	0	0	0	0	0	0	0	0	0	0	0	0	0	0	0	65956.4	0	0	0	0	0
expobiome_imp_09301040	0	0	0	0	0	0	0	0	0	0	0	0	0	0	0	0	0	0	0	0	0	0	0	0	0	0	0	0	0	0	0	0	0	0	0	7072.68	0	0	0	0	0
expobiome_imp_09306509	0	0	0	0	0	0	0	0	0	0	0	0	0	0	0	0	0	0	0	0	0	0	0	0	0	0	0	0	0	0	0	0	0	0	0	42580.4	0	0	0	0	0
expobiome_imp_09309484	0	0	0	0	0	0	0	0	0	0	0	0	0	0	0	0	0	0	0	0	0	0	0	0	0	0	0	0	0	0	0	0	0	0	0	222169	0	0	0	0	0
expobiome_imp_09314526	0	0	0	0	0	0	0	0	0	0	0	0	0	0	0	0	0	0	0	0	0	0	0	0	0	0	0	0	0	0	0	0	0	0	0	216782	0	0	0	0	0
expobiome_imp_09322103	0	0	0	0	0	0	0	0	0	0	0	0	0	0	0	0	0	0	0	0	0	0	0	0	0	0	0	0	0	0	0	0	0	0	0	147079	0	0	0	0	0
expobiome_imp_09323806	0	0	50538.8	0	0	0	0	0	0	0	0	0	0	0	0	0	0	0	0	0	0	0	0	0	0	0	0	0	0	0	0	0	0	0	0	115917	0	0	0	0	0
expobiome_imp_09329086	0	0	0	0	0	0	0	0	0	0	0	0	0	0	0	0	0	0	0	0	0	0	0	0	0	0	0	0	0	0	0	0	0	0	0	85593.3	0	0	0	0	0
expobiome_imp_09331763	0	0	0	0	0	0	0	29801.9	0	0	0	0	0	0	0	0	0	0	0	0	0	0	0	0	0	0	0	0	0	0	0	0	0	0	0	0	0	0	0	0	0
expobiome_imp_09344632	0	0	0	0	0	0	0	0	0	0	0	0	0	0	0	0	0	0	0	0	0	0	0	0	0	0	0	0	0	0	0	0	0	0	0	68992.6	0	0	0	0	0
expobiome_imp_09346137	0	0	0	0	0	0	0	0	0	0	0	0	0	0	0	0	0	0	0	0	0	0	0	0	0	0	0	0	0	0	0	0	0	0	0	345886	0	0	0	0	0
expobiome_imp_09348106	0	0	0	0	0	0	0	0	0	0	0	0	0	0	0	0	0	0	0	0	0	0	0	0	0	0	0	0	0	0	0	0	0	0	0	1.13929e+06	0	0	0	0	0
expobiome_imp_09349566	0	0	0	0	0	0	0	0	0	0	0	0	0	0	0	0	0	0	0	0	0	0	0	0	0	0	0	0	0	0	0	0	0	0	0	22285.2	0	0	0	0	0
expobiome_imp_09351681	0	0	0	0	0	0	0	0	0	0	81515.9	0	0	0	0	0	0	0	0	0	0	0	0	0	0	0	0	0	0	0	0	0	0	0	0	68586.1	0	0	0	0	0
expobiome_imp_09353110	0	0	0	0	0	0	0	0	0	0	0	0	0	0	0	0	0	0	0	0	0	0	0	0	0	0	0	0	0	0	0	0	0	0	0	9303.37	0	0	0	0	0
expobiome_imp_09353472	0	0	0	0	0	0	0	0	0	0	0	0	0	0	0	0	0	0	0	0	0	0	0	0	0	0	0	0	0	0	0	0	0	0	0	499881	0	0	0	0	0
expobiome_imp_09354984	0	0	0	0	0	0	0	0	0	0	0	0	0	0	0	0	0	0	0	0	0	0	0	0	0	0	0	0	0	0	0	0	0	0	0	35046.8	0	0	0	0	0
expobiome_imp_09360055	0	0	0	0	0	0	147674	0	0	0	0	0	0	0	0	0	0	0	0	0	0	0	0	0	0	0	0	0	0	0	0	0	0	0	0	0	0	0	0	0	0
expobiome_imp_09360404	0	0	0	0	0	0	0	0	0	0	0	0	0	0	0	0	0	0	0	0	0	0	0	0	0	0	0	0	0	0	0	0	0	0	0	637204	0	0	0	0	0
expobiome_imp_09360903	0	0	0	0	0	0	0	0	0	0	0	0	0	0	0	0	0	0	0	0	0	0	0	0	0	0	0	0	0	0	0	0	0	0	0	53029.6	0	0	0	0	0
expobiome_imp_09362828	0	0	0	0	0	0	0	0	0	0	0	0	0	0	0	0	0	0	0	0	0	97653.4	0	0	0	0	0	0	0	0	0	0	0	0	0	156636	0	0	0	0	0
expobiome_imp_09363974	0	0	0	0	0	0	0	0	0	0	0	0	0	0	0	0	0	0	0	0	0	0	0	0	0	0	0	0	0	0	0	0	0	0	0	59398.6	0	0	0	0	0
expobiome_imp_09367872	0	0	0	0	20214	0	0	0	0	0	0	0	0	0	0	0	0	0	0	0	0	0	0	0	0	0	0	0	0	0	0	0	0	0	0	0	0	0	0	0	0
expobiome_imp_09368631	0	0	0	0	0	0	0	0	0	0	0	0	0	0	78131.7	0	0	0	0	0	0	0	0	0	0	0	0	0	0	0	0	0	0	0	0	186467	0	0	0	0	0
expobiome_imp_09368973	0	0	0	0	0	0	0	0	0	0	0	0	0	0	0	0	0	0	0	0	0	0	0	0	0	0	0	0	0	0	0	0	0	0	0	71288.9	0	0	0	0	0
expobiome_imp_09373959	0	0	0	0	0	0	0	0	0	0	0	0	0	0	0	0	0	0	0	0	0	0	0	0	0	0	0	0	0	0	0	0	0	0	0	75259.8	0	0	0	0	0
expobiome_imp_09377889	555359	303949	0	0	0	0	0	0	0	0	0	0	0	438952	0	0	0	0	0	0	0	0	0	0	0	0	0	0	0	0	0	0	0	0	0	161249	0	0	0	0	0
expobiome_imp_09381185	0	0	0	0	0	0	0	0	0	0	0	0	0	0	0	0	0	0	0	0	0	0	0	0	0	0	0	0	0	0	0	0	0	0	0	310417	0	0	0	0	0
expobiome_imp_09385240	0	0	0	0	0	0	0	0	0	0	0	0	0	0	0	0	0	0	0	0	0	0	0	0	0	0	0	0	0	0	0	0	0	0	0	1.51194e+06	0	0	0	0	0
expobiome_imp_09387632	0	0	0	0	0	0	0	0	0	0	0	0	0	0	0	0	0	0	0	0	0	0	0	0	0	0	0	0	0	0	0	0	0	0	0	18421.3	0	0	0	0	0
expobiome_imp_09388701	0	0	0	0	0	0	0	0	0	0	0	0	0	0	0	0	0	0	0	106867	551838	0	0	688376	596208	0	0	60322.2	0	0	0	0	0	0	0	0	0	0	0	0	0
expobiome_imp_09388837	0	0	0	0	0	0	0	0	0	0	0	0	0	0	0	0	0	0	0	0	0	0	0	0	0	0	0	0	0	0	0	0	0	0	0	475856	0	0	0	0	0
expobiome_imp_09389015	0	0	0	0	0	0	0	0	0	0	0	0	0	0	0	0	0	0	0	0	0	0	0	0	0	0	0	0	0	0	0	0	0	0	0	1.37277e+06	0	0	0	0	0
expobiome_imp_09389364	0	0	0	0	0	0	0	0	0	0	0	0	0	0	0	0	0	0	0	0	0	0	0	0	0	0	0	0	0	0	0	0	36197.3	0	0	0	0	0	0	0	0
expobiome_imp_09389468	0	0	0	0	0	0	0	0	0	0	0	0	0	0	0	0	0	0	0	0	0	0	0	0	0	0	0	0	0	0	0	0	0	0	0	50740.1	0	0	0	0	0
expobiome_imp_09389666	0	0	0	0	0	0	0	0	0	0	0	0	0	0	0	0	0	0	0	0	0	0	0	0	0	0	21533.9	0	0	0	0	0	0	0	0	0	0	0	0	0	0
expobiome_imp_09390660	0	0	0	0	0	0	0	0	0	0	0	0	0	0	0	0	0	0	0	0	0	0	0	0	0	0	0	0	0	0	0	0	0	0	0	34243.2	0	0	0	0	0
expobiome_imp_09394262	0	0	0	0	0	0	0	0	0	0	0	0	0	0	0	0	0	0	0	0	0	0	0	0	0	0	0	0	0	0	0	0	0	0	0	23442.2	0	0	0	0	0
expobiome_imp_09395858	0	0	0	0	0	0	0	0	0	0	0	0	0	0	0	0	0	0	0	0	0	0	0	0	0	0	0	0	0	0	0	0	0	0	0	255989	0	0	0	0	0
expobiome_imp_09399925	0	0	0	0	0	0	0	0	0	0	0	0	0	0	0	0	0	0	0	0	0	0	0	0	0	0	0	0	0	0	0	0	0	0	0	0	38844.2	0	0	0	0
expobiome_imp_09401544	0	0	0	0	0	0	0	0	0	0	0	0	0	0	0	0	0	0	0	0	0	0	0	0	0	0	0	0	0	0	0	0	0	0	0	89387	0	0	0	0	0
expobiome_imp_09408523	0	0	0	0	0	0	0	0	0	0	0	0	0	0	0	0	0	0	0	0	0	0	0	0	0	0	0	0	0	0	0	0	0	0	0	43986.7	0	0	0	0	0
expobiome_imp_09408656	0	0	0	0	0	0	0	0	0	0	0	0	0	0	0	0	0	0	0	0	0	0	0	0	0	0	0	0	0	0	0	0	0	0	0	41064.5	0	0	0	0	0
expobiome_imp_09408658	0	0	0	0	0	0	0	0	0	0	0	0	0	0	0	0	0	0	0	0	0	0	0	0	0	0	0	0	0	0	0	0	0	0	0	49573.2	0	0	0	0	0
expobiome_imp_09408839	0	0	0	0	0	0	0	0	0	0	0	0	0	0	0	0	0	0	0	0	0	0	0	0	0	0	0	0	0	0	0	0	0	0	0	62366.5	0	0	0	0	0
expobiome_imp_09410298	0	0	0	0	0	0	0	0	0	0	0	0	0	0	0	0	0	0	0	0	0	0	0	0	0	0	0	0	0	0	0	0	0	0	0	122743	0	0	0	0	0
expobiome_imp_09412777	0	0	0	0	0	0	0	0	0	0	0	0	0	0	0	0	0	0	0	0	0	0	0	0	0	0	0	0	0	0	0	0	0	0	0	1.30923e+06	0	0	0	0	0
expobiome_imp_09418323	0	0	0	0	0	0	0	0	0	0	0	0	0	0	0	0	0	0	0	0	0	0	0	0	0	0	0	0	0	0	0	0	0	0	0	155551	0	0	0	0	0
expobiome_imp_09423195	0	0	0	0	0	0	0	0	0	0	0	0	0	0	0	0	0	0	0	0	0	0	0	0	0	0	0	0	0	0	0	0	0	141704	0	0	0	0	0	0	0
expobiome_imp_09423551	0	0	0	0	0	0	0	0	0	0	0	0	0	0	0	0	0	0	0	0	0	0	0	0	0	0	0	0	0	0	0	0	0	0	0	983076	0	0	0	0	0
expobiome_imp_09425066	0	0	0	0	0	0	0	0	0	0	0	0	0	0	0	0	0	0	0	0	0	0	0	0	0	0	0	0	0	0	0	0	0	0	0	19619.1	0	0	0	0	0
expobiome_imp_09427152	0	0	0	0	0	0	0	0	0	0	0	0	0	0	0	0	0	0	0	0	0	0	0	0	0	0	0	0	0	0	0	0	0	0	0	545056	0	0	0	0	0
expobiome_imp_09427279	0	0	0	0	0	0	0	0	0	0	0	0	0	0	0	0	0	0	0	0	0	0	0	0	0	0	0	0	0	0	0	0	0	0	0	221008	0	0	0	0	0
expobiome_imp_09432794	0	0	0	0	0	0	0	0	0	0	0	0	0	0	0	0	0	0	0	0	0	0	0	0	0	0	0	0	0	0	0	0	0	0	0	91082.9	0	0	0	0	0
expobiome_imp_09432795	0	0	0	0	0	0	0	0	0	0	0	0	0	0	0	0	0	0	0	0	0	0	0	0	0	0	0	0	0	0	0	0	0	0	0	133200	0	0	0	0	0
expobiome_imp_09436606	0	0	0	0	0	0	0	0	0	0	0	0	0	0	0	0	0	0	0	0	0	0	0	0	0	0	0	0	0	0	0	0	0	0	0	225770	0	0	0	0	0
expobiome_imp_09437968	0	0	0	0	0	0	0	0	0	0	0	0	0	0	0	0	0	0	0	0	0	0	0	0	0	0	0	0	0	0	0	0	0	0	0	305395	0	0	0	0	0
expobiome_imp_09438572	0	0	0	0	0	0	0	0	0	0	0	0	0	0	0	0	0	0	0	0	0	0	0	0	0	0	0	0	0	0	0	0	0	0	0	43076	0	0	0	0	0
expobiome_imp_09438783	0	0	0	0	0	0	0	0	0	0	0	0	0	0	0	0	0	0	0	0	0	0	0	0	0	0	0	0	0	0	0	0	0	0	0	57250.9	0	0	0	0	0
expobiome_imp_09441725	0	0	0	0	0	0	0	0	0	0	0	0	0	0	0	0	0	0	0	0	0	0	0	0	0	0	0	0	0	0	0	0	0	0	0	94229.2	0	0	0	0	0
expobiome_imp_09445864	0	0	0	0	0	0	0	0	0	0	0	0	0	0	0	0	0	0	0	0	0	0	0	0	0	0	0	0	0	0	0	0	0	0	0	662515	0	0	0	0	0
expobiome_imp_09446146	0	0	0	0	0	0	0	0	0	0	0	0	0	0	0	0	0	0	0	0	0	0	0	0	0	0	0	0	0	0	0	0	0	0	0	136477	0	0	0	0	0
expobiome_imp_09452709	0	0	0	0	0	0	0	0	0	0	0	0	0	0	0	0	0	0	0	0	0	0	0	0	0	0	0	0	0	0	0	0	0	0	0	25358.1	0	0	0	0	0
expobiome_imp_09456822	0	0	0	0	0	0	0	0	0	0	0	0	0	0	0	0	0	0	0	0	0	0	0	0	0	0	0	0	0	0	0	0	0	0	0	76986.5	0	0	0	0	0
expobiome_imp_09459379	0	0	0	0	0	0	0	0	0	0	0	0	0	0	0	0	0	0	0	0	0	0	0	0	0	0	0	0	0	0	0	0	0	0	0	631653	0	0	0	0	0
expobiome_imp_09460558	0	0	0	0	0	0	0	0	0	0	0	0	0	0	0	0	0	0	0	0	0	0	0	0	0	0	0	0	0	0	0	0	0	0	0	1.20465e+06	0	0	0	0	0
expobiome_imp_09463524	0	0	0	0	0	0	0	0	0	0	0	0	0	0	0	0	0	0	0	0	0	0	0	0	0	0	0	0	0	0	0	0	0	0	0	34857.6	0	0	0	0	0
expobiome_imp_09463661	0	0	0	0	0	0	0	0	0	0	0	0	0	0	0	0	0	0	0	0	0	0	0	0	0	0	0	0	0	0	0	0	0	0	0	96292.2	0	0	0	0	0
expobiome_imp_09465209	0	0	0	0	0	0	0	0	0	0	0	0	0	0	0	0	0	0	0	0	0	0	0	0	0	0	0	0	0	0	0	0	0	0	0	261062	0	0	0	0	0
expobiome_imp_09465867	0	0	0	0	0	0	0	0	0	0	0	0	0	0	0	0	0	0	0	0	0	0	0	0	0	0	0	0	0	0	0	0	0	0	0	28236.9	0	0	0	0	0
expobiome_imp_09469355	0	0	0	0	0	0	0	0	0	0	0	0	0	0	0	0	0	0	0	0	0	0	0	0	0	0	0	0	0	0	0	0	0	0	0	769389	0	0	0	0	0
expobiome_imp_09469629	0	0	0	0	0	0	0	0	0	0	0	0	0	0	0	0	0	0	0	0	0	0	0	0	0	0	0	0	0	0	0	0	0	0	0	43919.7	0	0	0	0	0
expobiome_imp_09474048	0	0	0	0	0	0	0	0	0	0	0	0	0	0	0	0	0	0	0	0	0	0	0	0	0	0	0	0	0	0	0	0	0	0	0	35693.4	0	0	0	0	0
expobiome_imp_09479517	0	0	0	0	0	0	0	0	0	0	0	0	0	0	0	0	0	0	0	0	0	0	0	0	0	0	0	0	0	0	0	0	0	0	0	213927	0	0	0	0	0
expobiome_imp_09480519	0	0	0	0	0	0	0	0	0	0	0	0	0	170843	0	0	0	0	0	0	0	0	0	0	0	0	0	0	0	0	0	0	0	0	0	0	0	0	0	0	0
expobiome_imp_09481147	0	0	0	0	0	0	0	0	0	0	0	0	0	34038.6	0	0	0	0	0	0	0	0	0	0	0	0	0	0	0	0	0	0	0	0	0	0	0	0	0	0	0
expobiome_imp_09482064	0	0	0	0	0	0	0	0	0	0	0	0	0	0	0	0	0	0	0	0	0	0	0	0	0	0	0	0	0	0	0	0	0	0	0	143772	0	0	0	0	0
expobiome_imp_09487583	0	0	0	0	0	0	0	0	0	0	0	0	0	0	0	0	0	0	0	0	56408.3	0	0	0	0	0	0	0	0	0	0	0	0	0	0	26278.6	0	0	0	0	0
expobiome_imp_09491319	0	0	0	0	0	0	0	0	0	0	0	0	0	0	0	0	0	0	0	0	0	0	0	0	0	0	0	0	0	0	0	0	0	284422	0	73168.7	0	0	0	0	0
expobiome_imp_09494067	0	0	0	0	0	0	0	0	0	0	0	0	0	0	0	0	0	0	0	0	0	0	0	0	0	0	0	0	0	0	0	0	0	0	0	61940.1	0	0	0	0	0
expobiome_imp_09500306	0	0	0	0	0	0	0	0	0	0	0	0	0	0	0	5295925	0	0	0	0	0	0	0	0	0	0	0	0	0	0	0	0	0	0	0	0	0	0	0	0	0
expobiome_imp_09502505	0	0	0	0	0	0	0	0	0	0	0	0	0	0	0	0	0	0	0	0	0	0	0	0	0	0	0	0	0	0	0	0	0	0	0	1.81179e+06	0	0	0	0	0
expobiome_imp_09506961	0	0	0	0	0	0	0	0	0	0	0	0	0	0	0	0	0	0	0	0	0	0	0	0	0	0	0	0	0	0	0	0	0	0	0	859703	0	0	0	0	0
expobiome_imp_09513749	0	0	0	0	0	0	0	0	0	0	0	0	0	0	0	0	0	0	0	0	0	0	0	0	0	0	0	0	0	0	0	0	0	0	0	12895.9	0	0	0	0	0
expobiome_imp_09514184	0	0	0	0	0	0	0	0	0	0	0	0	0	0	0	0	0	0	0	0	0	0	0	0	0	0	0	0	0	0	0	0	0	0	0	18330.4	0	0	0	0	0
expobiome_imp_09514401	0	0	0	0	0	0	0	0	0	0	0	0	0	0	0	0	0	0	0	0	0	0	0	0	0	0	0	0	0	0	0	0	0	0	0	292180	0	0	0	0	0
expobiome_imp_09516511	0	0	0	0	0	0	0	0	0	0	0	0	0	0	0	0	0	0	0	0	0	0	0	0	0	0	0	0	0	0	0	0	0	0	0	100258	0	0	0	0	0
expobiome_imp_09521030	0	0	0	0	0	0	0	0	0	0	0	0	0	0	0	0	0	0	0	0	0	0	0	0	0	0	0	0	0	0	0	0	0	0	0	65418.6	0	0	0	0	0
expobiome_imp_09527511	0	0	0	112237	0	0	0	0	0	0	0	0	0	0	0	0	0	0	0	0	0	0	0	0	0	0	0	0	0	0	0	0	0	0	0	87281.9	0	0	0	0	0
expobiome_imp_09528727	0	0	0	0	0	0	0	0	0	0	0	0	0	0	0	0	0	0	0	0	0	0	0	0	0	0	0	0	0	0	0	0	0	0	0	67185.6	0	0	0	0	0
expobiome_imp_09533250	0	0	0	0	0	0	0	0	0	0	0	0	0	0	0	0	0	0	0	0	0	0	0	0	0	0	0	0	0	0	0	0	0	0	0	36636.6	0	0	0	0	0
expobiome_imp_09534237	0	0	0	0	0	0	0	0	0	0	0	0	0	0	0	0	0	0	0	0	0	0	0	0	0	0	0	0	0	0	0	0	0	0	0	133780	0	0	0	0	0
expobiome_imp_09535428	0	0	0	0	0	0	0	0	0	0	0	0	0	0	0	0	0	0	0	0	0	0	0	0	0	0	0	0	0	0	0	0	0	0	0	41672.3	0	0	0	0	0
expobiome_imp_09536441	0	0	0	0	0	0	0	0	0	0	0	0	0	0	0	0	0	0	0	0	0	0	0	0	0	0	0	0	0	0	0	0	0	0	0	27729.5	0	0	0	0	0
expobiome_imp_09538926	0	0	0	0	0	0	0	0	0	0	0	0	0	0	0	0	0	0	0	0	0	0	0	0	0	0	0	0	0	0	0	0	0	0	0	82834.2	0	0	0	0	0
expobiome_imp_09540182	0	0	0	0	0	0	0	0	0	0	0	0	0	0	0	0	0	0	0	0	0	0	0	0	0	0	0	0	0	0	0	0	0	0	0	19362.8	0	0	0	0	0
expobiome_imp_09542208	0	0	0	0	0	0	0	0	0	0	0	0	0	0	0	0	0	0	0	0	0	0	0	0	0	0	0	0	0	0	0	0	0	0	0	806912	0	0	0	0	0
expobiome_imp_09546146	0	0	0	0	0	0	0	0	0	0	0	0	0	0	0	0	0	0	0	0	0	0	0	0	0	0	0	0	0	0	0	0	0	0	0	37755.4	0	0	0	0	0
expobiome_imp_09546701	0	0	0	0	0	0	0	0	0	0	0	0	0	0	0	0	0	0	0	0	0	0	0	0	0	0	0	0	0	0	0	0	0	0	0	1.00436e+06	0	0	0	0	0
expobiome_imp_09546966	0	0	0	0	0	0	0	0	0	0	0	0	0	0	0	0	0	0	0	0	0	0	0	0	0	0	0	0	0	0	0	0	0	0	0	339165	0	0	0	0	0
expobiome_imp_09547972	0	0	0	0	0	0	0	0	0	0	0	0	0	417566	0	0	0	0	0	0	0	0	0	0	0	0	0	0	0	0	0	0	0	0	0	100612	0	0	0	0	0
expobiome_imp_09553627	0	0	0	0	0	0	0	0	0	0	0	0	0	0	0	0	0	0	710854	0	0	0	0	0	0	410140	0	0	0	0	0	0	0	0	0	0	0	0	0	0	0
expobiome_imp_09555575	0	0	0	0	0	0	0	0	0	0	0	0	0	0	0	0	0	0	0	0	0	0	0	0	0	0	0	0	0	0	0	0	0	0	0	185088	0	0	0	0	0
expobiome_imp_09556185	0	0	0	0	0	0	0	0	0	0	0	0	0	0	0	0	0	0	0	0	0	0	0	0	88895	0	0	0	0	0	0	0	0	0	0	0	0	0	0	0	0
expobiome_imp_09560801	0	0	0	0	0	0	0	0	0	0	0	0	0	0	0	0	0	0	0	0	0	0	0	0	0	0	0	0	0	0	0	0	0	0	0	69660.4	0	0	0	0	0
expobiome_imp_09566506	0	0	0	0	0	0	0	0	0	0	0	0	0	0	0	0	0	0	0	0	0	0	0	0	0	0	0	0	0	0	0	0	0	0	0	919576	0	0	0	0	0
expobiome_imp_09567708	0	0	0	0	0	0	0	0	0	0	0	0	0	0	0	0	0	0	0	0	0	0	0	0	0	0	0	921399	0	0	0	0	0	0	0	0	0	0	0	0	0
expobiome_imp_09568083	0	0	0	0	0	0	0	0	0	0	0	0	0	0	0	0	0	0	0	0	0	0	0	0	0	0	0	0	0	0	0	0	0	0	0	50422.2	0	0	0	0	0
expobiome_imp_09570351	0	0	0	0	0	0	0	0	0	0	0	0	0	0	0	0	0	0	0	0	0	0	0	0	0	0	0	0	0	0	0	0	0	0	0	1.09816e+06	0	0	0	0	0
expobiome_imp_09574935	0	0	0	0	0	0	0	0	0	0	0	0	0	0	0	0	0	0	0	0	0	0	0	0	0	0	0	0	0	0	0	0	0	0	0	21256	0	0	0	0	0
expobiome_imp_09574937	0	0	0	0	0	0	0	0	0	0	0	0	0	0	0	0	0	0	0	0	0	0	0	0	0	0	0	0	0	0	0	0	0	0	0	20321.3	0	0	0	0	0
expobiome_imp_09575728	0	0	0	0	0	0	0	0	0	0	0	0	0	0	0	0	0	0	0	0	0	0	0	0	0	0	0	0	0	0	0	0	0	0	0	937900	0	0	0	0	0
expobiome_imp_09575949	0	0	0	0	0	0	0	0	0	0	0	0	0	0	0	0	0	0	0	0	0	0	0	0	0	0	0	0	0	0	0	0	0	0	0	632259	0	0	0	0	0
expobiome_imp_09576400	0	0	0	0	0	0	0	0	0	0	0	0	0	0	0	0	0	0	0	0	0	0	0	0	0	0	0	0	0	0	0	0	0	0	0	183432	0	0	0	0	0
expobiome_imp_09576521	0	0	0	0	0	0	0	0	0	0	0	0	0	0	0	0	0	0	0	0	0	0	0	0	0	0	0	0	0	0	0	0	0	0	0	58673.8	0	0	0	0	0
expobiome_imp_09582499	0	0	0	0	0	0	0	0	0	0	0	28426.4	0	0	0	0	0	0	0	0	0	0	0	0	0	0	0	0	0	0	0	0	0	0	0	0	0	0	0	0	0
expobiome_imp_09589718	0	0	0	0	0	0	0	0	0	0	0	0	0	0	0	0	0	0	0	0	0	0	0	47000	0	0	0	0	0	0	0	0	0	0	0	0	0	0	0	0	48518.3
expobiome_imp_09593497	0	0	0	0	0	0	0	0	0	0	0	0	0	0	0	0	0	0	0	0	0	0	0	0	0	0	0	0	0	43632.3	0	0	0	0	0	0	0	0	0	0	0
expobiome_imp_09599573	0	0	0	0	0	0	1.33431e+06	501504	0	0	0	0	0	0	1.07261e+06	0	0	545468	0	0	0	1.49908e+06	0	0	488564	0	431635	0	0	0	0	0	0	0	0	0	0	0	0	0	0
expobiome_imp_09608523	0	0	0	0	0	0	0	0	0	0	0	0	0	0	0	0	0	0	0	44642.6	0	0	0	0	0	0	0	0	0	0	0	0	0	0	0	0	0	0	0	0	0
expobiome_imp_09634841	0	0	0	0	0	0	0	0	0	0	0	0	0	0	0	0	0	0	0	0	0	0	0	0	0	0	0	0	0	0	0	0	0	0	0	0	0	0	0	0	89979.4
expobiome_imp_09635501	0	0	0	0	0	0	0	0	0	0	0	0	0	0	0	0	0	0	0	0	16811.1	0	0	0	0	0	0	0	0	0	0	0	0	0	0	0	0	0	0	0	0
expobiome_imp_09636781	0	0	0	0	0	0	0	0	0	0	0	0	0	13131.2	0	0	0	0	0	0	0	0	0	0	0	0	0	0	0	0	0	0	0	0	0	0	0	0	0	0	293099
expobiome_imp_09641885	0	0	0	0	0	71302.5	56112.1	75986.4	0	0	0	0	0	63365	0	0	0	0	0	0	0	0	0	82565	35685.8	0	0	0	0	28328.1	0	0	0	0	0	0	0	30706	0	0	0
expobiome_imp_09651361	0	0	0	0	0	0	0	0	0	0	0	0	0	0	0	0	0	0	0	0	0	0	0	111497	0	0	0	0	0	0	0	0	0	0	0	0	0	0	0	0	0
expobiome_imp_09658114	0	0	0	0	0	0	346728	0	0	0	0	0	0	0	0	0	0	0	0	0	0	0	0	0	0	0	0	0	0	0	0	0	0	0	0	0	0	0	0	0	0
expobiome_imp_09662420	0	0	0	0	0	0	0	0	0	0	0	0	0	0	0	0	0	0	0	0	0	38637.1	0	0	0	0	479584	0	0	0	0	0	0	0	0	0	0	0	0	0	0
expobiome_imp_09678335	0	0	0	0	0	0	0	0	0	0	0	0	0	0	0	0	0	0	0	0	0	0	0	0	94404.9	0	0	0	0	0	0	0	0	0	0	39634.9	0	0	0	0	0
expobiome_imp_09678674	0	0	0	0	0	0	0	0	0	0	0	0	0	0	0	0	0	0	0	0	0	0	0	46442.7	0	0	0	0	0	0	0	0	0	0	0	0	0	0	0	0	0
expobiome_imp_09691701	0	0	0	0	0	0	0	0	0	0	0	0	0	0	0	0	0	0	0	0	206085	0	0	0	0	0	0	0	0	0	0	0	0	0	0	0	0	0	0	0	0
expobiome_imp_09691744	0	0	0	0	0	0	0	0	0	0	0	0	0	0	0	0	0	0	0	15653.9	0	0	0	0	0	0	0	0	0	0	0	0	0	0	0	0	0	0	0	0	0
expobiome_imp_09698624	0	0	0	0	0	0	0	0	0	0	0	0	0	0	0	0	0	0	0	0	0	0	0	0	0	0	0	0	0	0	0	113248	0	0	0	0	0	0	0	0	0
expobiome_imp_09699034	0	0	0	0	0	0	0	0	0	0	0	0	0	0	0	250731	0	0	0	0	0	0	0	0	0	0	0	0	0	101884	0	0	0	698265	0	0	0	0	0	0	0
expobiome_imp_09708851	0	0	0	0	0	0	0	0	0	0	0	0	0	0	0	0	0	0	0	0	0	0	0	0	0	0	0	0	0	0	0	0	0	0	0	48189.2	0	0	0	0	0
expobiome_imp_09712838	0	0	0	0	0	0	0	0	0	0	0	0	0	0	126594	0	0	0	0	0	0	0	0	0	0	0	0	0	0	0	0	0	0	0	0	0	0	0	0	0	0
expobiome_imp_09724768	0	0	0	0	0	0	0	0	0	0	0	0	0	0	0	0	0	0	0	0	0	100561	0	0	0	0	0	0	0	0	0	0	0	0	0	0	0	0	0	0	0
expobiome_imp_09725007	0	0	0	0	0	0	0	0	0	0	0	0	0	0	0	0	0	0	0	0	0	0	0	74675	0	0	0	0	0	0	0	0	0	0	0	0	0	0	0	0	0
expobiome_imp_09733044	0	0	0	0	0	0	0	0	0	368447	0	0	0	0	0	0	0	0	0	0	0	0	0	0	0	0	0	0	0	0	0	0	0	0	0	0	0	0	0	0	0
expobiome_imp_09735744	0	0	0	0	0	0	0	0	0	0	0	0	0	90354.4	0	0	0	0	0	0	0	0	0	0	0	0	0	0	0	0	0	0	0	0	0	0	0	0	0	0	0
expobiome_imp_09746667	0	0	0	0	0	0	0	0	0	0	0	0	0	0	0	0	0	0	0	0	0	0	0	0	0	0	0	0	0	50842.8	0	0	0	0	0	0	0	0	0	0	0
expobiome_imp_09747087	0	0	0	0	0	0	0	0	0	0	0	0	0	0	0	0	0	0	0	0	0	0	0	0	0	0	0	0	0	0	0	0	0	110369	0	0	0	0	0	0	0
expobiome_imp_09761326	0	0	0	0	0	0	0	0	0	0	0	0	0	0	0	0	0	0	0	0	0	0	0	0	0	0	0	111228	0	0	0	0	0	0	0	0	0	0	0	0	0
expobiome_imp_09762852	0	0	0	0	0	0	0	0	0	0	0	0	0	0	0	0	0	0	0	0	0	0	0	23030.9	0	75845.2	0	0	0	0	0	0	0	0	0	0	0	0	0	0	0
expobiome_imp_09767847	0	0	0	0	0	0	0	0	0	0	0	0	0	0	0	0	0	141170	0	0	0	0	0	0	0	366345	0	0	0	0	0	0	0	0	0	0	0	0	0	0	0
expobiome_imp_09771031	0	0	0	0	0	78661.8	0	0	0	0	0	0	0	0	0	0	0	0	0	0	0	0	0	0	0	0	0	0	0	0	0	0	0	0	0	0	0	0	0	0	0
expobiome_imp_09774623	0	0	0	0	0	0	0	0	0	0	0	0	0	0	0	0	0	0	0	0	0	0	0	0	0	0	0	0	82378.8	0	0	0	0	0	0	0	0	0	0	0	0
expobiome_imp_09788821	0	0	0	0	0	0	0	0	0	0	0	0	0	0	0	0	0	0	0	0	0	0	0	115494	0	0	0	0	0	0	0	0	0	0	0	0	0	0	0	0	0
expobiome_imp_09793253	0	0	0	0	0	0	0	0	0	0	0	0	0	0	0	0	0	0	33707.9	0	0	0	0	0	0	0	0	0	0	0	0	0	0	0	0	0	0	0	0	0	0
expobiome_imp_09796807	0	0	0	0	0	0	0	0	0	0	0	0	427865	0	0	0	0	0	0	0	522195	0	0	0	0	0	0	0	0	499419	0	0	0	0	0	0	0	0	0	0	0
expobiome_imp_09798065	0	0	0	0	0	0	0	0	0	0	0	0	0	0	0	0	0	0	24725.6	0	0	0	0	0	0	0	0	0	0	0	0	0	0	0	0	0	0	0	0	0	0
expobiome_imp_09802016	0	0	0	0	0	0	0	0	0	0	0	0	0	0	0	0	0	0	0	0	0	0	0	0	0	0	0	0	0	0	0	0	0	0	0	141424	0	0	0	0	0
expobiome_imp_09802522	0	0	0	0	0	0	0	95356.4	0	0	0	0	0	0	0	0	0	0	0	0	0	0	0	0	0	0	0	0	0	130753	28035.4	0	0	0	0	0	0	0	0	0	0
expobiome_imp_09803042	0	0	0	0	0	0	0	0	172251	0	0	0	0	0	0	0	0	43263.5	0	0	0	0	0	0	0	0	0	0	0	0	107496	0	0	0	0	0	0	0	0	0	0
expobiome_imp_09805237	0	0	0	0	0	0	0	0	0	0	0	0	0	0	0	0	0	0	0	0	0	0	0	0	0	0	0	0	0	0	0	0	0	0	43681.5	0	0	0	0	0	0
expobiome_imp_09809726	0	0	0	0	0	0	0	0	0	0	0	0	0	0	0	0	0	0	0	0	0	0	0	0	0	49999	0	0	0	0	0	0	0	0	0	0	0	0	0	0	0
expobiome_imp_09810270	0	0	0	0	0	0	0	0	0	0	0	0	0	0	0	0	0	0	0	0	0	0	0	0	0	0	0	0	0	0	0	0	0	0	0	0	0	0	0	0	84885
expobiome_imp_09810953	0	0	0	0	0	0	0	0	0	0	0	0	0	0	0	0	0	0	0	0	0	0	0	0	0	99811.9	0	0	0	0	0	0	0	0	0	0	0	0	0	0	0
expobiome_imp_09812240	0	0	0	0	0	0	0	0	0	0	0	0	0	0	0	0	0	0	0	0	0	126408	0	0	0	0	0	0	0	0	0	0	0	0	0	0	0	0	0	0	0
expobiome_imp_09814068	0	0	0	0	0	0	0	0	0	0	0	0	0	0	0	0	0	0	0	0	0	0	0	0	0	0	0	0	0	0	0	0	0	0	0	0	0	0	0	0	44344.8
expobiome_imp_09822413	0	0	0	0	0	0	0	0	0	0	0	0	0	0	0	0	0	0	0	0	0	0	314882	0	0	0	0	0	0	0	0	0	0	82005.1	0	0	0	0	0	0	0
expobiome_imp_09824892	0	0	0	0	0	0	0	0	0	0	0	0	0	0	0	0	0	0	0	0	0	0	0	274692	0	0	0	0	0	0	448217	0	0	0	0	0	0	352115	0	0	0
expobiome_imp_09830822	0	0	0	0	0	0	0	0	0	0	0	0	0	0	0	0	0	0	0	0	0	0	0	29704	0	0	0	0	0	0	0	0	0	0	0	0	0	0	0	0	0
expobiome_imp_09832561	0	83624.3	0	0	0	0	0	0	0	0	0	0	0	0	0	0	0	0	0	0	0	0	0	0	0	0	0	0	0	0	0	0	0	0	0	0	0	0	0	0	0
expobiome_imp_09833016	0	0	0	0	0	0	0	0	0	0	117107	0	0	0	0	0	0	0	0	0	0	0	0	141526	0	0	0	0	0	0	0	0	0	0	0	0	0	0	0	0	0
expobiome_imp_09840191	0	0	0	0	0	0	0	0	0	0	0	0	0	0	0	0	0	0	0	0	0	0	0	0	0	0	0	0	0	0	0	0	0	27145	0	0	0	0	0	0	0
expobiome_imp_09841351	0	0	0	0	0	0	0	0	0	0	0	0	0	0	0	0	0	0	0	0	1.33464e+06	0	0	0	0	0	0	0	0	0	0	0	0	0	0	0	0	0	0	0	0
expobiome_imp_09842371	0	0	0	0	0	0	0	0	0	0	0	0	287101	0	0	0	276780	0	454852	0	0	0	0	0	0	0	0	0	0	0	0	0	0	0	0	134029	0	0	0	0	0
expobiome_imp_09843007	0	0	0	0	0	0	0	0	0	0	0	0	0	0	0	0	0	160237	0	0	0	0	0	0	0	0	0	0	0	0	0	0	0	0	0	0	0	0	0	0	0
expobiome_imp_09847582	0	0	0	0	0	0	0	0	0	0	0	0	0	0	0	0	0	0	0	0	0	0	0	0	0	0	0	82274.6	0	0	37837.6	54479.8	0	0	0	0	0	0	0	0	0
expobiome_imp_09848845	0	0	0	0	0	0	0	0	0	0	0	0	0	0	0	0	0	0	0	0	357895	0	0	0	0	0	0	0	0	0	0	0	0	0	0	0	0	0	0	0	0
expobiome_imp_09851570	0	0	0	0	0	0	0	0	0	0	0	0	0	218880	0	0	0	0	0	0	0	0	0	0	0	0	0	0	0	0	0	0	0	0	0	0	0	0	0	0	0
expobiome_imp_09857391	0	0	0	0	0	0	0	0	0	0	0	0	0	0	0	0	0	0	0	0	0	0	0	0	0	0	0	0	0	0	0	0	0	0	0	0	56970.3	0	0	0	0
expobiome_imp_09857837	0	0	0	0	0	0	0	0	0	0	0	0	0	0	0	0	0	0	0	0	0	0	0	0	0	0	0	0	0	0	0	0	0	0	0	0	0	0	0	0	58639.6
expobiome_imp_09875432	0	0	0	0	0	0	0	0	0	0	0	0	0	0	0	0	0	16074	0	0	0	0	0	0	0	0	0	0	0	0	0	0	0	0	0	0	0	0	0	0	0
expobiome_imp_09881243	0	0	0	0	0	0	0	0	0	0	0	0	0	0	0	0	0	0	0	0	0	0	0	0	0	0	0	0	0	0	0	0	0	40945.8	0	0	0	0	0	0	0
expobiome_imp_09881755	0	0	0	0	0	0	0	0	0	0	0	0	0	0	285346	0	0	0	0	0	0	0	0	0	0	0	0	0	0	0	0	0	0	0	0	0	0	0	0	0	0
expobiome_imp_09891190	0	0	0	0	0	0	0	0	0	0	0	0	0	0	0	0	0	0	0	0	0	0	0	0	0	0	0	0	0	40217.9	0	0	0	0	0	0	0	0	0	0	0
expobiome_imp_09892550	0	0	0	0	0	0	0	0	0	0	0	0	0	0	0	0	0	0	0	0	0	0	0	0	0	0	0	0	0	0	0	0	0	0	0	0	285377	0	0	0	0
expobiome_imp_09893396	0	0	0	0	0	0	35749.7	0	0	0	0	0	0	0	0	0	0	0	0	0	0	0	0	0	0	0	0	0	0	0	0	0	0	0	0	0	0	0	0	0	0
expobiome_imp_09905332	0	0	0	0	0	0	0	0	0	0	0	0	0	0	0	0	0	0	0	0	0	0	0	0	175176	0	0	0	0	0	0	0	0	0	0	0	0	0	0	0	0
expobiome_imp_09912313	0	0	0	0	0	0	0	0	0	0	0	0	0	0	0	0	0	0	0	0	0	0	0	0	0	0	0	0	0	0	0	90711.5	0	0	0	0	0	0	0	0	0
expobiome_imp_09912375	0	0	0	0	0	0	0	0	0	0	84054.2	0	0	0	0	0	0	210720	0	0	0	0	0	264493	0	0	0	0	0	0	0	0	0	0	0	0	0	0	0	525405	0
expobiome_imp_09923719	0	0	0	0	0	0	0	0	53958.9	0	0	0	0	0	0	0	0	0	0	0	0	0	0	0	0	0	0	0	0	0	0	0	0	0	0	0	0	0	0	0	0
expobiome_imp_09927481	0	0	0	0	0	0	0	0	0	0	0	0	69821.3	0	0	0	0	0	0	0	0	0	0	0	0	0	0	0	0	0	0	0	0	0	0	0	0	0	0	0	0
expobiome_imp_09927969	0	0	0	0	0	0	0	0	0	0	0	0	0	0	0	0	0	0	0	0	19557.2	0	0	0	0	0	0	0	0	0	0	0	0	0	0	0	0	0	0	0	0
expobiome_imp_09928836	0	0	0	0	0	0	0	0	0	0	0	0	0	0	0	0	0	0	0	0	0	12164	0	0	0	510440	0	0	0	0	0	0	0	0	0	0	0	0	0	0	0
expobiome_imp_09929464	0	0	0	0	0	0	0	0	0	0	0	0	0	0	0	0	0	0	0	0	0	82521.1	0	0	0	0	0	0	0	0	0	0	0	0	0	0	0	0	0	0	0
expobiome_imp_09938145	0	0	0	0	0	0	0	0	0	0	0	0	725406	0	0	0	0	0	0	0	658377	0	0	0	0	0	0	0	0	595589	0	0	0	0	0	0	0	0	0	0	0
expobiome_imp_09938989	0	0	0	0	0	0	0	0	0	0	0	0	0	0	0	79584	0	0	0	0	0	0	0	0	0	0	0	0	0	0	0	0	0	0	0	0	0	0	0	0	0
expobiome_imp_09952852	0	0	0	0	0	0	0	53876.2	0	0	0	0	0	0	0	0	0	0	0	0	0	0	0	0	0	0	0	0	0	0	0	0	0	0	0	0	0	0	0	0	0
expobiome_imp_09954205	0	0	0	0	0	0	0	0	0	0	0	0	0	0	0	38717.7	0	0	0	0	0	0	0	0	0	0	0	0	0	0	0	0	0	0	0	0	0	0	0	0	0
expobiome_imp_09960898	0	0	0	0	0	0	0	0	0	0	0	0	0	0	582597	0	0	0	0	0	0	168559	0	0	0	0	0	0	0	0	0	0	0	0	0	0	0	0	0	0	0
expobiome_imp_09968362	0	0	0	0	0	0	0	0	0	0	0	0	0	0	0	0	0	0	0	0	0	0	0	0	115924	0	0	0	0	0	0	0	0	0	0	0	0	0	0	0	0
expobiome_imp_09976554	0	0	0	0	0	0	0	0	0	0	0	0	0	0	0	0	0	0	0	0	0	0	0	0	0	0	0	0	0	0	0	31752.7	0	0	0	0	0	0	0	0	0
expobiome_imp_09985998	0	0	0	0	0	0	0	0	0	0	0	0	0	0	0	0	0	0	0	0	0	0	0	0	0	0	0	0	0	0	0	0	0	0	0	0	0	0	0	0	79993.2
expobiome_imp_09993494	0	0	0	0	0	0	0	0	0	0	0	0	0	0	0	0	0	0	0	0	0	0	0	0	0	0	0	0	0	0	0	0	0	0	84630.6	0	0	0	0	0	0
expobiome_imp_09995707	0	0	0	0	0	0	0	0	0	0	0	0	0	0	0	0	0	0	0	0	0	0	0	0	0	0	0	0	0	0	0	0	0	234241	0	0	0	0	0	0	0
expobiome_imp_09996002	0	0	0	0	0	0	0	0	0	0	0	0	0	0	0	0	0	0	0	0	0	0	0	0	0	196602	0	0	0	0	0	0	0	0	0	0	0	0	0	0	0
expobiome_imp_10000030	0	0	0	0	0	0	0	0	0	0	0	0	0	0	0	0	0	0	0	0	0	0	0	0	1.101e+06	0	0	0	0	0	0	0	0	0	0	0	0	0	0	0	0
expobiome_imp_10001606	0	0	0	0	0	0	0	0	0	0	0	0	0	0	0	0	0	0	0	0	0	0	0	0	0	0	0	0	0	0	0	0	0	0	0	158345	0	0	0	0	0
expobiome_imp_10003216	0	0	86794.1	0	0	102523	0	0	0	0	0	0	392661	0	0	0	344201	96358.3	0	0	0	0	0	0	0	0	0	0	0	0	0	0	0	988383	0	0	0	0	0	0	0
expobiome_imp_10016579	0	0	0	0	0	0	0	0	0	0	0	0	0	0	0	0	0	0	0	0	0	0	0	0	0	0	0	0	0	0	0	0	0	0	0	0	0	26639.8	0	0	0
expobiome_imp_10018240	0	0	0	0	0	0	0	0	0	0	0	0	0	0	0	0	0	0	0	0	0	0	0	0	0	281084	0	0	0	0	0	0	0	0	0	0	0	186320	0	0	0
expobiome_imp_10022821	0	0	0	0	0	0	0	0	0	0	0	0	0	0	0	0	0	0	0	0	0	0	0	0	0	0	0	0	0	0	0	0	0	0	0	0	0	0	0	25388.5	0
expobiome_imp_10026035	0	0	0	0	0	0	0	0	0	0	127725	0	314670	0	0	0	0	0	0	0	0	0	0	0	0	0	0	0	0	0	0	0	0	0	0	0	0	0	0	0	0
expobiome_imp_10037111	0	0	0	0	0	0	0	0	0	0	0	0	0	0	0	0	0	0	0	0	57981.3	0	0	0	0	0	0	0	0	0	0	0	0	0	0	0	0	0	0	0	0
expobiome_imp_10046750	0	0	0	0	0	35664.5	0	0	0	0	0	0	0	0	0	0	0	0	0	0	0	0	0	0	0	0	0	0	0	0	0	0	0	0	0	0	0	0	0	0	0
expobiome_imp_10056820	0	0	0	0	0	0	0	0	0	0	0	0	789827	0	0	0	0	0	0	0	790856	0	0	0	0	0	0	0	0	839724	0	0	0	0	0	0	0	0	0	0	0
expobiome_imp_10063282	0	0	0	0	0	0	0	0	0	0	249872	0	0	0	0	0	0	785939	0	0	0	0	0	0	0	0	0	0	0	0	0	0	0	0	0	0	0	0	0	234778	0
expobiome_imp_10068529	0	0	0	0	0	0	0	0	0	0	0	0	1.22986e+06	0	0	74181.6	0	0	0	0	971539	0	0	0	160427	0	0	0	0	745145	0	0	0	0	0	0	0	0	0	0	88576.5
expobiome_imp_10069642	0	36477.8	0	0	0	0	0	0	0	0	0	0	0	0	0	0	0	0	0	0	0	0	0	0	0	0	0	0	0	0	0	0	0	0	0	0	0	0	0	0	0
[truncated: 23,814 more rows]

## Sheet: Global_QExactive
ClusterID	BHC15_Pellet_QE	BHC19_Pellet_QE	KHC14_Pellet_QE	KHC18_Pellet_QE	KHC19_Pellet_QE	KHC20_Pellet_QE	KHC25_Pellet_QE	KHC27_Pellet_QE	BHC18_Pellet_QE	BHC25_Pellet_QE	KHC02_Pellet_QE	KHC21_Pellet_QE	KHC24_Pellet_QE	KHC26_Pellet_QE	BHC27_Pellet_QE	BHC28_Pellet_QE	BHC29_Pellet_QE	KHC04_Pellet_QE	KHC06_Pellet_QE	KHC08_Pellet_QE	KHC09_Pellet_QE	KHC13_Pellet_QE	KHC23_Pellet_QE	KHC28_Pellet_QE	BHC02_Pellet_QE	BHC31_Pellet_QE	KHC01_Pellet_QE	KHC12_Pellet_QE	KHC30_Pellet_QE	BHC03_Pellet_QE	BHC12_Pellet_QE	KHC03_Pellet_QE	KHC10_Pellet_QE	BHC32_Pellet_QE	BHC13_Pellet_QE	BHC17_Pellet_QE	BHC20_Pellet_QE	KHC07_Pellet_QE	KHC11_Pellet_QE	KHC15_Pellet_QE	KHC17_Pellet_QE
[truncated: 120,528 more rows]

[truncated: 1 more sheets: SEP_QExactive]
