# Supplementary material for: High-resolution multi-omics enhances prediction and detection of smORF-encoded proteins in the human gut microbiome
Source: Nat Commun. 2026 May 9;17:6296. doi: 10.1038/s41467-026-72762-5 (PMC13376575; doi:10.1038/s41467-026-72762-5)
Supplement: Supplementary file 14 — Supplementary Data 12. Summary per sample contig statistics [file 41467_2026_72762_MOESM14_ESM.zip › SupplementalTable12_PerSample_Contig_Statistics.tsv]

Contig Statistics	bhc25	khc25	khc18	khc27	khc21	bhc13	khc15	bhc32	khc07	bhc17	khc08	khc11	khc10	khc17	khc03	bhc20	bhc03	bhc12	bhc15	bhc19	khc30	bhc31	khc12	bhc02	khc28	khc06	khc13	khc04	khc01	bhc28	khc23	bhc27	bhc29	khc09	khc02	khc24	khc26	khc14	khc19	khc20	bhc18
contigs	419635	267507	183748	230483	329021	430065	227466	512308	388227	385338	497619	514315	500906	401140	336501	235418	391571	678308	203217	469795	370744	374421	578797	286555	426415	413944	366713	443973	318231	231327	533435	449315	470947	366210	201133	380797	308864	395097	402991	409352	366130
total assembly length	552587613	378350810	322140968	373753562	350332750	519639514	343070762	583449650	490823966	549105900	568681292	598733959	595065730	482503789	451438528	375274623	492925871	707871178	336518943	536330304	424693433	512548572	657713368	393187183	572979141	509022453	504571576	533995830	472543548	394852297	587860630	577304217	576469588	513668429	343566280	506907873	501537723	526714995	555455502	515188251	473960658
N50	3051	4022	7741	7506	1597	2221	5474	2104	2787	4139	2186	2106	2231	2368	3095	7234	2866	1827	8859	2146	2014	3623	2131	4165	3209	2637	3692	2425	6537	7127	1838	2777	2614	3692	8047	3906	5497	3353	3566	2641	3229
mean contig length	1317	1414	1753	1622	1065	1208	1508	1139	1264	1425	1143	1164	1188	1203	1342	1594	1259	1044	1656	1142	1146	1369	1136	1372	1344	1230	1376	1203	1485	1707	1102	1285	1224	1403	1708	1331	1624	1333	1378	1259	1295
